# Supplementary material for: Fruit ripening in Lycium barbarum and Lycium ruthenicum is associated with distinct gene expression patterns
Source: FEBS Open Bio. 2020 Jun 29;10(8):1550–67. doi: 10.1002/2211-5463.12910 (PMC7396440; doi:10.1002/2211-5463.12910)
Supplement: Supplementary file 1 — Appendix S1. qPCR raw data, reference genes, and selection procedure. [file FEB4-10-1550-s001.xlsx]

## Sheet: GAPCP1
Target	Sample	Cq	Cq mean	Cq Std. Dev	△△ct	2^-△△ct	2^-△△ct mean	2^-△△ct Std.Dev
GAPCP1	Lr-A-1	21.9423	21.942	0.0481255	-9.59966	775.862	757.98	58.6666
GAPCP1	Lr-A-1	21.8937			-9.65397	805.626											Relative Expression level by qPCR
GAPCP1	Lr-A-1	21.99			-9.43557	692.454					Target	Sample	2^-△△ct mean					Lb	Lb-SD	Lr	Lr-SD
GAPCP1	Lr-A-2	24.9796	25.3921	0.567569	-11.9666	4002.36	2880.66	1139.25			GAPCP1	Lb-A-1	2409.59				S1	2349.44	1734.71	2350.82	2680.05
GAPCP1	Lr-A-2	26.0394			-10.7521	1724.64					GAPCP1	Lb-A-2	83457.8				S2	47374.1	33721.3	12348.2	7799.28
GAPCP1	Lr-A-2	25.1574			-11.5093	2914.98					GAPCP1	Lb-A-3	120.094				S3	383.558	198.189	3770.35	3752.25
GAPCP1	Lr-A-3	26.4945	26.5488	0.0768916	-10.0009	1024.64	993.228	44.4213			GAPCP1	Lb-A-4	177.545				S4	155.358	15.9324	1515.98	1664.78
GAPCP1	Lr-A-3	#DIV/0!									GAPCP1	Lb-A-5	118.623				S5	502.486	298.436	58.4111	38.7114
GAPCP1	Lr-A-3	26.6032			-9.90962	961.818					GAPCP1	Lb-B-1	195.428
GAPCP1	Lr-A-4	29.8527	30.2366	0.698306	-6.38436	83.538	69.4503	25.1196			GAPCP1	Lb-B-2	56335.2
GAPCP1	Lr-A-4	29.8146			-6.39856	84.3642					GAPCP1	Lb-B-3	598.107
GAPCP1	Lr-A-4	31.0427			-5.33802	40.4486					GAPCP1	Lb-B-4	140.865
GAPCP1	Lr-A-5	26.6434	26.8661	0.210787	-6.12752	69.9146	60.0668	9.14823			GAPCP1	Lb-B-5	846.348
GAPCP1	Lr-A-5	27.0625			-5.6958	51.833					GAPCP1	Lb-C-1	4443.31
GAPCP1	Lr-A-5	26.8922			-5.8692	58.453					GAPCP1	Lb-C-2	2329.26
GAPCP1	Lr-B-1	23.5186	23.7651	0.348576	-7.65157	201.072	168.8	45.6393			GAPCP1	Lb-C-3	432.473
GAPCP1	Lr-B-1	#DIV/0!									GAPCP1	Lb-C-4	147.663
GAPCP1	Lr-B-1	24.0116			-7.09305	136.528					GAPCP1	Lb-C-5	542.487
GAPCP1	Lr-B-2	22.439	22.4463	0.0630133	-14.6917	26463	21982.7	7470.63			GAPCP1	Lr-A-1	757.98
GAPCP1	Lr-B-2	22.3872			-14.6732	26126.6					GAPCP1	Lr-A-2	2880.66
GAPCP1	Lr-B-2	22.5126			-13.7055	13358.6					GAPCP1	Lr-A-3	993.228
GAPCP1	Lr-B-3	27.3423	27.1967	0.13754	-10.4491	1397.96	1242.95	170.341			GAPCP1	Lr-A-4	69.4503
GAPCP1	Lr-B-3	27.1788			-10.0506	1060.59					GAPCP1	Lr-A-5	60.0668
GAPCP1	Lr-B-3	27.069			-10.311	1270.3					GAPCP1	Lr-B-1	168.8
GAPCP1	Lr-B-4	26.2081	26.1044	0.0927977	-11.8789	3766.32	3847.94	73.5344			GAPCP1	Lr-B-2	21982.7
GAPCP1	Lr-B-4	26.0292			-11.9326	3909.01					GAPCP1	Lr-B-3	1242.95
GAPCP1	Lr-B-4	26.0759			-11.9176	3868.51					GAPCP1	Lr-B-4	3847.94
GAPCP1	Lr-B-5	27.348	26.6811	0.59581	-6.04107	65.8481	104.973	35.0124			GAPCP1	Lr-B-5	104.973
GAPCP1	Lr-B-5	26.4938			-6.85444	115.716					GAPCP1	Lr-C-1	6125.69
GAPCP1	Lr-B-5	26.2014			-7.05913	133.356					GAPCP1	Lr-C-2	12181.4
GAPCP1	Lr-C-1	21.3852	21.4846	0.0968359	-12.742	6850.58	6125.69	703.147			GAPCP1	Lr-C-3	9074.86
GAPCP1	Lr-C-1	21.49			-12.4111	5446.52					GAPCP1	Lr-C-4	630.559
GAPCP1	Lr-C-1	21.5787			-12.5698	6079.97					GAPCP1	Lr-C-5	10.1933
GAPCP1	Lr-C-2	22.7078	22.6805	0.0263303	-13.5726	12182.9	12181.4	1036.91
GAPCP1	Lr-C-2	22.6783			-13.4439	11143.7
GAPCP1	Lr-C-2	22.6552			-13.6902	13217.5
GAPCP1	Lr-C-3	22.4876	22.51	0.0992375	-13.1132	8860.68	9074.86	591.937
GAPCP1	Lr-C-3	22.4239			-13.0734	8619.84
GAPCP1	Lr-C-3	22.6186			-13.2503	9744.08
GAPCP1	Lr-C-4	24.7372	24.8675	0.136789	-9.31469	636.796	630.559	42.1333
GAPCP1	Lr-C-4	25.01			-9.19391	585.655
GAPCP1	Lr-C-4	24.8554			-9.38635	669.226
GAPCP1	Lr-C-5	28.216	28.4025	0.169573	-3.58215	11.9766	10.1933	1.56289
GAPCP1	Lr-C-5	28.5475			-3.17982	9.06195
GAPCP1	Lr-C-5	28.4438			-3.2542	9.54137
GAPCP1	Lb-A-1	21.828	21.861	0.0440207	-11.3526	2615.03	2409.59	177.977
GAPCP1	Lb-A-1	21.911			-11.1689	2302.34
GAPCP1	Lb-A-1	21.8439			-11.1745	2311.38
GAPCP1	Lb-A-2	20.4402	20.4544	0.0909282	-16.4972	92500.2	83457.8	21395
GAPCP1	Lb-A-2	20.3714			-15.8491	59026.3
GAPCP1	Lb-A-2	20.5516			-16.5929	98847
GAPCP1	Lb-A-3	26.6191	26.4359	0.371966	-6.68066	102.584	120.094	32.5248
GAPCP1	Lb-A-3	26.0079			-7.30033	157.623
GAPCP1	Lb-A-3	26.6808			-6.64496	100.076
GAPCP1	Lb-A-4	24.9237	24.9793	0.11111	-7.50001	181.021	177.545	5.29233
GAPCP1	Lb-A-4	24.907			-7.49313	180.16
GAPCP1	Lb-A-4	25.1072			-7.42168	171.454
GAPCP1	Lb-A-5	24.9684	24.9263	0.0762107	-6.98984	127.101	118.623	7.38246			Overall ANOVA
GAPCP1	Lb-A-5	24.8384			-6.84742	115.154						DF	Sum of Squares	Mean Square	F Value	Prob>F
GAPCP1	Lb-A-5	24.9722			-6.828	113.614					Model	29	25810700000	890022000	36.2668	0
GAPCP1	Lb-B-1	24.0466	23.7731	0.268416	-7.41086	170.173	195.428	22.3118			Error	57	1398830000	24541000
GAPCP1	Lb-B-1	23.7627			-7.66992	203.646					Total	86	27209500000
GAPCP1	Lb-B-1	23.5101			-7.73109	212.466
GAPCP1	Lb-B-2	20.7722	20.865	0.131363	-16.0912	69814.7	56335.2	19062.9			Fisher LSD Test
GAPCP1	Lb-B-2	20.9579			-15.3872	42855.7						MeanDiff	SEM	t Value	Prob	Alpha	Sig	LCL	UCL
GAPCP1	Lb-B-2	#DIV/0!									Lr-A-2 Lr-A-1	2122.68	4044.83	0.52479	0.60177	0.05	0	-5976.95	10222.3
GAPCP1	Lb-B-3	25.1554	25.5535	0.349927	-9.73327	851.152	598.107	220.733			Lr-A-3 Lr-A-1	235.248	4522.26	0.05202	0.95869	0.05	0	-8820.41	9290.91
GAPCP1	Lb-B-3	25.8124			-8.79812	445.141					Lr-A-3 Lr-A-2	-1887.43	4522.26	-0.41737	0.67798	0.05	0	-10943.1	7168.23
GAPCP1	Lb-B-3	25.6928			-8.96009	498.029					Lr-A-4 Lr-A-1	-688.53	4044.83	-0.17022	0.86544	0.05	0	-8788.16	7411.1
GAPCP1	Lb-B-4	25.5613	25.5916	0.0278551	-7.17364	144.371	140.865	16.128			Lr-A-4 Lr-A-2	-2811.21	4044.83	-0.69501	0.48987	0.05	0	-10910.8	5288.42
GAPCP1	Lb-B-4	25.616			-7.27567	154.951					Lr-A-4 Lr-A-3	-923.778	4522.26	-0.20427	0.83887	0.05	0	-9979.44	8131.88
GAPCP1	Lb-B-4	25.5976			-6.9457	123.272					Lr-A-5 Lr-A-1	-697.914	4044.83	-0.17254	0.86362	0.05	0	-8797.54	7401.72
GAPCP1	Lb-B-5	23.2714	23.3726	0.127423	-9.67249	816.037	846.348	32.5989			Lr-A-5 Lr-A-2	-2820.59	4044.83	-0.69733	0.48843	0.05	0	-10920.2	5279.04
GAPCP1	Lb-B-5	23.5157			-9.78272	880.833					Lr-A-5 Lr-A-3	-933.162	4522.26	-0.20635	0.83725	0.05	0	-9988.82	8122.5
GAPCP1	Lb-B-5	23.3308			-9.71797	842.174					Lr-A-5 Lr-A-4	-9.38333	4044.83	-0.00232	0.99816	0.05	0	-8109.01	8090.25
GAPCP1	Lb-C-1	22.9959	23.0227	0.179411	-11.8533	3699.9	4443.31	868.784			Lr-B-1 Lr-A-1	-589.181	4522.26	-0.13028	0.8968	0.05	0	-9644.84	8466.48
GAPCP1	Lb-C-1	22.8581			-12.3983	5398.37					Lr-B-1 Lr-A-2	-2711.86	4522.26	-0.59967	0.5511	0.05	0	-11767.5	6343.8
GAPCP1	Lb-C-1	23.2139			-12.047	4231.67					Lr-B-1 Lr-A-3	-824.428	4953.88	-0.16642	0.86841	0.05	0	-10744.4	9095.55
GAPCP1	Lb-C-2	24.3829	24.4453	0.0717287	-11.2936	2510.28	2329.26	182.314			Lr-B-1 Lr-A-4	99.3497	4522.26	0.02197	0.98255	0.05	0	-8956.31	9155.01
GAPCP1	Lb-C-2	24.5237			-11.0672	2145.68					Lr-B-1 Lr-A-5	108.733	4522.26	0.02404	0.9809	0.05	0	-8946.93	9164.39
GAPCP1	Lb-C-2	24.4293			-11.1872	2331.83					Lr-B-2 Lr-A-1	21224.8	4044.83	5.24738	2.36288e-06	0.05	1	13125.1	29324.4
GAPCP1	Lb-C-3	26.5791	26.2402		-8.62184	393.942	432.473				Lr-B-2 Lr-A-2	19102.1	4044.83	4.72259	1.55991e-05	0.05	1	11002.4	27201.7
GAPCP1	Lb-C-3	26.3486			-8.38332	333.911					Lr-B-2 Lr-A-3	20989.5	4522.26	4.64138	2.07611e-05	0.05	1	11933.8	30045.2
GAPCP1	Lb-C-3	25.7929			-9.15372	569.565					Lr-B-2 Lr-A-4	21913.3	4044.83	5.4176	1.26476e-06	0.05	1	13813.7	30012.9
GAPCP1	Lb-C-4	24.4995	26.0465	2.76539	-7.71023	209.417	147.663	120.842			Lr-B-2 Lr-A-5	21922.7	4044.83	5.41992	1.25399e-06	0.05	1	13823	30022.3
GAPCP1	Lb-C-4	29.2392			-3.07431	8.42285					Lr-B-2 Lr-B-1	21813.9	4522.26	4.82368	1.0901e-05	0.05	1	12758.3	30869.6
GAPCP1	Lb-C-4	24.4008			-7.81474	225.149					Lr-B-3 Lr-A-1	484.969	4044.83	0.1199	0.90499	0.05	0	-7614.66	8584.6
GAPCP1	Lb-C-5	23.2532	23.1537	0.139223	-9.09446	546.645	542.487	20.6809			Lr-B-3 Lr-A-2	-1637.71	4044.83	-0.40489	0.68707	0.05	0	-9737.34	6461.92
GAPCP1	Lb-C-5	22.9946			-9.13127	560.773					Lr-B-3 Lr-A-3	249.721	4522.26	0.05522	0.95616	0.05	0	-8805.94	9305.38
GAPCP1	Lb-C-5	23.2133			-9.02249	520.043					Lr-B-3 Lr-A-4	1173.5	4044.83	0.29012	0.77277	0.05	0	-6926.13	9273.13
											Lr-B-3 Lr-A-5	1182.88	4044.83	0.29244	0.77101	0.05	0	-6916.75	9282.51
											Lr-B-3 Lr-B-1	1074.15	4522.26	0.23753	0.8131	0.05	0	-7981.51	10129.8
											Lr-B-3 Lr-B-2	-20739.8	4044.83	-5.12748	3.65702e-06	0.05	1	-28839.4	-12640.2
Program: BLASTX											Lr-B-4 Lr-A-1	3089.96	4044.83	0.76393	0.44806	0.05	0	-5009.67	11189.6
Query: GAPCP1_TRINITY_DN85472_c2_g1 ID: lcl|Query_25943(dna) Length: 1685											Lr-B-4 Lr-A-2	967.283	4044.83	0.23914	0.81185	0.05	0	-7132.35	9066.91
Database: nr All non-redundant GenBank CDS translations+PDB+SwissProt+PIR+PRF excluding environmental samples from WGS projects											Lr-B-4 Lr-A-3	2854.71	4522.26	0.63126	0.53039	0.05	0	-6200.95	11910.4
											Lr-B-4 Lr-A-4	3778.49	4044.83	0.93415	0.35417	0.05	0	-4321.14	11878.1
Sequences producing significant alignments:											Lr-B-4 Lr-A-5	3787.88	4044.83	0.93647	0.35298	0.05	0	-4311.75	11887.5
Max Total Query E Per.											Lr-B-4 Lr-B-1	3679.14	4522.26	0.81356	0.41928	0.05	0	-5376.52	12734.8
Description Score Score cover Value Ident Accession											Lr-B-4 Lr-B-2	-18134.8	4044.83	-4.48345	3.60008e-05	0.05	1	-26234.4	-10035.2
Glyceraldehyde-3-phosphate dehydrogenase A, chloroplastic... 693 693 69% 0.0 96.14 KAF3646945.1											Lr-B-4 Lr-B-3	2604.99	4044.83	0.64403	0.52214	0.05	0	-5494.64	10704.6
PREDICTED: glyceraldehyde-3-phosphate dehydrogenase A,... 693 693 69% 0.0 95.89 XP_016579877.1											Lr-B-5 Lr-A-1	-653.007	4044.83	-0.16144	0.87232	0.05	0	-8752.64	7446.62
Glyceraldehyde-3-phosphate dehydrogenase A, chloroplastic... 691 691 69% 0.0 95.89 PHU25111.1											Lr-B-5 Lr-A-2	-2775.69	4044.83	-0.68623	0.49535	0.05	0	-10875.3	5323.94
Glyceraldehyde-3-phosphate dehydrogenase A, chloroplastic... 691 691 69% 0.0 95.89 PHT48045.1											Lr-B-5 Lr-A-3	-888.255	4522.26	-0.19642	0.84498	0.05	0	-9943.92	8167.41
PREDICTED: glyceraldehyde-3-phosphate dehydrogenase A,... 691 691 69% 0.0 95.37 XP_009800449.1											Lr-B-5 Lr-A-4	35.523	4044.83	0.00878	0.99302	0.05	0	-8064.11	8135.15
PREDICTED: glyceraldehyde-3-phosphate dehydrogenase A,... 691 691 69% 0.0 95.12 XP_019225118.1											Lr-B-5 Lr-A-5	44.9063	4044.83	0.0111	0.99118	0.05	0	-8054.72	8144.54
glyceraldehyde 3-phosphate dehydrogenase-A [Nicotiana... 691 691 69% 0.0 95.37 BAP91041.1											Lr-B-5 Lr-B-1	-63.8267	4522.26	-0.01411	0.98879	0.05	0	-9119.49	8991.83
glyceraldehyde-3-phosphate dehydrogenase A, chloroplastic... 690 690 69% 0.0 95.12 XP_009631078.1											Lr-B-5 Lr-B-2	-21877.8	4044.83	-5.40882	1.30638e-06	0.05	1	-29977.4	-13778.1
Glyceraldehyde-3-phosphate dehydrogenase A, chloroplastic... 682 682 69% 0.0 94.36 KAF3647688.1											Lr-B-5 Lr-B-3	-1137.98	4044.83	-0.28134	0.77947	0.05	0	-9237.61	6961.65
Glyceraldehyde-3-phosphate dehydrogenase A, chloroplastic... 682 682 69% 0.0 94.36 PHT54109.1											Lr-B-5 Lr-B-4	-3742.97	4044.83	-0.92537	0.35867	0.05	0	-11842.6	4356.66
											Lr-C-1 Lr-A-1	5367.71	4044.83	1.32706	0.18978	0.05	0	-2731.92	13467.3
Alignments:											Lr-C-1 Lr-A-2	3245.03	4044.83	0.80227	0.42573	0.05	0	-4854.6	11344.7
>Glyceraldehyde-3-phosphate dehydrogenase A, chloroplastic [Capsicum annuum]											Lr-C-1 Lr-A-3	5132.46	4522.26	1.13493	0.26115	0.05	0	-3923.2	14188.1
Sequence ID: KAF3646945.1 Length: 402											Lr-C-1 Lr-A-4	6056.24	4044.83	1.49728	0.13984	0.05	0	-2043.39	14155.9
>Glyceraldehyde-3-phosphate dehydrogenase A, chloroplastic [Capsicum annuum]											Lr-C-1 Lr-A-5	6065.63	4044.83	1.4996	0.13924	0.05	0	-2034	14165.3
Sequence ID: PHT89152.1 Length: 402											Lr-C-1 Lr-B-1	5956.89	4522.26	1.31724	0.19303	0.05	0	-3098.77	15012.6
Range 1: 14 to 402											Lr-C-1 Lr-B-2	-15857	4044.83	-3.92032	0.000239721	0.05	1	-23956.7	-7757.41
											Lr-C-1 Lr-B-3	4882.74	4044.83	1.20716	0.23236	0.05	0	-3216.89	12982.4
Score:693 bits(1789), Expect:0.0,											Lr-C-1 Lr-B-4	2277.75	4044.83	0.56313	0.57556	0.05	0	-5821.88	10377.4
Method:Compositional matrix adjust.,											Lr-C-1 Lr-B-5	6020.72	4044.83	1.4885	0.14213	0.05	0	-2078.91	14120.3
Identities:374/389(96%), Positives:380/389(97%), Gaps:0/389(0%)											Lr-C-2 Lr-A-1	11423.4	4044.83	2.82419	0.00652	0.05	1	3323.74	19523
											Lr-C-2 Lr-A-2	9300.69	4044.83	2.2994	0.02517	0.05	1	1201.06	17400.3
Query 1476 QVTNKGSFSEFSGLRTSSAVPFGRKSNDDLLSLVAFQTSVIGGGKNKRGVVEAKLKVAIN 1297											Lr-C-2 Lr-A-3	11188.1	4522.26	2.47401	0.01636	0.05	1	2132.46	20243.8
VTNK SFSEF+GLRTS A+PFG+K+NDDLLS VAF SVIGGGKNK VVEAKLKVAIN											Lr-C-2 Lr-A-4	12111.9	4044.83	2.99442	0.00406	0.05	1	4012.27	20211.5
Sbjct 14 HVTNKRSFSEFTGLRTSFALPFGKKANDDLLSFVAFHNSVIGGGKNKGRVVEAKLKVAIN 73											Lr-C-2 Lr-A-5	12121.3	4044.83	2.99674	0.00404	0.05	1	4021.66	20220.9
											Lr-C-2 Lr-B-1	12012.6	4522.26	2.65632	0.01023	0.05	1	2956.89	21068.2
Query 1296 GFGRIGRNFLRCWHGRKDSPLDVIAINDSGGVKQASHLLKYDSTLGIFDADVKPVGTDGI 1117											Lr-C-2 Lr-B-2	-9801.38	4044.83	-2.42319	0.01858	0.05	1	-17901	-1701.75
GFGRIGRNFLRCWHGRKDSPL+VIAINDSGGVKQASHLLKYDSTLGIFDADVKPVGTDGI											Lr-C-2 Lr-B-3	10938.4	4044.83	2.70429	0.00901	0.05	1	2838.77	19038
Sbjct 74 GFGRIGRNFLRCWHGRKDSPLEVIAINDSGGVKQASHLLKYDSTLGIFDADVKPVGTDGI 133											Lr-C-2 Lr-B-4	8333.41	4044.83	2.06026	0.04395	0.05	1	233.781	16433
											Lr-C-2 Lr-B-5	12076.4	4044.83	2.98563	0.00416	0.05	1	3976.75	20176
Query 1116 SVDGKVIKVVSDRNPINLPWKDLGVDLVIEGTGVFVDREGAGKHIQAGAKKVLITAPGKG 937											Lr-C-2 Lr-C-1	6055.66	4044.83	1.49714	0.13988	0.05	0	-2043.97	14155.3
SVDGKVIKVVSDRNPINLPWKDLGVDLVIEGTGVFVDREGAGKHIQAGAKKVLITAPGKG											Lr-C-3 Lr-A-1	8316.88	4044.83	2.05618	0.04435	0.05	1	217.255	16416.5
Sbjct 134 SVDGKVIKVVSDRNPINLPWKDLGVDLVIEGTGVFVDREGAGKHIQAGAKKVLITAPGKG 193											Lr-C-3 Lr-A-2	6194.21	4044.83	1.53139	0.1312	0.05	0	-1905.42	14293.8
											Lr-C-3 Lr-A-3	8081.64	4522.26	1.78708	0.07924	0.05	0	-974.024	17137.3
Query 936 DIPTYVVGVNADLYSPDEPIISNASCTTNCLAPFVKVLDQKFGIIKGTMTTTHSYTGDQr 757											Lr-C-3 Lr-A-4	9005.41	4044.83	2.2264	0.02996	0.05	1	905.786	17105
DIPTYVVGVNADLYSPDEPIISNASCTTNCLAPFVKVLDQKFGIIKGTMTTTHSYTGDQR											Lr-C-3 Lr-A-5	9014.8	4044.83	2.22872	0.02979	0.05	1	915.169	17114.4
Sbjct 194 DIPTYVVGVNADLYSPDEPIISNASCTTNCLAPFVKVLDQKFGIIKGTMTTTHSYTGDQR 253											Lr-C-3 Lr-B-1	8906.07	4522.26	1.96939	0.05378	0.05	0	-149.595	17961.7
											Lr-C-3 Lr-B-2	-12907.9	4044.83	-3.1912	0.00231	0.05	1	-21007.5	-4808.24
Query 756 lldashrdlrraraaaLNIVPTSTGAAKAVALVLPNLKGKLNGIALRVPTPNvsvvdlvv 577											Lr-C-3 Lr-B-3	7831.92	4044.83	1.93628	0.0578	0.05	0	-267.714	15931.5
LLDASHRDLRRARAAALNIVPTSTGAAKAVALVLP+LKGKLNGIALRVPTPNVSVVDLVV											Lr-C-3 Lr-B-4	5226.92	4044.83	1.29225	0.20149	0.05	0	-2872.71	13326.6
Sbjct 254 LLDASHRDLRRARAAALNIVPTSTGAAKAVALVLPSLKGKLNGIALRVPTPNVSVVDLVV 313											Lr-C-3 Lr-B-5	8969.89	4044.83	2.21762	0.03058	0.05	1	870.263	17069.5
											Lr-C-3 Lr-C-1	2949.17	4044.83	0.72912	0.46891	0.05	0	-5150.46	11048.8
Query 576 qVSKKTFAEEVNAAFRESADNELAGILSVCDEPLVSVDFRCSDVSSTVDASLTMVMGDDM 397											Lr-C-3 Lr-C-2	-3106.49	4044.83	-0.76801	0.44565	0.05	0	-11206.1	4993.14
QVSKKTFAEEVNAAFRESAD ELAGILSVCDEPLVSVDFRCSDVSSTVDASLTMVMGDDM											Lr-C-4 Lr-A-1	-127.422	4044.83	-0.0315	0.97498	0.05	0	-8227.05	7972.21
Sbjct 314 QVSKKTFAEEVNAAFRESADKELAGILSVCDEPLVSVDFRCSDVSSTVDASLTMVMGDDM 373											Lr-C-4 Lr-A-2	-2250.1	4044.83	-0.55629	0.58019	0.05	0	-10349.7	5849.53
											Lr-C-4 Lr-A-3	-362.67	4522.26	-0.0802	0.93636	0.05	0	-9418.33	8692.99
Query 396 VKVIAWYDNEWGYSQRVVDLADIVANQWK 310											Lr-C-4 Lr-A-4	561.109	4044.83	0.13872	0.89016	0.05	0	-7538.52	8660.74
VKVIAWYDNEWGYSQRVVDLADIVANQWK											Lr-C-4 Lr-A-5	570.492	4044.83	0.14104	0.88833	0.05	0	-7529.14	8670.12
Sbjct 374 VKVIAWYDNEWGYSQRVVDLADIVANQWK 402											Lr-C-4 Lr-B-1	461.759	4522.26	0.10211	0.91903	0.05	0	-8593.9	9517.42
											Lr-C-4 Lr-B-2	-21352.2	4044.83	-5.27888	2.10568e-06	0.05	1	-29451.8	-13252.5
											Lr-C-4 Lr-B-3	-612.391	4044.83	-0.1514	0.88019	0.05	0	-8712.02	7487.24
											Lr-C-4 Lr-B-4	-3217.38	4044.83	-0.79543	0.42966	0.05	0	-11317	4882.24
											Lr-C-4 Lr-B-5	525.586	4044.83	0.12994	0.89707	0.05	0	-7574.04	8625.21
											Lr-C-4 Lr-C-1	-5495.13	4044.83	-1.35856	0.17964	0.05	0	-13594.8	2604.49
											Lr-C-4 Lr-C-2	-11550.8	4044.83	-2.85569	0.00598	0.05	1	-19650.4	-3451.16
											Lr-C-4 Lr-C-3	-8444.31	4044.83	-2.08768	0.04131	0.05	1	-16543.9	-344.677
											Lr-C-5 Lr-A-1	-747.787	4044.83	-0.18487	0.85398	0.05	0	-8847.42	7351.84
											Lr-C-5 Lr-A-2	-2870.47	4044.83	-0.70966	0.48081	0.05	0	-10970.1	5229.16
											Lr-C-5 Lr-A-3	-983.035	4522.26	-0.21738	0.82869	0.05	0	-10038.7	8072.63
											Lr-C-5 Lr-A-4	-59.257	4044.83	-0.01465	0.98836	0.05	0	-8158.89	8040.37
											Lr-C-5 Lr-A-5	-49.8737	4044.83	-0.01233	0.99021	0.05	0	-8149.5	8049.76
											Lr-C-5 Lr-B-1	-158.607	4522.26	-0.03507	0.97214	0.05	0	-9214.27	8897.05
											Lr-C-5 Lr-B-2	-21972.5	4044.83	-5.43226	1.19823e-06	0.05	1	-30072.2	-13872.9
											Lr-C-5 Lr-B-3	-1232.76	4044.83	-0.30477	0.76165	0.05	0	-9332.39	6866.87
											Lr-C-5 Lr-B-4	-3837.75	4044.83	-0.9488	0.34673	0.05	0	-11937.4	4261.88
											Lr-C-5 Lr-B-5	-94.78	4044.83	-0.02343	0.98139	0.05	0	-8194.41	8004.85
											Lr-C-5 Lr-C-1	-6115.5	4044.83	-1.51193	0.13608	0.05	0	-14215.1	1984.13
											Lr-C-5 Lr-C-2	-12171.2	4044.83	-3.00907	0.0039	0.05	1	-20270.8	-4071.53
											Lr-C-5 Lr-C-3	-9064.67	4044.83	-2.24105	0.02893	0.05	1	-17164.3	-965.043
											Lr-C-5 Lr-C-4	-620.366	4044.83	-0.15337	0.87865	0.05	0	-8719.99	7479.26
											Lb-A-1 Lr-A-1	1651.61	4044.83	0.40833	0.68456	0.05	0	-6448.02	9751.23
											Lb-A-1 Lr-A-2	-471.074	4044.83	-0.11646	0.90769	0.05	0	-8570.7	7628.55
											Lb-A-1 Lr-A-3	1416.36	4522.26	0.3132	0.75527	0.05	0	-7639.3	10472
											Lb-A-1 Lr-A-4	2340.14	4044.83	0.57855	0.56517	0.05	0	-5759.49	10439.8
											Lb-A-1 Lr-A-5	2349.52	4044.83	0.58087	0.56362	0.05	0	-5750.11	10449.1
											Lb-A-1 Lr-B-1	2240.79	4522.26	0.4955	0.62215	0.05	0	-6814.87	11296.4
											Lb-A-1 Lr-B-2	-19573.1	4044.83	-4.83905	1.03205e-05	0.05	1	-27672.8	-11473.5
											Lb-A-1 Lr-B-3	1166.64	4044.83	0.28843	0.77407	0.05	0	-6932.99	9266.26
											Lb-A-1 Lr-B-4	-1438.36	4044.83	-0.3556	0.72345	0.05	0	-9537.99	6661.27
											Lb-A-1 Lr-B-5	2304.61	4044.83	0.56977	0.57107	0.05	0	-5795.02	10404.2
											Lb-A-1 Lr-C-1	-3716.11	4044.83	-0.91873	0.36211	0.05	0	-11815.7	4383.52
											Lb-A-1 Lr-C-2	-9771.77	4044.83	-2.41587	0.01893	0.05	1	-17871.4	-1672.14
											Lb-A-1 Lr-C-3	-6665.28	4044.83	-1.64785	0.10489	0.05	0	-14764.9	1434.35
											Lb-A-1 Lr-C-4	1779.03	4044.83	0.43983	0.66173	0.05	0	-6320.6	9878.66
											Lb-A-1 Lr-C-5	2399.39	4044.83	0.5932	0.55539	0.05	0	-5700.24	10499
											Lb-A-2 Lr-A-1	82699.8	4044.83	20.4458	6.37811e-28	0.05	1	74600.2	90799.5
											Lb-A-2 Lr-A-2	80577.2	4044.83	19.921	2.34792e-27	0.05	1	72477.5	88676.8
											Lb-A-2 Lr-A-3	82464.6	4522.26	18.2353	1.8508e-25	0.05	1	73408.9	91520.3
											Lb-A-2 Lr-A-4	83388.4	4044.83	20.6161	4.20225e-28	0.05	1	75288.7	91488
											Lb-A-2 Lr-A-5	83397.8	4044.83	20.6184	4.1785e-28	0.05	1	75298.1	91497.4
											Lb-A-2 Lr-B-1	83289	4522.26	18.4176	1.13824e-25	0.05	1	74233.4	92344.7
											Lb-A-2 Lr-B-2	61475.1	4044.83	15.1984	1.04292e-21	0.05	1	53375.5	69574.7
											Lb-A-2 Lr-B-3	82214.9	4044.83	20.3259	8.57082e-28	0.05	1	74115.2	90314.5
											Lb-A-2 Lr-B-4	79609.9	4044.83	19.6819	4.28886e-27	0.05	1	71510.3	87709.5
											Lb-A-2 Lr-B-5	83352.9	4044.83	20.6073	4.29341e-28	0.05	1	75253.2	91452.5
											Lb-A-2 Lr-C-1	77332.1	4044.83	19.1188	1.81132e-26	0.05	1	69232.5	85431.8
											Lb-A-2 Lr-C-2	71276.5	4044.83	17.6216	9.75466e-25	0.05	1	63176.8	79376.1
											Lb-A-2 Lr-C-3	74383	4044.83	18.3896	1.22601e-25	0.05	1	66283.3	82482.6
											Lb-A-2 Lr-C-4	82827.3	4044.83	20.4773	5.90296e-28	0.05	1	74727.6	90926.9
											Lb-A-2 Lr-C-5	83447.6	4044.83	20.6307	4.05452e-28	0.05	1	75348	91547.3
											Lb-A-2 Lb-A-1	81048.2	4044.83	20.0375	1.75432e-27	0.05	1	72948.6	89147.9
											Lb-A-3 Lr-A-1	-637.886	4044.83	-0.1577	0.87525	0.05	0	-8737.52	7461.74
											Lb-A-3 Lr-A-2	-2760.57	4044.83	-0.68249	0.49769	0.05	0	-10860.2	5339.06
											Lb-A-3 Lr-A-3	-873.134	4522.26	-0.19307	0.84759	0.05	0	-9928.79	8182.53
											Lb-A-3 Lr-A-4	50.644	4044.83	0.01252	0.99005	0.05	0	-8048.98	8150.27
											Lb-A-3 Lr-A-5	60.0273	4044.83	0.01484	0.98821	0.05	0	-8039.6	8159.66
											Lb-A-3 Lr-B-1	-48.7057	4522.26	-0.01077	0.99144	0.05	0	-9104.37	9006.95
											Lb-A-3 Lr-B-2	-21862.6	4044.83	-5.40508	1.32451e-06	0.05	1	-29962.3	-13763
											Lb-A-3 Lr-B-3	-1122.86	4044.83	-0.2776	0.78232	0.05	0	-9222.48	6976.77
											Lb-A-3 Lr-B-4	-3727.85	4044.83	-0.92163	0.3606	0.05	0	-11827.5	4371.78
											Lb-A-3 Lr-B-5	15.121	4044.83	0.00374	0.99703	0.05	0	-8084.51	8114.75
											Lb-A-3 Lr-C-1	-6005.6	4044.83	-1.48476	0.14312	0.05	0	-14105.2	2094.03
											Lb-A-3 Lr-C-2	-12061.3	4044.83	-2.9819	0.00421	0.05	1	-20160.9	-3961.63
											Lb-A-3 Lr-C-3	-8954.77	4044.83	-2.21388	0.03085	0.05	1	-17054.4	-855.142
											Lb-A-3 Lr-C-4	-510.465	4044.83	-0.1262	0.90002	0.05	0	-8610.09	7589.16
											Lb-A-3 Lr-C-5	109.901	4044.83	0.02717	0.97842	0.05	0	-7989.73	8209.53
											Lb-A-3 Lb-A-1	-2289.49	4044.83	-0.56603	0.5736	0.05	0	-10389.1	5810.14
											Lb-A-3 Lb-A-2	-83337.7	4044.83	-20.6035	4.33283e-28	0.05	1	-91437.4	-75238.1
											Lb-A-4 Lr-A-1	-580.436	4044.83	-0.1435	0.8864	0.05	0	-8680.06	7519.19
											Lb-A-4 Lr-A-2	-2703.11	4044.83	-0.66829	0.50665	0.05	0	-10802.7	5396.51
											Lb-A-4 Lr-A-3	-815.683	4522.26	-0.18037	0.8575	0.05	0	-9871.34	8239.98
											Lb-A-4 Lr-A-4	108.095	4044.83	0.02672	0.97877	0.05	0	-7991.53	8207.72
											Lb-A-4 Lr-A-5	117.478	4044.83	0.02904	0.97693	0.05	0	-7982.15	8217.11
											Lb-A-4 Lr-B-1	8.745	4522.26	0.00193	0.99846	0.05	0	-9046.92	9064.41
											Lb-A-4 Lr-B-2	-21805.2	4044.83	-5.39088	1.39565e-06	0.05	1	-29904.8	-13705.6
											Lb-A-4 Lr-B-3	-1065.4	4044.83	-0.2634	0.79319	0.05	0	-9165.03	7034.22
											Lb-A-4 Lr-B-4	-3670.4	4044.83	-0.90743	0.368	0.05	0	-11770	4429.23
											Lb-A-4 Lr-B-5	72.5717	4044.83	0.01794	0.98575	0.05	0	-8027.06	8172.2
											Lb-A-4 Lr-C-1	-5948.15	4044.83	-1.47056	0.14691	0.05	0	-14047.8	2151.48
											Lb-A-4 Lr-C-2	-12003.8	4044.83	-2.96769	0.00438	0.05	1	-20103.4	-3904.18
											Lb-A-4 Lr-C-3	-8897.32	4044.83	-2.19968	0.0319	0.05	1	-16996.9	-797.691
											Lb-A-4 Lr-C-4	-453.014	4044.83	-0.112	0.91122	0.05	0	-8552.64	7646.61
											Lb-A-4 Lr-C-5	167.352	4044.83	0.04137	0.96714	0.05	0	-7932.28	8266.98
											Lb-A-4 Lb-A-1	-2232.04	4044.83	-0.55183	0.58322	0.05	0	-10331.7	5867.59
											Lb-A-4 Lb-A-2	-83280.3	4044.83	-20.5893	4.48595e-28	0.05	1	-91379.9	-75180.7
											Lb-A-4 Lb-A-3	57.4507	4044.83	0.0142	0.98872	0.05	0	-8042.18	8157.08
											Lb-A-5 Lr-A-1	-639.358	4044.83	-0.15807	0.87496	0.05	0	-8738.99	7460.27
											Lb-A-5 Lr-A-2	-2762.04	4044.83	-0.68286	0.49746	0.05	0	-10861.7	5337.59
											Lb-A-5 Lr-A-3	-874.606	4522.26	-0.1934	0.84733	0.05	0	-9930.27	8181.05
											Lb-A-5 Lr-A-4	49.1727	4044.83	0.01216	0.99034	0.05	0	-8050.46	8148.8
											Lb-A-5 Lr-A-5	58.556	4044.83	0.01448	0.9885	0.05	0	-8041.07	8158.18
											Lb-A-5 Lr-B-1	-50.177	4522.26	-0.0111	0.99119	0.05	0	-9105.84	9005.48
											Lb-A-5 Lr-B-2	-21864.1	4044.83	-5.40545	1.32273e-06	0.05	1	-29963.7	-13764.5
											Lb-A-5 Lr-B-3	-1124.33	4044.83	-0.27797	0.78204	0.05	0	-9223.96	6975.3
											Lb-A-5 Lr-B-4	-3729.32	4044.83	-0.922	0.36042	0.05	0	-11828.9	4370.31
											Lb-A-5 Lr-B-5	13.6497	4044.83	0.00337	0.99732	0.05	0	-8085.98	8113.28
											Lb-A-5 Lr-C-1	-6007.07	4044.83	-1.48512	0.14302	0.05	0	-14106.7	2092.56
											Lb-A-5 Lr-C-2	-12062.7	4044.83	-2.98226	0.0042	0.05	1	-20162.4	-3963.1
											Lb-A-5 Lr-C-3	-8956.24	4044.83	-2.21425	0.03083	0.05	1	-17055.9	-856.613
											Lb-A-5 Lr-C-4	-511.936	4044.83	-0.12657	0.89973	0.05	0	-8611.56	7587.69
											Lb-A-5 Lr-C-5	108.43	4044.83	0.02681	0.97871	0.05	0	-7991.2	8208.06
											Lb-A-5 Lb-A-1	-2290.96	4044.83	-0.56639	0.57335	0.05	0	-10390.6	5808.67
											Lb-A-5 Lb-A-2	-83339.2	4044.83	-20.6039	4.32898e-28	0.05	1	-91438.8	-75239.6
											Lb-A-5 Lb-A-3	-1.47133	4044.83	-0.000363757	0.99971	0.05	0	-8101.1	8098.16
											Lb-A-5 Lb-A-4	-58.922	4044.83	-0.01457	0.98843	0.05	0	-8158.55	8040.71
											Lb-B-1 Lr-A-1	-562.552	4044.83	-0.13908	0.88988	0.05	0	-8662.18	7537.08
											Lb-B-1 Lr-A-2	-2685.23	4044.83	-0.66387	0.50945	0.05	0	-10784.9	5414.4
											Lb-B-1 Lr-A-3	-797.8	4522.26	-0.17642	0.86059	0.05	0	-9853.46	8257.86
											Lb-B-1 Lr-A-4	125.978	4044.83	0.03115	0.97526	0.05	0	-7973.65	8225.61
											Lb-B-1 Lr-A-5	135.361	4044.83	0.03347	0.97342	0.05	0	-7964.27	8234.99
											Lb-B-1 Lr-B-1	26.6283	4522.26	0.00589	0.99532	0.05	0	-9029.03	9082.29
											Lb-B-1 Lr-B-2	-21787.3	4044.83	-5.38646	1.41856e-06	0.05	1	-29886.9	-13687.7
											Lb-B-1 Lr-B-3	-1047.52	4044.83	-0.25898	0.79659	0.05	0	-9147.15	7052.11
											Lb-B-1 Lr-B-4	-3652.51	4044.83	-0.90301	0.37032	0.05	0	-11752.1	4447.11
											Lb-B-1 Lr-B-5	90.455	4044.83	0.02236	0.98224	0.05	0	-8009.17	8190.08
											Lb-B-1 Lr-C-1	-5930.27	4044.83	-1.46614	0.14811	0.05	0	-14029.9	2169.36
											Lb-B-1 Lr-C-2	-11985.9	4044.83	-2.96327	0.00444	0.05	1	-20085.6	-3886.3
											Lb-B-1 Lr-C-3	-8879.44	4044.83	-2.19526	0.03223	0.05	1	-16979.1	-779.808
											Lb-B-1 Lr-C-4	-435.131	4044.83	-0.10758	0.91471	0.05	0	-8534.76	7664.5
											Lb-B-1 Lr-C-5	185.235	4044.83	0.0458	0.96363	0.05	0	-7914.39	8284.86
											Lb-B-1 Lb-A-1	-2214.16	4044.83	-0.5474	0.58624	0.05	0	-10313.8	5885.47
											Lb-B-1 Lb-A-2	-83262.4	4044.83	-20.5849	4.53473e-28	0.05	1	-91362	-75162.8
											Lb-B-1 Lb-A-3	75.334	4044.83	0.01862	0.98521	0.05	0	-8024.29	8174.96
											Lb-B-1 Lb-A-4	17.8833	4044.83	0.00442	0.99649	0.05	0	-8081.75	8117.51
											Lb-B-1 Lb-A-5	76.8053	4044.83	0.01899	0.98492	0.05	0	-8022.82	8176.43
											Lb-B-2 Lr-A-1	55577.2	4522.26	12.2897	1.15963e-17	0.05	1	46521.5	64632.9
											Lb-B-2 Lr-A-2	53454.5	4522.26	11.8203	5.77013e-17	0.05	1	44398.9	62510.2
											Lb-B-2 Lr-A-3	55342	4953.88	11.1714	5.55181e-16	0.05	1	45422	65261.9
											Lb-B-2 Lr-A-4	56265.7	4522.26	12.442	6.93274e-18	0.05	1	47210.1	65321.4
											Lb-B-2 Lr-A-5	56275.1	4522.26	12.444	6.88445e-18	0.05	1	47219.5	65330.8
											Lb-B-2 Lr-B-1	56166.4	4953.88	11.3378	3.09095e-16	0.05	1	46246.4	66086.4
											Lb-B-2 Lr-B-2	34352.5	4522.26	7.59631	3.22655e-10	0.05	1	25296.8	43408.1
											Lb-B-2 Lr-B-3	55092.2	4522.26	12.1825	1.669e-17	0.05	1	46036.6	64147.9
											Lb-B-2 Lr-B-4	52487.2	4522.26	11.6064	1.20995e-16	0.05	1	43431.6	61542.9
											Lb-B-2 Lr-B-5	56230.2	4522.26	12.4341	7.11869e-18	0.05	1	47174.6	65285.9
											Lb-B-2 Lr-C-1	50209.5	4522.26	11.1028	7.07659e-16	0.05	1	41153.8	59265.2
											Lb-B-2 Lr-C-2	44153.8	4522.26	9.76367	8.96766e-14	0.05	1	35098.2	53209.5
											Lb-B-2 Lr-C-3	47260.3	4522.26	10.4506	7.29198e-15	0.05	1	38204.7	56316
											Lb-B-2 Lr-C-4	55704.6	4522.26	12.3179	1.05409e-17	0.05	1	46649	64760.3
											Lb-B-2 Lr-C-5	56325	4522.26	12.4551	6.63342e-18	0.05	1	47269.3	65380.7
											Lb-B-2 Lb-A-1	53925.6	4522.26	11.9245	4.03165e-17	0.05	1	44869.9	62981.3
											Lb-B-2 Lb-A-2	-27122.6	4522.26	-5.99759	1.45151e-07	0.05	1	-36178.3	-18067
											Lb-B-2 Lb-A-3	56215.1	4522.26	12.4308	7.19936e-18	0.05	1	47159.4	65270.8
											Lb-B-2 Lb-A-4	56157.6	4522.26	12.4181	7.5144e-18	0.05	1	47102	65213.3
											Lb-B-2 Lb-A-5	56216.6	4522.26	12.4311	7.19147e-18	0.05	1	47160.9	65272.2
											Lb-B-2 Lb-B-1	56139.8	4522.26	12.4141	7.61528e-18	0.05	1	47084.1	65195.4
											Lb-B-3 Lr-A-1	-159.873	4044.83	-0.03953	0.96861	0.05	0	-8259.5	7939.76
											Lb-B-3 Lr-A-2	-2282.55	4044.83	-0.56431	0.57475	0.05	0	-10382.2	5817.08
											Lb-B-3 Lr-A-3	-395.121	4522.26	-0.08737	0.93068	0.05	0	-9450.78	8660.54
											Lb-B-3 Lr-A-4	528.657	4044.83	0.1307	0.89647	0.05	0	-7570.97	8628.29
											Lb-B-3 Lr-A-5	538.04	4044.83	0.13302	0.89465	0.05	0	-7561.59	8637.67
											Lb-B-3 Lr-B-1	429.307	4522.26	0.09493	0.9247	0.05	0	-8626.35	9484.97
											Lb-B-3 Lr-B-2	-21384.6	4044.83	-5.28691	2.04471e-06	0.05	1	-29484.3	-13285
											Lb-B-3 Lr-B-3	-644.842	4044.83	-0.15942	0.8739	0.05	0	-8744.47	7454.79
											Lb-B-3 Lr-B-4	-3249.84	4044.83	-0.80345	0.42505	0.05	0	-11349.5	4849.79
											Lb-B-3 Lr-B-5	493.134	4044.83	0.12192	0.90339	0.05	0	-7606.49	8592.76
											Lb-B-3 Lr-C-1	-5527.59	4044.83	-1.36658	0.17712	0.05	0	-13627.2	2572.04
											Lb-B-3 Lr-C-2	-11583.2	4044.83	-2.86372	0.00585	0.05	1	-19682.9	-3483.62
											Lb-B-3 Lr-C-3	-8476.76	4044.83	-2.0957	0.04056	0.05	1	-16576.4	-377.129
											Lb-B-3 Lr-C-4	-32.4517	4044.83	-0.00802	0.99363	0.05	0	-8132.08	8067.18
											Lb-B-3 Lr-C-5	587.914	4044.83	0.14535	0.88495	0.05	0	-7511.71	8687.54
											Lb-B-3 Lb-A-1	-1811.48	4044.83	-0.44785	0.65596	0.05	0	-9911.11	6288.15
											Lb-B-3 Lb-A-2	-82859.7	4044.83	-20.4854	5.7878e-28	0.05	1	-90959.3	-74760.1
											Lb-B-3 Lb-A-3	478.013	4044.83	0.11818	0.90634	0.05	0	-7621.62	8577.64
											Lb-B-3 Lb-A-4	420.562	4044.83	0.10398	0.91755	0.05	0	-7679.07	8520.19
											Lb-B-3 Lb-A-5	479.484	4044.83	0.11854	0.90605	0.05	0	-7620.14	8579.11
											Lb-B-3 Lb-B-1	402.679	4044.83	0.09955	0.92105	0.05	0	-7696.95	8502.31
											Lb-B-3 Lb-B-2	-55737.1	4522.26	-12.3251	1.0288e-17	0.05	1	-64792.7	-46681.4
											Lb-B-4 Lr-A-1	-617.116	4044.83	-0.15257	0.87928	0.05	0	-8716.74	7482.51
											Lb-B-4 Lr-A-2	-2739.8	4044.83	-0.67736	0.50092	0.05	0	-10839.4	5359.83
											Lb-B-4 Lr-A-3	-852.364	4522.26	-0.18848	0.85117	0.05	0	-9908.02	8203.3
											Lb-B-4 Lr-A-4	71.4143	4044.83	0.01766	0.98598	0.05	0	-8028.21	8171.04
											Lb-B-4 Lr-A-5	80.7977	4044.83	0.01998	0.98413	0.05	0	-8018.83	8180.43
											Lb-B-4 Lr-B-1	-27.9353	4522.26	-0.00618	0.99509	0.05	0	-9083.6	9027.73
											Lb-B-4 Lr-B-2	-21841.9	4044.83	-5.39995	1.34981e-06	0.05	1	-29941.5	-13742.2
											Lb-B-4 Lr-B-3	-1102.09	4044.83	-0.27247	0.78625	0.05	0	-9201.71	6997.54
											Lb-B-4 Lr-B-4	-3707.08	4044.83	-0.9165	0.36327	0.05	0	-11806.7	4392.55
											Lb-B-4 Lr-B-5	35.8913	4044.83	0.00887	0.99295	0.05	0	-8063.74	8135.52
											Lb-B-4 Lr-C-1	-5984.83	4044.83	-1.47962	0.14448	0.05	0	-14084.5	2114.8
											Lb-B-4 Lr-C-2	-12040.5	4044.83	-2.97676	0.00427	0.05	1	-20140.1	-3940.86
											Lb-B-4 Lr-C-3	-8934	4044.83	-2.20875	0.03123	0.05	1	-17033.6	-834.371
											Lb-B-4 Lr-C-4	-489.694	4044.83	-0.12107	0.90406	0.05	0	-8589.32	7609.93
											Lb-B-4 Lr-C-5	130.671	4044.83	0.03231	0.97434	0.05	0	-7968.96	8230.3
											Lb-B-4 Lb-A-1	-2268.72	4044.83	-0.56089	0.57707	0.05	0	-10368.3	5830.91
											Lb-B-4 Lb-A-2	-83317	4044.83	-20.5984	4.38756e-28	0.05	1	-91416.6	-75217.3
											Lb-B-4 Lb-A-3	20.7703	4044.83	0.00514	0.99592	0.05	0	-8078.86	8120.4
											Lb-B-4 Lb-A-4	-36.6803	4044.83	-0.00907	0.9928	0.05	0	-8136.31	8062.95
											Lb-B-4 Lb-A-5	22.2417	4044.83	0.0055	0.99563	0.05	0	-8077.39	8121.87
											Lb-B-4 Lb-B-1	-54.5637	4044.83	-0.01349	0.98928	0.05	0	-8154.19	8045.07
											Lb-B-4 Lb-B-2	-56194.3	4522.26	-12.4262	7.31168e-18	0.05	1	-65250	-47138.7
											Lb-B-4 Lb-B-3	-457.243	4044.83	-0.11304	0.91039	0.05	0	-8556.87	7642.39
											Lb-B-5 Lr-A-1	88.3673	4044.83	0.02185	0.98265	0.05	0	-8011.26	8188
											Lb-B-5 Lr-A-2	-2034.31	4044.83	-0.50294	0.61694	0.05	0	-10133.9	6065.32
											Lb-B-5 Lr-A-3	-146.881	4522.26	-0.03248	0.9742	0.05	0	-9202.54	8908.78
											Lb-B-5 Lr-A-4	776.898	4044.83	0.19207	0.84837	0.05	0	-7322.73	8876.53
											Lb-B-5 Lr-A-5	786.281	4044.83	0.19439	0.84656	0.05	0	-7313.35	8885.91
											Lb-B-5 Lr-B-1	677.548	4522.26	0.14983	0.88143	0.05	0	-8378.11	9733.21
											Lb-B-5 Lr-B-2	-21136.4	4044.83	-5.22553	2.55918e-06	0.05	1	-29236	-13036.8
											Lb-B-5 Lr-B-3	-396.602	4044.83	-0.09805	0.92224	0.05	0	-8496.23	7703.03
											Lb-B-5 Lr-B-4	-3001.59	4044.83	-0.74208	0.46108	0.05	0	-11101.2	5098.03
											Lb-B-5 Lr-B-5	741.375	4044.83	0.18329	0.85522	0.05	0	-7358.25	8841
											Lb-B-5 Lr-C-1	-5279.35	4044.83	-1.30521	0.19707	0.05	0	-13379	2820.28
											Lb-B-5 Lr-C-2	-11335	4044.83	-2.80235	0.00692	0.05	1	-19434.6	-3235.38
											Lb-B-5 Lr-C-3	-8228.52	4044.83	-2.03433	0.04658	0.05	1	-16328.1	-128.888
											Lb-B-5 Lr-C-4	215.789	4044.83	0.05335	0.95764	0.05	0	-7883.84	8315.42
											Lb-B-5 Lr-C-5	836.155	4044.83	0.20672	0.83696	0.05	0	-7263.47	8935.78
											Lb-B-5 Lb-A-1	-1563.24	4044.83	-0.38648	0.70058	0.05	0	-9662.87	6536.39
											Lb-B-5 Lb-A-2	-82611.5	4044.83	-20.424	6.73027e-28	0.05	1	-90711.1	-74511.9
											Lb-B-5 Lb-A-3	726.254	4044.83	0.17955	0.85814	0.05	0	-7373.38	8825.88
											Lb-B-5 Lb-A-4	668.803	4044.83	0.16535	0.86926	0.05	0	-7430.83	8768.43
											Lb-B-5 Lb-A-5	727.725	4044.83	0.17991	0.85786	0.05	0	-7371.9	8827.35
											Lb-B-5 Lb-B-1	650.92	4044.83	0.16093	0.87272	0.05	0	-7448.71	8750.55
											Lb-B-5 Lb-B-2	-55488.8	4522.26	-12.2702	1.23904e-17	0.05	1	-64544.5	-46433.2
											Lb-B-5 Lb-B-3	248.241	4044.83	0.06137	0.95128	0.05	0	-7851.39	8347.87
											Lb-B-5 Lb-B-4	705.483	4044.83	0.17442	0.86216	0.05	0	-7394.15	8805.11
											Lb-C-1 Lr-A-1	3685.33	4044.83	0.91112	0.36607	0.05	0	-4414.29	11785
											Lb-C-1 Lr-A-2	1562.65	4044.83	0.38633	0.70069	0.05	0	-6536.97	9662.28
											Lb-C-1 Lr-A-3	3450.09	4522.26	0.76291	0.44866	0.05	0	-5605.57	12505.7
											Lb-C-1 Lr-A-4	4373.86	4044.83	1.08135	0.2841	0.05	0	-3725.76	12473.5
											Lb-C-1 Lr-A-5	4383.25	4044.83	1.08367	0.28308	0.05	0	-3716.38	12482.9
											Lb-C-1 Lr-B-1	4274.51	4522.26	0.94522	0.34854	0.05	0	-4781.15	13330.2
											Lb-C-1 Lr-B-2	-17539.4	4044.83	-4.33626	5.97202e-05	0.05	1	-25639	-9439.79
											Lb-C-1 Lr-B-3	3200.36	4044.83	0.79122	0.43209	0.05	0	-4899.26	11300
											Lb-C-1 Lr-B-4	595.372	4044.83	0.14719	0.8835	0.05	0	-7504.26	8695
											Lb-C-1 Lr-B-5	4338.34	4044.83	1.07257	0.28799	0.05	0	-3761.29	12438
											Lb-C-1 Lr-C-1	-1682.38	4044.83	-0.41593	0.67902	0.05	0	-9782.01	6417.25
											Lb-C-1 Lr-C-2	-7738.04	4044.83	-1.91307	0.06077	0.05	0	-15837.7	361.591
											Lb-C-1 Lr-C-3	-4631.55	4044.83	-1.14505	0.25697	0.05	0	-12731.2	3468.08
											Lb-C-1 Lr-C-4	3812.76	4044.83	0.94262	0.34985	0.05	0	-4286.87	11912.4
											Lb-C-1 Lr-C-5	4433.12	4044.83	1.096	0.27769	0.05	0	-3666.51	12532.8
											Lb-C-1 Lb-A-1	2033.73	4044.83	0.5028	0.61704	0.05	0	-6065.9	10133.4
											Lb-C-1 Lb-A-2	-79014.5	4044.83	-19.5347	6.23133e-27	0.05	1	-87114.1	-70914.9
											Lb-C-1 Lb-A-3	4323.22	4044.83	1.06883	0.28965	0.05	0	-3776.41	12422.8
											Lb-C-1 Lb-A-4	4265.77	4044.83	1.05462	0.29605	0.05	0	-3833.86	12365.4
											Lb-C-1 Lb-A-5	4324.69	4044.83	1.06919	0.28949	0.05	0	-3774.94	12424.3
											Lb-C-1 Lb-B-1	4247.89	4044.83	1.0502	0.29806	0.05	0	-3851.74	12347.5
											Lb-C-1 Lb-B-2	-51891.9	4522.26	-11.4748	1.91401e-16	0.05	1	-60947.5	-42836.2
											Lb-C-1 Lb-B-3	3845.21	4044.83	0.95065	0.3458	0.05	0	-4254.42	11944.8
											Lb-C-1 Lb-B-4	4302.45	4044.83	1.06369	0.29195	0.05	0	-3797.18	12402.1
											Lb-C-1 Lb-B-5	3596.97	4044.83	0.88928	0.37759	0.05	0	-4502.66	11696.6
											Lb-C-2 Lr-A-1	1571.28	4044.83	0.38847	0.69912	0.05	0	-6528.35	9670.91
											Lb-C-2 Lr-A-2	-551.398	4044.83	-0.13632	0.89205	0.05	0	-8651.03	7548.23
											Lb-C-2 Lr-A-3	1336.03	4522.26	0.29544	0.76874	0.05	0	-7719.63	10391.7
											Lb-C-2 Lr-A-4	2259.81	4044.83	0.55869	0.57856	0.05	0	-5839.82	10359.4
											Lb-C-2 Lr-A-5	2269.19	4044.83	0.56101	0.57699	0.05	0	-5830.43	10368.8
											Lb-C-2 Lr-B-1	2160.46	4522.26	0.47774	0.63466	0.05	0	-6895.2	11216.1
											Lb-C-2 Lr-B-2	-19653.5	4044.83	-4.85891	9.61524e-06	0.05	1	-27753.1	-11553.8
											Lb-C-2 Lr-B-3	1086.31	4044.83	0.26857	0.78923	0.05	0	-7013.32	9185.94
											Lb-C-2 Lr-B-4	-1518.68	4044.83	-0.37546	0.70871	0.05	0	-9618.31	6580.95
											Lb-C-2 Lr-B-5	2224.29	4044.83	0.54991	0.58453	0.05	0	-5875.34	10323.9
											Lb-C-2 Lr-C-1	-3796.43	4044.83	-0.93859	0.3519	0.05	0	-11896.1	4303.2
											Lb-C-2 Lr-C-2	-9852.09	4044.83	-2.43573	0.01801	0.05	1	-17951.7	-1752.46
											Lb-C-2 Lr-C-3	-6745.6	4044.83	-1.66771	0.10086	0.05	0	-14845.2	1354.03
											Lb-C-2 Lr-C-4	1698.7	4044.83	0.41997	0.67609	0.05	0	-6400.93	9798.33
											Lb-C-2 Lr-C-5	2319.07	4044.83	0.57334	0.56867	0.05	0	-5780.56	10418.7
											Lb-C-2 Lb-A-1	-80.324	4044.83	-0.01986	0.98423	0.05	0	-8179.95	8019.3
											Lb-C-2 Lb-A-2	-81128.6	4044.83	-20.0574	1.66948e-27	0.05	1	-89228.2	-73028.9
											Lb-C-2 Lb-A-3	2209.17	4044.83	0.54617	0.58708	0.05	0	-5890.46	10308.8
											Lb-C-2 Lb-A-4	2151.72	4044.83	0.53197	0.59682	0.05	0	-5947.91	10251.3
											Lb-C-2 Lb-A-5	2210.64	4044.83	0.54653	0.58683	0.05	0	-5888.99	10310.3
											Lb-C-2 Lb-B-1	2133.83	4044.83	0.52755	0.59986	0.05	0	-5965.8	10233.5
											Lb-C-2 Lb-B-2	-54005.9	4522.26	-11.9422	3.79309e-17	0.05	1	-63061.6	-44950.3
											Lb-C-2 Lb-B-3	1731.15	4044.83	0.42799	0.67027	0.05	0	-6368.47	9830.78
											Lb-C-2 Lb-B-4	2188.4	4044.83	0.54104	0.59059	0.05	0	-5911.23	10288
											Lb-C-2 Lb-B-5	1482.91	4044.83	0.36662	0.71526	0.05	0	-6616.72	9582.54
											Lb-C-2 Lb-C-1	-2114.05	4044.83	-0.52266	0.60324	0.05	0	-10213.7	5985.58
											Lb-C-3 Lr-A-1	-325.508	4044.83	-0.08048	0.93614	0.05	0	-8425.14	7774.12
											Lb-C-3 Lr-A-2	-2448.19	4044.83	-0.60526	0.54741	0.05	0	-10547.8	5651.44
											Lb-C-3 Lr-A-3	-560.756	4522.26	-0.124	0.90175	0.05	0	-9616.42	8494.9
											Lb-C-3 Lr-A-4	363.022	4044.83	0.08975	0.9288	0.05	0	-7736.61	8462.65
											Lb-C-3 Lr-A-5	372.406	4044.83	0.09207	0.92697	0.05	0	-7727.22	8472.03
											Lb-C-3 Lr-B-1	263.673	4522.26	0.05831	0.95371	0.05	0	-8791.99	9319.33
											Lb-C-3 Lr-B-2	-21550.3	4044.83	-5.32786	1.75962e-06	0.05	1	-29649.9	-13450.6
											Lb-C-3 Lr-B-3	-810.477	4044.83	-0.20037	0.8419	0.05	0	-8910.11	7289.15
											Lb-C-3 Lr-B-4	-3415.47	4044.83	-0.8444	0.40197	0.05	0	-11515.1	4684.16
											Lb-C-3 Lr-B-5	327.499	4044.83	0.08097	0.93575	0.05	0	-7772.13	8427.13
											Lb-C-3 Lr-C-1	-5693.22	4044.83	-1.40753	0.1647	0.05	0	-13792.8	2406.41
											Lb-C-3 Lr-C-2	-11748.9	4044.83	-2.90467	0.00522	0.05	1	-19848.5	-3649.25
											Lb-C-3 Lr-C-3	-8642.39	4044.83	-2.13665	0.03693	0.05	1	-16742	-542.763
											Lb-C-3 Lr-C-4	-198.086	4044.83	-0.04897	0.96111	0.05	0	-8297.72	7901.54
											Lb-C-3 Lr-C-5	422.279	4044.83	0.1044	0.91722	0.05	0	-7677.35	8521.91
											Lb-C-3 Lb-A-1	-1977.11	4044.83	-0.4888	0.62686	0.05	0	-10076.7	6122.52
											Lb-C-3 Lb-A-2	-83025.4	4044.83	-20.5263	5.23456e-28	0.05	1	-91125	-74925.7
											Lb-C-3 Lb-A-3	312.378	4044.83	0.07723	0.93871	0.05	0	-7787.25	8412.01
											Lb-C-3 Lb-A-4	254.928	4044.83	0.06303	0.94997	0.05	0	-7844.7	8354.56
											Lb-C-3 Lb-A-5	313.85	4044.83	0.07759	0.93842	0.05	0	-7785.78	8413.48
											Lb-C-3 Lb-B-1	237.044	4044.83	0.0586	0.95347	0.05	0	-7862.58	8336.67
											Lb-C-3 Lb-B-2	-55902.7	4522.26	-12.3617	9.08946e-18	0.05	1	-64958.4	-46847.1
											Lb-C-3 Lb-B-3	-165.635	4044.83	-0.04095	0.96748	0.05	0	-8265.26	7933.99
											Lb-C-3 Lb-B-4	291.608	4044.83	0.07209	0.94278	0.05	0	-7808.02	8391.24
											Lb-C-3 Lb-B-5	-413.875	4044.83	-0.10232	0.91886	0.05	0	-8513.5	7685.75
											Lb-C-3 Lb-C-1	-4010.84	4044.83	-0.9916	0.32558	0.05	0	-12110.5	4088.79
											Lb-C-3 Lb-C-2	-1896.79	4044.83	-0.46894	0.6409	0.05	0	-9996.42	6202.84
											Lb-C-4 Lr-A-1	-610.318	4044.83	-0.15089	0.8806	0.05	0	-8709.95	7489.31
											Lb-C-4 Lr-A-2	-2733	4044.83	-0.67568	0.50198	0.05	0	-10832.6	5366.63
											Lb-C-4 Lr-A-3	-845.566	4522.26	-0.18698	0.85234	0.05	0	-9901.23	8210.09
											Lb-C-4 Lr-A-4	78.2127	4044.83	0.01934	0.98464	0.05	0	-8021.42	8177.84
											Lb-C-4 Lr-A-5	87.596	4044.83	0.02166	0.9828	0.05	0	-8012.03	8187.22
											Lb-C-4 Lr-B-1	-21.137	4522.26	-0.00467	0.99629	0.05	0	-9076.8	9034.52
											Lb-C-4 Lr-B-2	-21835.1	4044.83	-5.39827	1.35819e-06	0.05	1	-29934.7	-13735.4
											Lb-C-4 Lr-B-3	-1095.29	4044.83	-0.27079	0.78753	0.05	0	-9194.92	7004.34
											Lb-C-4 Lr-B-4	-3700.28	4044.83	-0.91482	0.36414	0.05	0	-11799.9	4399.35
											Lb-C-4 Lr-B-5	42.6897	4044.83	0.01055	0.99162	0.05	0	-8056.94	8142.32
											Lb-C-4 Lr-C-1	-5978.03	4044.83	-1.47794	0.14493	0.05	0	-14077.7	2121.6
											Lb-C-4 Lr-C-2	-12033.7	4044.83	-2.97508	0.00429	0.05	1	-20133.3	-3934.06
											Lb-C-4 Lr-C-3	-8927.2	4044.83	-2.20707	0.03135	0.05	1	-17026.8	-827.573
											Lb-C-4 Lr-C-4	-482.896	4044.83	-0.11939	0.90539	0.05	0	-8582.52	7616.73
											Lb-C-4 Lr-C-5	137.47	4044.83	0.03399	0.97301	0.05	0	-7962.16	8237.1
											Lb-C-4 Lb-A-1	-2261.92	4044.83	-0.55921	0.57821	0.05	0	-10361.6	5837.71
											Lb-C-4 Lb-A-2	-83310.2	4044.83	-20.5967	4.40563e-28	0.05	1	-91409.8	-75210.5
											Lb-C-4 Lb-A-3	27.5687	4044.83	0.00682	0.99459	0.05	0	-8072.06	8127.2
											Lb-C-4 Lb-A-4	-29.882	4044.83	-0.00739	0.99413	0.05	0	-8129.51	8069.75
											Lb-C-4 Lb-A-5	29.04	4044.83	0.00718	0.9943	0.05	0	-8070.59	8128.67
											Lb-C-4 Lb-B-1	-47.7653	4044.83	-0.01181	0.99062	0.05	0	-8147.39	8051.86
											Lb-C-4 Lb-B-2	-56187.5	4522.26	-12.4247	7.34883e-18	0.05	1	-65243.2	-47131.9
											Lb-C-4 Lb-B-3	-450.444	4044.83	-0.11136	0.91172	0.05	0	-8550.07	7649.18
											Lb-C-4 Lb-B-4	6.79833	4044.83	0.00168	0.99866	0.05	0	-8092.83	8106.43
											Lb-C-4 Lb-B-5	-698.685	4044.83	-0.17274	0.86347	0.05	0	-8798.31	7400.94
											Lb-C-4 Lb-C-1	-4295.65	4044.83	-1.06201	0.29271	0.05	0	-12395.3	3803.98
											Lb-C-4 Lb-C-2	-2181.6	4044.83	-0.53936	0.59174	0.05	0	-10281.2	5918.03
											Lb-C-4 Lb-C-3	-284.81	4044.83	-0.07041	0.94411	0.05	0	-8384.44	7814.82
											Lb-C-5 Lr-A-1	-215.494	4044.83	-0.05328	0.9577	0.05	0	-8315.12	7884.14
											Lb-C-5 Lr-A-2	-2338.17	4044.83	-0.57806	0.5655	0.05	0	-10437.8	5761.46
											Lb-C-5 Lr-A-3	-450.741	4522.26	-0.09967	0.92095	0.05	0	-9506.4	8604.92
											Lb-C-5 Lr-A-4	473.037	4044.83	0.11695	0.90731	0.05	0	-7626.59	8572.67
											Lb-C-5 Lr-A-5	482.42	4044.83	0.11927	0.90548	0.05	0	-7617.21	8582.05
											Lb-C-5 Lr-B-1	373.687	4522.26	0.08263	0.93443	0.05	0	-8681.97	9429.35
											Lb-C-5 Lr-B-2	-21440.2	4044.83	-5.30066	1.94423e-06	0.05	1	-29539.9	-13340.6
											Lb-C-5 Lr-B-3	-700.463	4044.83	-0.17317	0.86313	0.05	0	-8800.09	7399.17
											Lb-C-5 Lr-B-4	-3305.46	4044.83	-0.81721	0.41721	0.05	0	-11405.1	4794.17
											Lb-C-5 Lr-B-5	437.514	4044.83	0.10817	0.91424	0.05	0	-7662.12	8537.14
											Lb-C-5 Lr-C-1	-5583.21	4044.83	-1.38033	0.17287	0.05	0	-13682.8	2516.42
											Lb-C-5 Lr-C-2	-11638.9	4044.83	-2.87747	0.00563	0.05	1	-19738.5	-3539.24
											Lb-C-5 Lr-C-3	-8532.38	4044.83	-2.10945	0.03931	0.05	1	-16632	-432.749
											Lb-C-5 Lr-C-4	-88.072	4044.83	-0.02177	0.9827	0.05	0	-8187.7	8011.56
											Lb-C-5 Lr-C-5	532.294	4044.83	0.1316	0.89577	0.05	0	-7567.34	8631.92
											Lb-C-5 Lb-A-1	-1867.1	4044.83	-0.4616	0.64612	0.05	0	-9966.73	6232.53
											Lb-C-5 Lb-A-2	-82915.3	4044.83	-20.4991	5.59569e-28	0.05	1	-91015	-74815.7
											Lb-C-5 Lb-A-3	422.393	4044.83	0.10443	0.9172	0.05	0	-7677.24	8522.02
											Lb-C-5 Lb-A-4	364.942	4044.83	0.09022	0.92843	0.05	0	-7734.69	8464.57
											Lb-C-5 Lb-A-5	423.864	4044.83	0.10479	0.91691	0.05	0	-7675.76	8523.49
											Lb-C-5 Lb-B-1	347.059	4044.83	0.0858	0.93192	0.05	0	-7752.57	8446.69
											Lb-C-5 Lb-B-2	-55792.7	4522.26	-12.3374	9.86865e-18	0.05	1	-64848.4	-46737
											Lb-C-5 Lb-B-3	-55.6203	4044.83	-0.01375	0.98908	0.05	0	-8155.25	8044.01
											Lb-C-5 Lb-B-4	401.622	4044.83	0.09929	0.92125	0.05	0	-7698.01	8501.25
											Lb-C-5 Lb-B-5	-303.861	4044.83	-0.07512	0.94038	0.05	0	-8403.49	7795.77
											Lb-C-5 Lb-C-1	-3900.83	4044.83	-0.9644	0.33892	0.05	0	-12000.5	4198.8
											Lb-C-5 Lb-C-2	-1786.77	4044.83	-0.44174	0.66035	0.05	0	-9886.4	6312.85
											Lb-C-5 Lb-C-3	110.014	4044.83	0.0272	0.9784	0.05	0	-7989.61	8209.64
											Lb-C-5 Lb-C-4	394.824	4044.83	0.09761	0.92258	0.05	0	-7704.8	8494.45

## Sheet: BAM1
Target	Sample	Cq	Cq mean	Cq Std. Dev	△△ct	2^-△△ct	2^-△△ct mean	2^-△△ct Std.Dev
BAM1	Lr-A-1	23.9723	23.8312	0.14453	-4.60869	24.3979	26.2587	1.64016
BAM1	Lr-A-1	23.838			-4.74865	26.8834											Relative Expression level by qPCR
BAM1	Lr-A-1	23.6835			-4.78108	27.4946					Target	Sample	2^-△△ct mean					Lb	Lb-SD	Lr	Lr-SD
BAM1	Lr-A-2	28.5001	28.3207	0.155848	-5.48515	44.7914	45.9027	1.86284			BAM1	Lb-A-1	50.0581				S1	74.351	66.0552	118.597	148.803
BAM1	Lr-A-2	28.2439			-5.58656	48.0533					BAM1	Lb-A-2	3426.97				S2	2549.44	1451.92	277.581	274.259
BAM1	Lr-A-2	28.2182			-5.48747	44.8634					BAM1	Lb-A-3	77.7736				S3	168.136	122.948	179.27	181.548
BAM1	Lr-A-3	27.749	27.8211	0.0726462	-5.78541	55.1544	51.4581	3.31673			BAM1	Lb-A-4	427.997				S4	259.483	121.699	118.815	88.6881
BAM1	Lr-A-3	27.82			-5.60709	48.7418					BAM1	Lb-A-5	65.6089				S5	75.1129	7.95527	44.057	37.3205
BAM1	Lr-A-3	27.8942			-5.65759	50.4781					BAM1	Lb-B-1	8.38
BAM1	Lr-A-4	29.3387	29.4106	0.096466	-3.93738	15.3204	15.0449	1.63783			BAM1	Lb-B-2	3718.33
BAM1	Lr-A-4	29.5202			-3.73193	13.2869					BAM1	Lb-B-3	341.966
BAM1	Lr-A-4	29.3729			-4.0468	16.5276					BAM1	Lb-B-4	144.921
BAM1	Lr-A-5	24.7902	24.7602	0.0337157	-5.01972	32.4403	32.9567	0.641367			BAM1	Lb-B-5	85.0788
BAM1	Lr-A-5	24.7237			-5.07359	33.6746					BAM1	Lb-C-1	164.615
BAM1	Lr-A-5	24.7668			-5.03365	32.755					BAM1	Lb-C-2	503.013
BAM1	Lr-B-1	28.119	28.1369	0.0858252	-0.0901824	1.0645	1.00097	0.0614842			BAM1	Lb-C-3	84.6686
BAM1	Lr-B-1	28.0614			0.00486245	0.996635					BAM1	Lb-C-4	205.531
BAM1	Lr-B-1	28.2302			0.0865601	0.941766					BAM1	Lb-C-5	74.651
BAM1	Lr-B-2	26.8166	26.9975	0.224331	-7.35308	163.492	124.03	52.5491			BAM1	Lr-A-1	26.2587
BAM1	Lr-B-2	26.9274			-7.1721	144.217					BAM1	Lr-A-2	45.9027
BAM1	Lr-B-2	27.2485			-6.00856	64.3809					BAM1	Lr-A-3	51.4581
BAM1	Lr-B-3	28.9848	28.8635	0.119417	-5.84568	57.5076	50.3345	7.53839			BAM1	Lr-A-4	15.0449
BAM1	Lr-B-3	28.8599			-5.40862	42.4774					BAM1	Lr-A-5	32.9567
BAM1	Lr-B-3	28.746			-5.67295	51.0185					BAM1	Lr-B-1	1.00097
BAM1	Lr-B-4	27.2313	27.1981	0.0566106	-7.8947	237.98	231.71	11.58			BAM1	Lr-B-2	124.03
BAM1	Lr-B-4	27.2303			-7.77048	218.347					BAM1	Lr-B-3	50.3345
BAM1	Lr-B-4	27.1327			-7.89967	238.803					BAM1	Lr-B-4	231.71
BAM1	Lr-B-5	23.8232	23.8157	0.0661218	-6.60487	97.3338	94.2928	7.51271			BAM1	Lr-B-5	94.2928
BAM1	Lr-B-5	23.7461			-6.64109	99.8084					BAM1	Lr-C-1	328.531
BAM1	Lr-B-5	23.8777			-6.42184	85.7364					BAM1	Lr-C-2	662.811
BAM1	Lr-C-1	22.713	22.7486	0.0798783	-8.45318	350.478	328.531	47.1824			BAM1	Lr-C-3	436.017
BAM1	Lr-C-1	22.8401			-8.09999	274.373					BAM1	Lr-C-4	109.691
BAM1	Lr-C-1	22.6927			-8.49482	360.742					BAM1	Lr-C-5	4.9214
BAM1	Lr-C-2	23.901	23.9224	0.0547044	-9.41832	684.22	662.811	75.6941
BAM1	Lr-C-2	23.9846			-9.17672	578.718
BAM1	Lr-C-2	23.8816			-9.50282	725.494
BAM1	Lr-C-3	23.8959	23.9352	0.0350337	-8.74393	428.732	436.017	59.0846
BAM1	Lr-C-3	23.9631			-8.57331	380.912
BAM1	Lr-C-3	23.9467			-8.96118	498.406
BAM1	Lr-C-4	24.4454	24.4355	0.130314	-6.64551	100.115	109.691	14.4052
BAM1	Lr-C-4	24.5606			-6.68231	102.702
BAM1	Lr-C-4	24.3005			-6.98023	126.258
BAM1	Lr-C-5	26.5606	26.4813	0.0794535	-2.27657	4.84523	4.9214	0.10927
BAM1	Lr-C-5	26.4817			-2.28462	4.87237
BAM1	Lr-C-5	26.4017			-2.33531	5.0466
BAM1	Lb-A-1	24.5011	24.4875	0.0194846	-5.71854	52.6564	50.0581	2.30787
BAM1	Lb-A-1	24.4962			-5.62269	49.2717
BAM1	Lb-A-1	24.4651			-5.59234	48.2462
BAM1	Lb-A-2	22.0978	22.1302	0.0717868	-11.8786	3765.4	3426.97	1178.93
BAM1	Lb-A-2	22.2125			-11.047	2115.84
BAM1	Lb-A-2	22.0803			-12.1032	4399.68
BAM1	Lb-A-3	24.0473	24.0694	0.0504419	-6.29149	78.3299	77.7736	2.09224
BAM1	Lb-A-3	24.0338			-6.31345	79.5314
BAM1	Lb-A-3	24.1271			-6.23763	75.4594
BAM1	Lb-A-4	20.8982	20.7535	0.144677	-8.56444	378.576	427.997	42.8697
BAM1	Lb-A-4	20.6089			-8.83024	455.164
BAM1	Lb-A-4	20.7533			-8.81458	450.249
BAM1	Lb-A-5	22.755	22.8314	0.115556	-6.24224	75.701	65.6089	10.8063
BAM1	Lb-A-5	22.9644			-5.76042	54.2076					Overall ANOVA
BAM1	Lb-A-5	22.7749			-6.06432	66.918						DF	Sum of Squares	Mean Square	F Value	Prob>F
BAM1	Lb-B-1	25.3183	25.3524	0.0415102	-3.17818	9.05167	8.38	0.689916			Model	29	67806200	2338140	32.03	0
BAM1	Lb-B-1	25.3986			-3.07299	8.41515					Error	60	4379910	72998.5
BAM1	Lb-B-1	25.3403			-2.93982	7.67318					Total	89	72186100
BAM1	Lb-B-2	21.7067	21.692	0.0591929	-12.1957	4691.05	3718.33	873.174
BAM1	Lb-B-2	21.6269			-11.7573	3461.73					Fisher LSD Test
BAM1	Lb-B-2	21.7425			-11.5518	3002.2						MeanDiff	SEM	t Value	Prob	Alpha	Sig	LCL	UCL
BAM1	Lb-B-3	23.2627	23.3561	0.193094	-8.665	405.906	341.966	64.4637			Lr-A-2 Lr-A-1	19.644	220.603	0.08905	0.92934	0.05	0	-421.628	460.916
BAM1	Lb-B-3	23.2275			-8.42206	343					Lr-A-3 Lr-A-1	25.1994	220.603	0.11423	0.90944	0.05	0	-416.072	466.471
BAM1	Lb-B-3	23.5781			-8.1137	276.991					Lr-A-3 Lr-A-2	5.55543	220.603	0.02518	0.97999	0.05	0	-435.716	446.827
BAM1	Lb-B-4	22.5367	22.5956	0.073078	-7.2372	150.874	144.921	22.7028			Lr-A-4 Lr-A-1	-11.2137	220.603	-0.05083	0.95963	0.05	0	-452.485	430.058
BAM1	Lb-B-4	22.5727			-7.35803	164.054					Lr-A-4 Lr-A-2	-30.8577	220.603	-0.13988	0.88922	0.05	0	-472.129	410.414
BAM1	Lb-B-4	22.6774			-6.9049	119.835					Lr-A-4 Lr-A-3	-36.4132	220.603	-0.16506	0.86945	0.05	0	-477.685	404.858
BAM1	Lb-B-5	23.6426	23.7266	0.109078	-6.3403	81.0253	85.0788	4.38563			Lr-A-5 Lr-A-1	6.69799	220.603	0.03036	0.97588	0.05	0	-434.574	447.97
BAM1	Lb-B-5	23.8499			-6.48759	89.7343					Lr-A-5 Lr-A-2	-12.946	220.603	-0.05868	0.9534	0.05	0	-454.218	428.326
BAM1	Lb-B-5	23.6873			-6.40048	84.4769					Lr-A-5 Lr-A-3	-18.5015	220.603	-0.08387	0.93344	0.05	0	-459.773	422.77
BAM1	Lb-C-1	24.9488	24.8264	0.144335	-6.93938	122.733	164.615	38.2948			Lr-A-5 Lr-A-4	17.9117	220.603	0.08119	0.93556	0.05	0	-423.36	459.183
BAM1	Lb-C-1	24.6672			-7.6282	197.842					Lr-B-1 Lr-A-1	-25.2577	220.603	-0.11449	0.90923	0.05	0	-466.529	416.014
BAM1	Lb-C-1	24.8631			-7.43687	173.269					Lr-B-1 Lr-A-2	-44.9017	220.603	-0.20354	0.8394	0.05	0	-486.173	396.37
BAM1	Lb-C-2	23.4612	23.7217	0.340584	-9.25439	610.731	503.013	119.541			Lr-B-1 Lr-A-3	-50.4572	220.603	-0.22872	0.81986	0.05	0	-491.729	390.814
BAM1	Lb-C-2	23.5967			-9.03316	523.904					Lr-B-1 Lr-A-4	-14.044	220.603	-0.06366	0.94945	0.05	0	-455.316	427.228
BAM1	Lb-C-2	24.1071			-8.54845	374.404					Lr-B-1 Lr-A-5	-31.9557	220.603	-0.14486	0.88531	0.05	0	-473.227	409.316
BAM1	Lb-C-3	25.5477	25.6142	0.0576837	-6.69224	103.411	84.6686	17.1093			Lr-B-2 Lr-A-1	97.7714	220.603	0.4432	0.65921	0.05	0	-343.5	539.043
BAM1	Lb-C-3	25.6439			-6.12695	69.887					Lr-B-2 Lr-A-2	78.1274	220.603	0.35415	0.72447	0.05	0	-363.144	519.399
BAM1	Lb-C-3	25.651			-6.33463	80.7077					Lr-B-2 Lr-A-3	72.572	220.603	0.32897	0.74332	0.05	0	-368.7	513.844
BAM1	Lb-C-4	21.6704	21.6039	0.0731499	-7.5784	191.128	205.531	12.4857			Lr-B-2 Lr-A-4	108.985	220.603	0.49403	0.62309	0.05	0	-332.286	550.257
BAM1	Lb-C-4	21.6158			-7.73675	213.301					Lr-B-2 Lr-A-5	91.0734	220.603	0.41284	0.6812	0.05	0	-350.198	532.345
BAM1	Lb-C-4	21.5255			-7.72902	212.162					Lr-B-2 Lr-B-1	123.029	220.603	0.55769	0.57913	0.05	0	-318.243	564.301
BAM1	Lb-C-5	22.9698	23.0615	0.142097	-6.41691	85.4444	74.651	9.82225			Lr-B-3 Lr-A-1	24.0758	220.603	0.10914	0.91346	0.05	0	-417.196	465.347
BAM1	Lb-C-5	22.9895			-6.17535	72.2715					Lr-B-3 Lr-A-2	4.43183	220.603	0.02009	0.98404	0.05	0	-436.84	445.703
BAM1	Lb-C-5	23.2252			-6.04957	66.2372					Lr-B-3 Lr-A-3	-1.12361	220.603	-0.00509	0.99595	0.05	0	-442.395	440.148
											Lr-B-3 Lr-A-4	35.2896	220.603	0.15997	0.87344	0.05	0	-405.982	476.561
											Lr-B-3 Lr-A-5	17.3778	220.603	0.07877	0.93747	0.05	0	-423.894	458.649
											Lr-B-3 Lr-B-1	49.3336	220.603	0.22363	0.8238	0.05	0	-391.938	490.605
											Lr-B-3 Lr-B-2	-73.6956	220.603	-0.33406	0.7395	0.05	0	-514.967	367.576
											Lr-B-4 Lr-A-1	205.451	220.603	0.93132	0.35542	0.05	0	-235.82	646.723
Program: BLASTX											Lr-B-4 Lr-A-2	185.807	220.603	0.84227	0.40298	0.05	0	-255.464	627.079
Query: BAM1_TRINITY_DN101404_c4_g1 ID: lcl|Query_25946(dna) Length: 2243											Lr-B-4 Lr-A-3	180.252	220.603	0.81709	0.41711	0.05	0	-261.02	621.523
Database: nr All non-redundant GenBank CDS translations+PDB+SwissProt+PIR+PRF excluding environmental samples from WGS projects											Lr-B-4 Lr-A-4	216.665	220.603	0.98215	0.32997	0.05	0	-224.607	657.937
											Lr-B-4 Lr-A-5	198.753	220.603	0.90095	0.37121	0.05	0	-242.518	640.025
Sequences producing significant alignments:											Lr-B-4 Lr-B-1	230.709	220.603	1.04581	0.29984	0.05	0	-210.563	671.981
Max Total Query E Per.											Lr-B-4 Lr-B-2	107.68	220.603	0.48812	0.62725	0.05	0	-333.592	548.951
Description Score Score cover Value Ident Accession											Lr-B-4 Lr-B-3	181.375	220.603	0.82218	0.41423	0.05	0	-259.896	622.647
PREDICTED: beta-amylase 1, chloroplastic [Solanum tuberosum] 973 1015 74% 0.0 93.42 XP_006340896.1											Lr-B-5 Lr-A-1	68.0342	220.603	0.3084	0.75885	0.05	0	-373.237	509.306
beta-amylase 1, chloroplastic [Solanum pennellii] 972 1019 74% 0.0 93.42 XP_015088061.1											Lr-B-5 Lr-A-2	48.3901	220.603	0.21935	0.82712	0.05	0	-392.881	489.662
beta-amylase 1, chloroplastic-like [Nicotiana tomentosiformis] 972 1033 70% 0.0 95.60 XP_009596880.1											Lr-B-5 Lr-A-3	42.8347	220.603	0.19417	0.8467	0.05	0	-398.437	484.106
PREDICTED: beta-amylase 1, chloroplastic-like [Nicotiana... 971 1031 70% 0.0 95.39 XP_019253724.1											Lr-B-5 Lr-A-4	79.2479	220.603	0.35923	0.72068	0.05	0	-362.024	520.52
PREDICTED: beta-amylase 1, chloroplastic-like [Nicotiana... 969 1032 70% 0.0 94.76 XP_009785196.1											Lr-B-5 Lr-A-5	61.3362	220.603	0.27804	0.78194	0.05	0	-379.935	502.608
beta-amylase [Solanum lycopersicum] 969 1017 74% 0.0 93.21 ADK97800.1											Lr-B-5 Lr-B-1	93.2919	220.603	0.42289	0.67388	0.05	0	-347.98	534.564
hypothetical protein EJD97_009868 [Solanum chilense] 969 1016 74% 0.0 93.00 TMW94738.1											Lr-B-5 Lr-B-2	-29.7373	220.603	-0.1348	0.89322	0.05	0	-471.009	411.534
beta-amylase 1, chloroplastic-like [Nicotiana tabacum] 969 1030 70% 0.0 94.97 NP_001312141.1											Lr-B-5 Lr-B-3	43.9583	220.603	0.19926	0.84273	0.05	0	-397.313	485.23
beta-amylase [Solanum lycopersicum] 968 1016 74% 0.0 93.00 NP_001234556.2											Lr-B-5 Lr-B-4	-137.417	220.603	-0.62292	0.5357	0.05	0	-578.689	303.855
beta-amylase 1 [Nicotiana langsdorffii x Nicotiana sanderae] 968 1031 70% 0.0 94.34 AAY89374.1											Lr-C-1 Lr-A-1	302.272	220.603	1.37021	0.17573	0.05	0	-138.999	743.544
											Lr-C-1 Lr-A-2	282.628	220.603	1.28116	0.20507	0.05	0	-158.643	723.9
Alignments:											Lr-C-1 Lr-A-3	277.073	220.603	1.25598	0.21399	0.05	0	-164.199	718.344
>PREDICTED: beta-amylase 1, chloroplastic [Solanum tuberosum]											Lr-C-1 Lr-A-4	313.486	220.603	1.42104	0.16048	0.05	0	-127.786	754.758
Sequence ID: XP_006340896.1 Length: 579											Lr-C-1 Lr-A-5	295.574	220.603	1.33985	0.18535	0.05	0	-145.697	736.846
Range 1: 94 to 579											Lr-C-1 Lr-B-1	327.53	220.603	1.4847	0.14286	0.05	0	-113.742	768.802
											Lr-C-1 Lr-B-2	204.501	220.603	0.92701	0.35764	0.05	0	-236.771	645.772
Score:973 bits(2515), Expect:0.0,											Lr-C-1 Lr-B-3	278.196	220.603	1.26107	0.21216	0.05	0	-163.075	719.468
Method:Compositional matrix adjust.,											Lr-C-1 Lr-B-4	96.821	220.603	0.43889	0.66232	0.05	0	-344.451	538.093
Identities:454/486(93%), Positives:468/486(96%), Gaps:0/486(0%)											Lr-C-1 Lr-B-5	234.238	220.603	1.06181	0.29258	0.05	0	-207.034	675.51
											Lr-C-2 Lr-A-1	636.552	220.603	2.88551	0.00542	0.05	1	195.281	1077.82
Query 506 QILTHFFLTGNSGEKGKGVPVFVMMPLDSVKMDHTVNRRKAMNASLQALKSAGVEGIMMD 685											Lr-C-2 Lr-A-2	616.908	220.603	2.79646	0.00693	0.05	1	175.637	1058.18
+++ + NS EK KGVPVFVMMPLDSVKMDHTVNR+KAMNASLQALKSAGVEGIMMD											Lr-C-2 Lr-A-3	611.353	220.603	2.77128	0.00742	0.05	1	170.081	1052.62
Sbjct 94 EVVEREYKVRNSSEKEKGVPVFVMMPLDSVKMDHTVNRKKAMNASLQALKSAGVEGIMMD 153											Lr-C-2 Lr-A-4	647.766	220.603	2.93634	0.0047	0.05	1	206.494	1089.04
											Lr-C-2 Lr-A-5	629.854	220.603	2.85515	0.0059	0.05	1	188.583	1071.13
Query 686 VWWGLVEREAPGEYNWGGYAELLEMAKKHGLKVQAVMSFHQCGGNVGDSCTIPLPRWVVE 865											Lr-C-2 Lr-B-1	661.81	220.603	3	0.00393	0.05	1	220.538	1103.08
VWWGLVER+APGEYNWGGYAEL+EMAKKHGLKVQAVMSFHQCGGNVGDSCTIPLPRWVVE											Lr-C-2 Lr-B-2	538.781	220.603	2.44231	0.01756	0.05	1	97.5091	980.052
Sbjct 154 VWWGLVERDAPGEYNWGGYAELMEMAKKHGLKVQAVMSFHQCGGNVGDSCTIPLPRWVVE 213											Lr-C-2 Lr-B-3	612.476	220.603	2.77637	0.00732	0.05	1	171.205	1053.75
											Lr-C-2 Lr-B-4	431.101	220.603	1.95419	0.05534	0.05	0	-10.1707	872.373
Query 866 EMEKDPDLAYTDQWGRRNFEYVSLGCDTLPVLKGRTPVQCYSDFMRGFRDRFENLLGDTI 1045											Lr-C-2 Lr-B-5	568.518	220.603	2.57711	0.01244	0.05	1	127.246	1009.79
EMEKD DLAYTDQWGRRNFEYVSLGCDTLPVLKGRTPVQCYSDFMRGFRDRFENLLGDTI											Lr-C-2 Lr-C-1	334.28	220.603	1.5153	0.13495	0.05	0	-106.992	775.552
Sbjct 214 EMEKDSDLAYTDQWGRRNFEYVSLGCDTLPVLKGRTPVQCYSDFMRGFRDRFENLLGDTI 273											Lr-C-3 Lr-A-1	409.758	220.603	1.85745	0.06816	0.05	0	-31.5135	851.03
											Lr-C-3 Lr-A-2	390.114	220.603	1.7684	0.08208	0.05	0	-51.1575	831.386
Query 1046 VEIQVGMGPAGELRYPSYPEQDGTWKFPGIGAFQCYDKYMISSLQAAAETFGKPEWGSTG 1225											Lr-C-3 Lr-A-3	384.559	220.603	1.74322	0.08642	0.05	0	-56.7129	825.83
VEIQVGMGPAGELRYPSYPE+DG WKFPGIGAFQCYDKYMISSLQ AAE FGKPEWG TG											Lr-C-3 Lr-A-4	420.972	220.603	1.90828	0.06114	0.05	0	-20.2998	862.244
Sbjct 274 VEIQVGMGPAGELRYPSYPEKDGVWKFPGIGAFQCYDKYMISSLQGAAEAFGKPEWGHTG 333											Lr-C-3 Lr-A-5	403.06	220.603	1.82708	0.07266	0.05	0	-38.2115	844.332
											Lr-C-3 Lr-B-1	435.016	220.603	1.97194	0.05323	0.05	0	-6.2558	876.287
Query 1226 PTDAGHYNNWPEDTNFFKKEGGGWDSQYGEFFLTWYSQMLLKHGERILQSAKALFEDKGV 1405											Lr-C-3 Lr-B-2	311.987	220.603	1.41425	0.16246	0.05	0	-129.285	753.258
PTDAG YNNWPEDTNFFKKEGGGWDSQYGEFFLTWYS+MLL HGERILQSAKA+FEDKGV											Lr-C-3 Lr-B-3	385.682	220.603	1.74831	0.08553	0.05	0	-55.5894	826.954
Sbjct 334 PTDAGQYNNWPEDTNFFKKEGGGWDSQYGEFFLTWYSEMLLNHGERILQSAKAIFEDKGV 393											Lr-C-3 Lr-B-4	204.307	220.603	0.92613	0.35809	0.05	0	-236.965	645.579
											Lr-C-3 Lr-B-5	341.724	220.603	1.54905	0.12663	0.05	0	-99.5477	782.996
Query 1406 KISVKVAGIHWHYGTRSHAPELTAGYYNTRFRDGYLPIAQMLARHGAIFNFTCVEMRDHE 1585											Lr-C-3 Lr-C-1	107.486	220.603	0.48724	0.62787	0.05	0	-333.786	548.758
KISVK+AGIHWHYGTRSHAPELTAGYYNTR RDGYLPIAQMLARHGA+FNFTCVEMRDHE											Lr-C-3 Lr-C-2	-226.794	220.603	-1.02806	0.30805	0.05	0	-668.066	214.478
Sbjct 394 KISVKIAGIHWHYGTRSHAPELTAGYYNTRNRDGYLPIAQMLARHGAVFNFTCVEMRDHE 453											Lr-C-4 Lr-A-1	83.4327	220.603	0.3782	0.70661	0.05	0	-357.839	524.704
											Lr-C-4 Lr-A-2	63.7887	220.603	0.28916	0.77346	0.05	0	-377.483	505.06
Query 1586 QPQDAQCAPEKLVRQVALATQEAQVPLAGENALPRYDDYAHEQILQASSLNINDQSGDRE 1765											Lr-C-4 Lr-A-3	58.2333	220.603	0.26397	0.79271	0.05	0	-383.038	499.505
QPQDAQCAPEKLVRQVALATQEAQVPLAGENALPRYDDYAHEQILQASSLNINDQSGDRE											Lr-C-4 Lr-A-4	94.6465	220.603	0.42904	0.66943	0.05	0	-346.625	535.918
Sbjct 454 QPQDAQCAPEKLVRQVALATQEAQVPLAGENALPRYDDYAHEQILQASSLNINDQSGDRE 513											Lr-C-4 Lr-A-5	76.7347	220.603	0.34784	0.72918	0.05	0	-364.537	518.006
											Lr-C-4 Lr-B-1	108.69	220.603	0.4927	0.62402	0.05	0	-332.581	549.962
Query 1766 MCAFTYLRMNPDLFHPDNWRRFVAFVKKMKEGKDVNQCREQVEREAEHFVHITRPLVQEA 1945											Lr-C-4 Lr-B-2	-14.3387	220.603	-0.065	0.94839	0.05	0	-455.61	426.933
MCAFTYLRMNPDLFHPDNWRRFVAFVKKMKEGKD N+CREQVEREAEHFVHIT+PLVQEA											Lr-C-4 Lr-B-3	59.3569	220.603	0.26907	0.7888	0.05	0	-381.915	500.629
Sbjct 514 MCAFTYLRMNPDLFHPDNWRRFVAFVKKMKEGKDANKCREQVEREAEHFVHITQPLVQEA 573											Lr-C-4 Lr-B-4	-122.019	220.603	-0.55311	0.58224	0.05	0	-563.29	319.253
											Lr-C-4 Lr-B-5	15.3985	220.603	0.0698	0.94458	0.05	0	-425.873	456.67
Query 1946 AVALMH 1963											Lr-C-4 Lr-C-1	-218.84	220.603	-0.99201	0.32518	0.05	0	-660.111	222.432
A ALMH											Lr-C-4 Lr-C-2	-553.119	220.603	-2.50731	0.01489	0.05	1	-994.391	-111.848
Sbjct 574 AAALMH 579											Lr-C-4 Lr-C-3	-326.325	220.603	-1.47924	0.14431	0.05	0	-767.597	114.946
											Lr-C-5 Lr-A-1	-21.3373	220.603	-0.09672	0.92327	0.05	0	-462.609	419.934
											Lr-C-5 Lr-A-2	-40.9813	220.603	-0.18577	0.85325	0.05	0	-482.253	400.29
											Lr-C-5 Lr-A-3	-46.5367	220.603	-0.21095	0.83364	0.05	0	-487.808	394.735
											Lr-C-5 Lr-A-4	-10.1235	220.603	-0.04589	0.96355	0.05	0	-451.395	431.148
Range 2: 52 to 117											Lr-C-5 Lr-A-5	-28.0353	220.603	-0.12708	0.8993	0.05	0	-469.307	413.236
											Lr-C-5 Lr-B-1	3.92043	220.603	0.01777	0.98588	0.05	0	-437.351	445.192
Score:42.4 bits(98), Expect:9.5,											Lr-C-5 Lr-B-2	-119.109	220.603	-0.53992	0.59125	0.05	0	-560.38	322.163
Method:Compositional matrix adjust.,											Lr-C-5 Lr-B-3	-45.4131	220.603	-0.20586	0.8376	0.05	0	-486.685	395.859
Identities:38/73(52%), Positives:47/73(64%), Gaps:9/73(12%)											Lr-C-5 Lr-B-4	-226.789	220.603	-1.02804	0.30806	0.05	0	-668.06	214.483
											Lr-C-5 Lr-B-5	-89.3714	220.603	-0.40512	0.68683	0.05	0	-530.643	351.9
Query 3 QKTGADVDRVSP-TPSPPLSPMRGGMRPDLSVACQALMEDPV-EVAEREYKLGEQNYFKS 176											Lr-C-5 Lr-C-1	-323.61	220.603	-1.46693	0.14762	0.05	0	-764.881	117.662
QKTGA++DRVSP P M GGMRPDL +ACQALME V EV EREYK+ ++											Lr-C-5 Lr-C-2	-657.889	220.603	-2.98223	0.00413	0.05	1	-1099.16	-216.618
Sbjct 52 QKTGAEIDRVSPSPSPPMSPMMGGGMRPDL-LACQALMEAQVDEVVEREYKV------RN 104											Lr-C-5 Lr-C-3	-431.095	220.603	-1.95417	0.05535	0.05	0	-872.367	10.1762
											Lr-C-5 Lr-C-4	-104.77	220.603	-0.47493	0.63656	0.05	0	-546.042	336.502
Query 177 LNAIYNLVPIYVM 215											Lb-A-1 Lr-A-1	23.7994	220.603	0.10788	0.91445	0.05	0	-417.472	465.071
+ VP++VM											Lb-A-1 Lr-A-2	4.15542	220.603	0.01884	0.98503	0.05	0	-437.116	445.427
Sbjct 105 SSEKEKGVPVFVM 117											Lb-A-1 Lr-A-3	-1.40001	220.603	-0.00635	0.99496	0.05	0	-442.672	439.872
											Lb-A-1 Lr-A-4	35.0132	220.603	0.15872	0.87443	0.05	0	-406.258	476.285
											Lb-A-1 Lr-A-5	17.1014	220.603	0.07752	0.93847	0.05	0	-424.17	458.373
											Lb-A-1 Lr-B-1	49.0572	220.603	0.22238	0.82478	0.05	0	-392.214	490.329
>beta-amylase 1, chloroplastic [Solanum pennellii]											Lb-A-1 Lr-B-2	-73.972	220.603	-0.33532	0.73856	0.05	0	-515.244	367.3
Sequence ID: XP_015088061.1 Length: 580											Lb-A-1 Lr-B-3	-0.2764	220.603	-0.00125	0.999	0.05	0	-441.548	440.995
Range 1: 95 to 580											Lb-A-1 Lr-B-4	-181.652	220.603	-0.82343	0.41352	0.05	0	-622.923	259.62
											Lb-A-1 Lr-B-5	-44.2347	220.603	-0.20052	0.84175	0.05	0	-485.506	397.037
Score:972 bits(2513), Expect:0.0,											Lb-A-1 Lr-C-1	-278.473	220.603	-1.26233	0.21172	0.05	0	-719.744	162.799
Method:Compositional matrix adjust.,											Lb-A-1 Lr-C-2	-612.753	220.603	-2.77763	0.0073	0.05	1	-1054.02	-171.481
Identities:454/486(93%), Positives:469/486(96%), Gaps:0/486(0%)											Lb-A-1 Lr-C-3	-385.959	220.603	-1.74956	0.08531	0.05	0	-827.23	55.3129
											Lb-A-1 Lr-C-4	-59.6333	220.603	-0.27032	0.78784	0.05	0	-500.905	381.638
Query 506 QILTHFFLTGNSGEKGKGVPVFVMMPLDSVKMDHTVNRRKAMNASLQALKSAGVEGIMMD 685											Lb-A-1 Lr-C-5	45.1367	220.603	0.20461	0.83857	0.05	0	-396.135	486.408
+++ + NS EK KGVPVFVMMPLDSVKMDHTVNR+KAMNASLQALKSAGVEGIMMD											Lb-A-2 Lr-A-1	3400.71	220.603	15.4155	1.55616e-22	0.05	1	2959.44	3841.98
Sbjct 95 EVVEREYKVRNSSEKEKGVPVFVMMPLDSVKMDHTVNRKKAMNASLQALKSAGVEGIMMD 154											Lb-A-2 Lr-A-2	3381.07	220.603	15.3265	2.05556e-22	0.05	1	2939.8	3822.34
											Lb-A-2 Lr-A-3	3375.51	220.603	15.3013	2.22429e-22	0.05	1	2934.24	3816.78
Query 686 VWWGLVEREAPGEYNWGGYAELLEMAKKHGLKVQAVMSFHQCGGNVGDSCTIPLPRWVVE 865											Lb-A-2 Lr-A-4	3411.92	220.603	15.4664	1.32814e-22	0.05	1	2970.65	3853.2
VWWGLVER+APGEYNWGGYAEL+EMAKKHGLKVQAVMSFHQCGGNVGDSCTIPLPRWVVE											Lb-A-2 Lr-A-5	3394.01	220.603	15.3852	1.71089e-22	0.05	1	2952.74	3835.28
Sbjct 155 VWWGLVERDAPGEYNWGGYAELMEMAKKHGLKVQAVMSFHQCGGNVGDSCTIPLPRWVVE 214											Lb-A-2 Lr-B-1	3425.97	220.603	15.53	1.08958e-22	0.05	1	2984.7	3867.24
											Lb-A-2 Lr-B-2	3302.94	220.603	14.9723	6.27864e-22	0.05	1	2861.67	3744.21
Query 866 EMEKDPDLAYTDQWGRRNFEYVSLGCDTLPVLKGRTPVQCYSDFMRGFRDRFENLLGDTI 1045											Lb-A-2 Lr-B-3	3376.64	220.603	15.3064	2.18906e-22	0.05	1	2935.36	3817.91
EMEKDPDLAYTDQWGRRNFEYVSLGCDTLPVLKGRTPVQCYSDFMRGFRDRFENLLGDTI											Lb-A-2 Lr-B-4	3195.26	220.603	14.4842	3.00153e-21	0.05	1	2753.99	3636.53
Sbjct 215 EMEKDPDLAYTDQWGRRNFEYVSLGCDTLPVLKGRTPVQCYSDFMRGFRDRFENLLGDTI 274											Lb-A-2 Lr-B-5	3332.68	220.603	15.1071	4.09726e-22	0.05	1	2891.41	3773.95
											Lb-A-2 Lr-C-1	3098.44	220.603	14.0453	1.25727e-20	0.05	1	2657.17	3539.71
Query 1046 VEIQVGMGPAGELRYPSYPEQDGTWKFPGIGAFQCYDKYMISSLQAAAETFGKPEWGSTG 1225											Lb-A-2 Lr-C-2	2764.16	220.603	12.53	2.13483e-18	0.05	1	2322.89	3205.43
VEIQVGMGPAGELRYPSYPE+DG WKFPGIGAFQCYDKYMISSLQ AAE FGKPEWG TG											Lb-A-2 Lr-C-3	2990.95	220.603	13.5581	6.34615e-20	0.05	1	2549.68	3432.22
Sbjct 275 VEIQVGMGPAGELRYPSYPEKDGIWKFPGIGAFQCYDKYMISSLQGAAEAFGKPEWGHTG 334											Lb-A-2 Lr-C-4	3317.28	220.603	15.0373	5.10929e-22	0.05	1	2876.01	3758.55
											Lb-A-2 Lr-C-5	3422.05	220.603	15.5122	1.15144e-22	0.05	1	2980.78	3863.32
Query 1226 PTDAGHYNNWPEDTNFFKKEGGGWDSQYGEFFLTWYSQMLLKHGERILQSAKALFEDKGV 1405											Lb-A-2 Lb-A-1	3376.91	220.603	15.3076	2.18049e-22	0.05	1	2935.64	3818.18
PTDAG YNNWPEDTNFFKKEGGGWDSQYGEFFLTWYSQMLL HGERILQS+KA+FEDKGV											Lb-A-3 Lr-A-1	51.5149	220.603	0.23352	0.81615	0.05	0	-389.757	492.787
Sbjct 335 PTDAGEYNNWPEDTNFFKKEGGGWDSQYGEFFLTWYSQMLLNHGERILQSSKAIFEDKGV 394											Lb-A-3 Lr-A-2	31.8709	220.603	0.14447	0.88561	0.05	0	-409.401	473.143
											Lb-A-3 Lr-A-3	26.3155	220.603	0.11929	0.90545	0.05	0	-414.956	467.587
Query 1406 KISVKVAGIHWHYGTRSHAPELTAGYYNTRFRDGYLPIAQMLARHGAIFNFTCVEMRDHE 1585											Lb-A-3 Lr-A-4	62.7286	220.603	0.28435	0.77712	0.05	0	-378.543	504
KISVK+AGIHWHYGTRSHAPELTAGYYNTR RDGYLPIAQMLARHGA+FNFTCVEMRDHE											Lb-A-3 Lr-A-5	44.8169	220.603	0.20316	0.8397	0.05	0	-396.455	486.089
Sbjct 395 KISVKIAGIHWHYGTRSHAPELTAGYYNTRNRDGYLPIAQMLARHGAVFNFTCVEMRDHE 454											Lb-A-3 Lr-B-1	76.7726	220.603	0.34801	0.72905	0.05	0	-364.499	518.044
											Lb-A-3 Lr-B-2	-46.2565	220.603	-0.20968	0.83463	0.05	0	-487.528	395.015
Query 1586 QPQDAQCAPEKLVRQVALATQEAQVPLAGENALPRYDDYAHEQILQASSLNINDQSGDRE 1765											Lb-A-3 Lr-B-3	27.4391	220.603	0.12438	0.90143	0.05	0	-413.833	468.711
QPQDAQCAPEKLVRQVALATQEAQV LAGENALPRYDDYAHEQILQASSL+INDQSGDRE											Lb-A-3 Lr-B-4	-153.936	220.603	-0.6978	0.488	0.05	0	-595.208	287.335
Sbjct 455 QPQDAQCAPEKLVRQVALATQEAQVALAGENALPRYDDYAHEQILQASSLSINDQSGDRE 514											Lb-A-3 Lr-B-5	-16.5193	220.603	-0.07488	0.94056	0.05	0	-457.791	424.752
											Lb-A-3 Lr-C-1	-250.757	220.603	-1.13669	0.26019	0.05	0	-692.029	190.514
Query 1766 MCAFTYLRMNPDLFHPDNWRRFVAFVKKMKEGKDVNQCREQVEREAEHFVHITRPLVQEA 1945											Lb-A-3 Lr-C-2	-585.037	220.603	-2.65199	0.01022	0.05	1	-1026.31	-143.766
MCAFTYLRMNPDLFHPDNWRRFVAFVKKMKEGKD N+CREQVEREAEHFVHIT+PLVQEA											Lb-A-3 Lr-C-3	-358.243	220.603	-1.62393	0.10963	0.05	0	-799.515	83.0284
Sbjct 515 MCAFTYLRMNPDLFHPDNWRRFVAFVKKMKEGKDANKCREQVEREAEHFVHITQPLVQEA 574											Lb-A-3 Lr-C-4	-31.9178	220.603	-0.14468	0.88544	0.05	0	-473.189	409.354
											Lb-A-3 Lr-C-5	72.8522	220.603	0.33024	0.74237	0.05	0	-368.419	514.124
Query 1946 AVALMH 1963											Lb-A-3 Lb-A-1	27.7155	220.603	0.12564	0.90044	0.05	0	-413.556	468.987
AVALMH											Lb-A-3 Lb-A-2	-3349.2	220.603	-15.182	3.23549e-22	0.05	1	-3790.47	-2907.92
Sbjct 575 AVALMH 580											Lb-A-4 Lr-A-1	401.738	220.603	1.82109	0.07358	0.05	0	-39.5336	843.01
											Lb-A-4 Lr-A-2	382.094	220.603	1.73204	0.0884	0.05	0	-59.1776	823.366
											Lb-A-4 Lr-A-3	376.539	220.603	1.70686	0.09302	0.05	0	-64.733	817.81
											Lb-A-4 Lr-A-4	412.952	220.603	1.87192	0.06609	0.05	0	-28.3198	854.223
											Lb-A-4 Lr-A-5	395.04	220.603	1.79073	0.07838	0.05	0	-46.2316	836.312
Range 2: 52 to 118											Lb-A-4 Lr-B-1	426.996	220.603	1.93558	0.05763	0.05	0	-14.2759	868.267
											Lb-A-4 Lr-B-2	303.967	220.603	1.37789	0.17335	0.05	0	-137.305	745.238
Score:47.4 bits(111), Expect:0.23,											Lb-A-4 Lr-B-3	377.662	220.603	1.71195	0.09207	0.05	0	-63.6094	818.934
Method:Compositional matrix adjust.,											Lb-A-4 Lr-B-4	196.287	220.603	0.88977	0.37714	0.05	0	-244.985	637.558
Identities:39/73(53%), Positives:47/73(64%), Gaps:8/73(10%)											Lb-A-4 Lr-B-5	333.704	220.603	1.51269	0.13561	0.05	0	-107.568	774.976
											Lb-A-4 Lr-C-1	99.4658	220.603	0.45088	0.6537	0.05	0	-341.806	540.737
Query 3 QKTGADVDRVSP-TPSPPLSPMRGGMRPDLSVACQALMEDPV-EVAEREYKLGEQNYFKS 176											Lb-A-4 Lr-C-2	-234.814	220.603	-1.06442	0.2914	0.05	0	-676.086	206.458
QKTG ++DRVSP P M GGMRPDLSVACQALME V EV EREYK+ ++											Lb-A-4 Lr-C-3	-8.02008	220.603	-0.03636	0.97112	0.05	0	-449.292	433.252
Sbjct 52 QKTGNEIDRVSPSPSPPMSPMMGGGMRPDLSVACQALMEAQVDEVVEREYKV------RN 105											Lb-A-4 Lr-C-4	318.305	220.603	1.44289	0.15425	0.05	0	-122.966	759.577
											Lb-A-4 Lr-C-5	423.075	220.603	1.91781	0.0599	0.05	0	-18.1963	864.347
Query 177 LNAIYNLVPIYVM 215											Lb-A-4 Lb-A-1	377.939	220.603	1.71321	0.09184	0.05	0	-63.333	819.21
+ VP++VM											Lb-A-4 Lb-A-2	-2998.97	220.603	-13.5944	5.61816e-20	0.05	1	-3440.24	-2557.7
Sbjct 106 SSEKEKGVPVFVM 118											Lb-A-4 Lb-A-3	350.223	220.603	1.58757	0.11764	0.05	0	-91.0485	791.495
											Lb-A-5 Lr-A-1	39.3502	220.603	0.17838	0.85903	0.05	0	-401.921	480.622
											Lb-A-5 Lr-A-2	19.7062	220.603	0.08933	0.92912	0.05	0	-421.565	460.978
											Lb-A-5 Lr-A-3	14.1508	220.603	0.06415	0.94907	0.05	0	-427.121	455.422
>beta-amylase 1, chloroplastic-like [Nicotiana tomentosiformis]											Lb-A-5 Lr-A-4	50.564	220.603	0.22921	0.81949	0.05	0	-390.708	491.836
Sequence ID: XP_009596880.1 Length: 576											Lb-A-5 Lr-A-5	32.6522	220.603	0.14801	0.88283	0.05	0	-408.619	473.924
Range 1: 100 to 576											Lb-A-5 Lr-B-1	64.6079	220.603	0.29287	0.77063	0.05	0	-376.664	505.88
											Lb-A-5 Lr-B-2	-58.4212	220.603	-0.26483	0.79205	0.05	0	-499.693	382.85
Score:972 bits(2513), Expect:0.0,											Lb-A-5 Lr-B-3	15.2744	220.603	0.06924	0.94503	0.05	0	-425.997	456.546
Method:Compositional matrix adjust.,											Lb-A-5 Lr-B-4	-166.101	220.603	-0.75294	0.45443	0.05	0	-607.373	275.171
Identities:456/477(96%), Positives:468/477(98%), Gaps:0/477(0%)											Lb-A-5 Lr-B-5	-28.6839	220.603	-0.13003	0.89698	0.05	0	-469.956	412.588
											Lb-A-5 Lr-C-1	-262.922	220.603	-1.19183	0.23802	0.05	0	-704.194	178.35
Query 533 GNSGEKGKGVPVFVMMPLDSVKMDHTVNRRKAMNASLQALKSAGVEGIMMDVWWGLVERE 712											Lb-A-5 Lr-C-2	-597.202	220.603	-2.70713	0.00883	0.05	1	-1038.47	-155.93
G S EKGKGVPVFVMMPLDSVKMDHTVNR+KAMNASLQALKSAGVEGIMMDVWWGLVER+											Lb-A-5 Lr-C-3	-370.408	220.603	-1.67907	0.09834	0.05	0	-811.68	70.8637
Sbjct 100 GISPEKGKGVPVFVMMPLDSVKMDHTVNRKKAMNASLQALKSAGVEGIMMDVWWGLVERD 159											Lb-A-5 Lr-C-4	-44.0825	220.603	-0.19983	0.84229	0.05	0	-485.354	397.189
											Lb-A-5 Lr-C-5	60.6875	220.603	0.2751	0.78419	0.05	0	-380.584	501.959
Query 713 APGEYNWGGYAELLEMAKKHGLKVQAVMSFHQCGGNVGDSCTIPLPRWVVEEMEKDPDLA 892											Lb-A-5 Lb-A-1	15.5508	220.603	0.07049	0.94404	0.05	0	-425.721	456.822
APGEYNWGGYAELLEMAKKHGLKVQAVMSFHQCGGNVGDSCTIPLPRWVVEEMEKDPDLA											Lb-A-5 Lb-A-2	-3361.36	220.603	-15.2371	2.72027e-22	0.05	1	-3802.63	-2920.09
Sbjct 160 APGEYNWGGYAELLEMAKKHGLKVQAVMSFHQCGGNVGDSCTIPLPRWVVEEMEKDPDLA 219											Lb-A-5 Lb-A-3	-12.1647	220.603	-0.05514	0.95621	0.05	0	-453.436	429.107
											Lb-A-5 Lb-A-4	-362.388	220.603	-1.64272	0.10567	0.05	0	-803.659	78.8838
Query 893 YTDQWGRRNFEYVSLGCDTLPVLKGRTPVQCYSDFMRGFRDRFENLLGDTIVEIQVGMGP 1072											Lb-B-1 Lr-A-1	-17.8787	220.603	-0.08104	0.93568	0.05	0	-459.15	423.393
YTDQWGRRN+EYVSLGCDTLPVLKGRTPVQCYSDFMRGFRDRFENLLGDTIVEIQVGMGP											Lb-B-1 Lr-A-2	-37.5227	220.603	-0.17009	0.86551	0.05	0	-478.794	403.749
Sbjct 220 YTDQWGRRNYEYVSLGCDTLPVLKGRTPVQCYSDFMRGFRDRFENLLGDTIVEIQVGMGP 279											Lb-B-1 Lr-A-3	-43.0781	220.603	-0.19527	0.84584	0.05	0	-484.35	398.194
											Lb-B-1 Lr-A-4	-6.66494	220.603	-0.03021	0.976	0.05	0	-447.937	434.607
Query 1073 AGELRYPSYPEQDGTWKFPGIGAFQCYDKYMISSLQAAAETFGKPEWGSTGPTDAGHYNN 1252											Lb-B-1 Lr-A-5	-24.5767	220.603	-0.11141	0.91167	0.05	0	-465.848	416.695
AGELRYPSYPEQDGTWKFPGIGAFQCYDKYMISSL+AAAE FGKPEWG TGPTDAGHYNN											Lb-B-1 Lr-B-1	7.37903	220.603	0.03345	0.97343	0.05	0	-433.893	448.651
Sbjct 280 AGELRYPSYPEQDGTWKFPGIGAFQCYDKYMISSLKAAAEAFGKPEWGHTGPTDAGHYNN 339											Lb-B-1 Lr-B-2	-115.65	220.603	-0.52425	0.60204	0.05	0	-556.922	325.622
											Lb-B-1 Lr-B-3	-41.9545	220.603	-0.19018	0.84981	0.05	0	-483.226	399.317
Query 1253 WPEDTNFFKKEGGGWDSQYGEFFLTWYSQMLLKHGERILQSAKALFEDKGVKISVKVAGI 1432											Lb-B-1 Lr-B-4	-223.33	220.603	-1.01236	0.31543	0.05	0	-664.602	217.942
WPEDTNFF+KEGGGWD QYGEFFLTWYSQMLL HGERILQSAKA+F+DKGVKISVK+AGI											Lb-B-1 Lr-B-5	-85.9128	220.603	-0.38945	0.69833	0.05	0	-527.184	355.359
Sbjct 340 WPEDTNFFRKEGGGWDGQYGEFFLTWYSQMLLNHGERILQSAKAIFDDKGVKISVKIAGI 399											Lb-B-1 Lr-C-1	-320.151	220.603	-1.45125	0.15192	0.05	0	-761.423	121.121
											Lb-B-1 Lr-C-2	-654.431	220.603	-2.96656	0.00432	0.05	1	-1095.7	-213.159
Query 1433 HWHYGTRSHAPELTAGYYNTRFRDGYLPIAQMLARHGAIFNFTCVEMRDHEQPQDAQCAP 1612											Lb-B-1 Lr-C-3	-427.637	220.603	-1.93849	0.05727	0.05	0	-868.908	13.6348
HWHYGTRSHAPELTAGYYNTRFRDGYLPIAQMLARHGAIFNFTCVEMRDHEQPQDAQCAP											Lb-B-1 Lr-C-4	-101.311	220.603	-0.45925	0.64772	0.05	0	-542.583	339.96
Sbjct 400 HWHYGTRSHAPELTAGYYNTRFRDGYLPIAQMLARHGAIFNFTCVEMRDHEQPQDAQCAP 459											Lb-B-1 Lr-C-5	3.4586	220.603	0.01568	0.98754	0.05	0	-437.813	444.73
											Lb-B-1 Lb-A-1	-41.6781	220.603	-0.18893	0.85079	0.05	0	-482.95	399.594
Query 1613 EKLVRQVALATQEAQVPLAGENALPRYDDYAHEQILQASSLNINDQSGDREMCAFTYLRM 1792											Lb-B-1 Lb-A-2	-3418.59	220.603	-15.4966	1.20896e-22	0.05	1	-3859.86	-2977.32
EKLVRQVALATQEAQVPLAGENALPRYDDYAHEQILQASSLNINDQS DREMCAFTYLRM											Lb-B-1 Lb-A-3	-69.3936	220.603	-0.31456	0.75418	0.05	0	-510.665	371.878
Sbjct 460 EKLVRQVALATQEAQVPLAGENALPRYDDYAHEQILQASSLNINDQSSDREMCAFTYLRM 519											Lb-B-1 Lb-A-4	-419.617	220.603	-1.90214	0.06196	0.05	0	-860.888	21.6549
											Lb-B-1 Lb-A-5	-57.2289	220.603	-0.25942	0.7962	0.05	0	-498.501	384.043
Query 1793 NPDLFHPDNWRRFVAFVKKMKEGKDVNQCREQVEREAEHFVHITRPLVQEAAVALMH 1963											Lb-B-2 Lr-A-1	3692.07	220.603	16.7363	2.80516e-24	0.05	1	3250.8	4133.34
NPDLFHPDNWRRFVAFVKKMKEGKD + CREQ+E+EAEHFVHIT+PLVQEAAVALMH											Lb-B-2 Lr-A-2	3672.43	220.603	16.6472	3.65369e-24	0.05	1	3231.15	4113.7
Sbjct 520 NPDLFHPDNWRRFVAFVKKMKEGKDAHCCREQLEQEAEHFVHITQPLVQEAAVALMH 576											Lb-B-2 Lr-A-3	3666.87	220.603	16.622	3.93789e-24	0.05	1	3225.6	4108.14
											Lb-B-2 Lr-A-4	3703.28	220.603	16.7871	2.41333e-24	0.05	1	3262.01	4144.55
											Lb-B-2 Lr-A-5	3685.37	220.603	16.7059	3.06935e-24	0.05	1	3244.1	4126.64
											Lb-B-2 Lr-B-1	3717.33	220.603	16.8508	1.99972e-24	0.05	1	3276.06	4158.6
											Lb-B-2 Lr-B-2	3594.3	220.603	16.2931	1.05485e-23	0.05	1	3153.03	4035.57
Range 2: 49 to 100											Lb-B-2 Lr-B-3	3667.99	220.603	16.6271	3.87866e-24	0.05	1	3226.72	4109.26
											Lb-B-2 Lr-B-4	3486.62	220.603	15.8049	4.65998e-23	0.05	1	3045.35	3927.89
Score:61.2 bits(147), Expect:1e-05,											Lb-B-2 Lr-B-5	3624.03	220.603	16.4279	7.03355e-24	0.05	1	3182.76	4065.31
Method:Compositional matrix adjust.,											Lb-B-2 Lr-C-1	3389.8	220.603	15.366	1.81619e-22	0.05	1	2948.53	3831.07
Identities:41/52(79%), Positives:47/52(90%), Gaps:1/52(1%)											Lb-B-2 Lr-C-2	3055.52	220.603	13.8507	2.39115e-20	0.05	1	2614.25	3496.79
											Lb-B-2 Lr-C-3	3282.31	220.603	14.8788	8.45344e-22	0.05	1	2841.04	3723.58
Query 3 QKTGADVDRVSPTPSPPLSPMRGGMRPDLSVACQALMEDPVEVA-EREYKLG 155											Lb-B-2 Lr-C-4	3608.64	220.603	16.3581	8.67366e-24	0.05	1	3167.36	4049.91
QKTGADVD +SPTPSPPLSP++GGMRPDLSVACQALME P E A E+E++LG											Lb-B-2 Lr-C-5	3713.41	220.603	16.833	2.10737e-24	0.05	1	3272.13	4154.68
Sbjct 49 QKTGADVDMLSPTPSPPLSPLKGGMRPDLSVACQALMEAPAETAEEKEHRLG 100											Lb-B-2 Lb-A-1	3668.27	220.603	16.6284	3.86422e-24	0.05	1	3227	4109.54
											Lb-B-2 Lb-A-2	291.358	220.603	1.32074	0.19161	0.05	0	-149.913	732.63
											Lb-B-2 Lb-A-3	3640.55	220.603	16.5027	5.6208e-24	0.05	1	3199.28	4081.83
											Lb-B-2 Lb-A-4	3290.33	220.603	14.9152	7.52937e-22	0.05	1	2849.06	3731.6
>PREDICTED: beta-amylase 1, chloroplastic-like [Nicotiana attenuata]											Lb-B-2 Lb-A-5	3652.72	220.603	16.5579	4.7673e-24	0.05	1	3211.45	4093.99
Sequence ID: XP_019253724.1 Length: 576											Lb-B-2 Lb-B-1	3709.95	220.603	16.8173	2.20721e-24	0.05	1	3268.68	4151.22
>beta-amylase 1, chloroplastic [Nicotiana attenuata]											Lb-B-3 Lr-A-1	315.707	220.603	1.43111	0.15759	0.05	0	-125.565	756.979
Sequence ID: OIS98947.1 Length: 576											Lb-B-3 Lr-A-2	296.063	220.603	1.34206	0.18463	0.05	0	-145.209	737.335
Range 1: 100 to 576											Lb-B-3 Lr-A-3	290.508	220.603	1.31688	0.19289	0.05	0	-150.764	731.779
											Lb-B-3 Lr-A-4	326.921	220.603	1.48194	0.14359	0.05	0	-114.351	768.192
Score:971 bits(2511), Expect:0.0,											Lb-B-3 Lr-A-5	309.009	220.603	1.40075	0.16644	0.05	0	-132.263	750.281
Method:Compositional matrix adjust.,											Lb-B-3 Lr-B-1	340.965	220.603	1.5456	0.12746	0.05	0	-100.307	782.236
Identities:455/477(95%), Positives:469/477(98%), Gaps:0/477(0%)											Lb-B-3 Lr-B-2	217.936	220.603	0.98791	0.32716	0.05	0	-223.336	659.207
											Lb-B-3 Lr-B-3	291.631	220.603	1.32197	0.19119	0.05	0	-149.64	732.903
Query 533 GNSGEKGKGVPVFVMMPLDSVKMDHTVNRRKAMNASLQALKSAGVEGIMMDVWWGLVERE 712											Lb-B-3 Lr-B-4	110.256	220.603	0.49979	0.61905	0.05	0	-331.016	551.528
GNS EKGKGVPVFVMMPLDSVKMDHTVNR+KAMNASLQALKSAGVEGIMMDVWWGLVER+											Lb-B-3 Lr-B-5	247.673	220.603	1.12271	0.26603	0.05	0	-193.599	688.945
Sbjct 100 GNSPEKGKGVPVFVMMPLDSVKMDHTVNRKKAMNASLQALKSAGVEGIMMDVWWGLVERD 159											Lb-B-3 Lr-C-1	13.4349	220.603	0.0609	0.95164	0.05	0	-427.837	454.707
											Lb-B-3 Lr-C-2	-320.845	220.603	-1.4544	0.15105	0.05	0	-762.117	120.427
Query 713 APGEYNWGGYAELLEMAKKHGLKVQAVMSFHQCGGNVGDSCTIPLPRWVVEEMEKDPDLA 892											Lb-B-3 Lr-C-3	-94.051	220.603	-0.42634	0.67139	0.05	0	-535.323	347.221
APGEYNWGGYAELLEMAKKHGLKVQAVMSFHQCGGNVGDSCTIPLPRWVVEEMEKDPDLA											Lb-B-3 Lr-C-4	232.274	220.603	1.05291	0.29661	0.05	0	-208.997	673.546
Sbjct 160 APGEYNWGGYAELLEMAKKHGLKVQAVMSFHQCGGNVGDSCTIPLPRWVVEEMEKDPDLA 219											Lb-B-3 Lr-C-5	337.044	220.603	1.52783	0.13181	0.05	0	-104.227	778.316
											Lb-B-3 Lb-A-1	291.908	220.603	1.32323	0.19078	0.05	0	-149.364	733.179
Query 893 YTDQWGRRNFEYVSLGCDTLPVLKGRTPVQCYSDFMRGFRDRFENLLGDTIVEIQVGMGP 1072											Lb-B-3 Lb-A-2	-3085	220.603	-13.9844	1.5367e-20	0.05	1	-3526.28	-2643.73
YTDQWGRRN+EYVSLGCDTLPVLKGRTPVQCYSDFMRGFRDRFENLLGDTIVEIQVGMGP											Lb-B-3 Lb-A-3	264.192	220.603	1.19759	0.23579	0.05	0	-177.079	705.464
Sbjct 220 YTDQWGRRNYEYVSLGCDTLPVLKGRTPVQCYSDFMRGFRDRFENLLGDTIVEIQVGMGP 279											Lb-B-3 Lb-A-4	-86.0309	220.603	-0.38998	0.69793	0.05	0	-527.303	355.241
											Lb-B-3 Lb-A-5	276.357	220.603	1.25273	0.21516	0.05	0	-164.915	717.629
Query 1073 AGELRYPSYPEQDGTWKFPGIGAFQCYDKYMISSLQAAAETFGKPEWGSTGPTDAGHYNN 1252											Lb-B-3 Lb-B-1	333.586	220.603	1.51215	0.13574	0.05	0	-107.686	774.857
AGELRYPSYPEQDGTWKFPGIGAFQCYDKYMISSL+AAAE FGKPEWG TGPTDAGHYNN											Lb-B-3 Lb-B-2	-3376.36	220.603	-15.3051	2.19757e-22	0.05	1	-3817.63	-2935.09
Sbjct 280 AGELRYPSYPEQDGTWKFPGIGAFQCYDKYMISSLKAAAEAFGKPEWGHTGPTDAGHYNN 339											Lb-B-4 Lr-A-1	118.662	220.603	0.5379	0.59264	0.05	0	-322.609	559.934
											Lb-B-4 Lr-A-2	99.0184	220.603	0.44885	0.65515	0.05	0	-342.253	540.29
Query 1253 WPEDTNFFKKEGGGWDSQYGEFFLTWYSQMLLKHGERILQSAKALFEDKGVKISVKVAGI 1432											Lb-B-4 Lr-A-3	93.463	220.603	0.42367	0.67332	0.05	0	-347.809	534.735
WPEDTNFF+KEGGGWD QYGEFFLTWYSQMLL HGERILQSAKA F++KGVKISVK+AGI											Lb-B-4 Lr-A-4	129.876	220.603	0.58873	0.55825	0.05	0	-311.395	571.148
Sbjct 340 WPEDTNFFRKEGGGWDGQYGEFFLTWYSQMLLNHGERILQSAKATFDNKGVKISVKIAGI 399											Lb-B-4 Lr-A-5	111.964	220.603	0.50754	0.61364	0.05	0	-329.307	553.236
											Lb-B-4 Lr-B-1	143.92	220.603	0.65239	0.51664	0.05	0	-297.351	585.192
Query 1433 HWHYGTRSHAPELTAGYYNTRFRDGYLPIAQMLARHGAIFNFTCVEMRDHEQPQDAQCAP 1612											Lb-B-4 Lr-B-2	20.891	220.603	0.0947	0.92487	0.05	0	-420.381	462.163
HWHYGTRSHAPELTAGYYNTRFRDGYLPIAQMLARHGAIFNFTCVEMRDHEQPQDAQCAP											Lb-B-4 Lr-B-3	94.5866	220.603	0.42876	0.66963	0.05	0	-346.685	535.858
Sbjct 400 HWHYGTRSHAPELTAGYYNTRFRDGYLPIAQMLARHGAIFNFTCVEMRDHEQPQDAQCAP 459											Lb-B-4 Lr-B-4	-86.7888	220.603	-0.39342	0.69541	0.05	0	-528.06	354.483
											Lb-B-4 Lr-B-5	50.6283	220.603	0.2295	0.81926	0.05	0	-390.643	491.9
Query 1613 EKLVRQVALATQEAQVPLAGENALPRYDDYAHEQILQASSLNINDQSGDREMCAFTYLRM 1792											Lb-B-4 Lr-C-1	-183.61	220.603	-0.83231	0.40854	0.05	0	-624.881	257.662
EKLVRQVALATQEAQVPLAGENALPRYDDYAHEQILQASSL I+DQS DREMCAFTYLRM											Lb-B-4 Lr-C-2	-517.89	220.603	-2.34761	0.02221	0.05	1	-959.161	-76.6181
Sbjct 460 EKLVRQVALATQEAQVPLAGENALPRYDDYAHEQILQASSLGIDDQSSDREMCAFTYLRM 519											Lb-B-4 Lr-C-3	-291.096	220.603	-1.31955	0.192	0.05	0	-732.367	150.176
											Lb-B-4 Lr-C-4	35.2297	220.603	0.1597	0.87366	0.05	0	-406.042	476.501
Query 1793 NPDLFHPDNWRRFVAFVKKMKEGKDVNQCREQVEREAEHFVHITRPLVQEAAVALMH 1963											Lb-B-4 Lr-C-5	140	220.603	0.63462	0.52809	0.05	0	-301.272	581.271
NPDLFHPDNWRRFVAFVKKMKEGKDV++CREQ+E+EAEHFVHIT+PLVQEAAVALMH											Lb-B-4 Lb-A-1	94.863	220.603	0.43002	0.66872	0.05	0	-346.409	536.135
Sbjct 520 NPDLFHPDNWRRFVAFVKKMKEGKDVHRCREQLEQEAEHFVHITQPLVQEAAVALMH 576											Lb-B-4 Lb-A-2	-3282.05	220.603	-14.8776	8.48554e-22	0.05	1	-3723.32	-2840.78
											Lb-B-4 Lb-A-3	67.1475	220.603	0.30438	0.76189	0.05	0	-374.124	508.419
											Lb-B-4 Lb-A-4	-283.076	220.603	-1.28319	0.20436	0.05	0	-724.347	158.196
											Lb-B-4 Lb-A-5	79.3122	220.603	0.35952	0.72046	0.05	0	-361.959	520.584
											Lb-B-4 Lb-B-1	136.541	220.603	0.61895	0.5383	0.05	0	-304.731	577.813
Range 2: 49 to 100											Lb-B-4 Lb-B-2	-3573.41	220.603	-16.1984	1.40411e-23	0.05	1	-4014.68	-3132.13
											Lb-B-4 Lb-B-3	-197.045	220.603	-0.89321	0.37531	0.05	0	-638.316	244.227
Score:59.3 bits(142), Expect:5e-05,											Lb-B-5 Lr-A-1	58.8201	220.603	0.26663	0.79067	0.05	0	-382.451	500.092
Method:Compositional matrix adjust.,											Lb-B-5 Lr-A-2	39.1761	220.603	0.17759	0.85965	0.05	0	-402.096	480.448
Identities:41/52(79%), Positives:46/52(88%), Gaps:1/52(1%)											Lb-B-5 Lr-A-3	33.6207	220.603	0.1524	0.87938	0.05	0	-407.651	474.892
											Lb-B-5 Lr-A-4	70.0339	220.603	0.31747	0.75199	0.05	0	-371.238	511.306
Query 3 QKTGADVDRVSPTPSPPLSPMRGGMRPDLSVACQALMEDPVEVA-EREYKLG 155											Lb-B-5 Lr-A-5	52.1222	220.603	0.23627	0.81403	0.05	0	-389.149	493.394
QKTGADVD +SPTPSPPLSP++GGMRPDLSVACQALME E A ERE++LG											Lb-B-5 Lr-B-1	84.0779	220.603	0.38113	0.70445	0.05	0	-357.194	525.35
Sbjct 49 QKTGADVDMLSPTPSPPLSPLKGGMRPDLSVACQALMEALAETAVEREHRLG 100											Lb-B-5 Lr-B-2	-38.9513	220.603	-0.17657	0.86044	0.05	0	-480.223	402.32
											Lb-B-5 Lr-B-3	34.7443	220.603	0.1575	0.87538	0.05	0	-406.527	476.016
											Lb-B-5 Lr-B-4	-146.631	220.603	-0.66468	0.5088	0.05	0	-587.903	294.641
											Lb-B-5 Lr-B-5	-9.21402	220.603	-0.04177	0.96682	0.05	0	-450.486	432.058
>PREDICTED: beta-amylase 1, chloroplastic-like [Nicotiana sylvestris]											Lb-B-5 Lr-C-1	-243.452	220.603	-1.10358	0.27418	0.05	0	-684.724	197.82
Sequence ID: XP_009785196.1 Length: 576											Lb-B-5 Lr-C-2	-577.732	220.603	-2.61888	0.01115	0.05	1	-1019	-136.46
>PREDICTED: beta-amylase 1, chloroplastic-like [Nicotiana tabacum]											Lb-B-5 Lr-C-3	-350.938	220.603	-1.59081	0.11691	0.05	0	-792.21	90.3337
Sequence ID: XP_016515592.1 Length: 576											Lb-B-5 Lr-C-4	-24.6126	220.603	-0.11157	0.91154	0.05	0	-465.884	416.659
Range 1: 100 to 576											Lb-B-5 Lr-C-5	80.1574	220.603	0.36336	0.71762	0.05	0	-361.114	521.429
											Lb-B-5 Lb-A-1	35.0207	220.603	0.15875	0.8744	0.05	0	-406.251	476.292
Score:969 bits(2506), Expect:0.0,											Lb-B-5 Lb-A-2	-3341.89	220.603	-15.1489	3.59132e-22	0.05	1	-3783.16	-2900.62
Method:Compositional matrix adjust.,											Lb-B-5 Lb-A-3	7.30524	220.603	0.03311	0.97369	0.05	0	-433.966	448.577
Identities:452/477(95%), Positives:469/477(98%), Gaps:0/477(0%)											Lb-B-5 Lb-A-4	-342.918	220.603	-1.55446	0.12533	0.05	0	-784.19	98.3537
											Lb-B-5 Lb-A-5	19.4699	220.603	0.08826	0.92997	0.05	0	-421.802	460.742
Query 533 GNSGEKGKGVPVFVMMPLDSVKMDHTVNRRKAMNASLQALKSAGVEGIMMDVWWGLVERE 712											Lb-B-5 Lb-B-1	76.6988	220.603	0.34768	0.7293	0.05	0	-364.573	517.97
GNS EKGKGVPVFVMMPLDSVKMDHTVNR+KAMNASLQALKSAGVEGIMMDVWWGLVER+											Lb-B-5 Lb-B-2	-3633.25	220.603	-16.4696	6.20619e-24	0.05	1	-4074.52	-3191.98
Sbjct 100 GNSPEKGKGVPVFVMMPLDSVKMDHTVNRKKAMNASLQALKSAGVEGIMMDVWWGLVERD 159											Lb-B-5 Lb-B-3	-256.887	220.603	-1.16448	0.24884	0.05	0	-698.159	184.385
											Lb-B-5 Lb-B-4	-59.8423	220.603	-0.27127	0.78712	0.05	0	-501.114	381.429
Query 713 APGEYNWGGYAELLEMAKKHGLKVQAVMSFHQCGGNVGDSCTIPLPRWVVEEMEKDPDLA 892											Lb-C-1 Lr-A-1	138.356	220.603	0.62717	0.53293	0.05	0	-302.915	579.628
APGEYNWGGYAELLEMAKKHGLKVQAVMSFHQCGGNVGDSCTIPLPRWVVEEMEKDPDLA											Lb-C-1 Lr-A-2	118.712	220.603	0.53813	0.59248	0.05	0	-322.559	559.984
Sbjct 160 APGEYNWGGYAELLEMAKKHGLKVQAVMSFHQCGGNVGDSCTIPLPRWVVEEMEKDPDLA 219											Lb-C-1 Lr-A-3	113.157	220.603	0.51294	0.60987	0.05	0	-328.115	554.428
											Lb-C-1 Lr-A-4	149.57	220.603	0.67801	0.50037	0.05	0	-291.702	590.842
Query 893 YTDQWGRRNFEYVSLGCDTLPVLKGRTPVQCYSDFMRGFRDRFENLLGDTIVEIQVGMGP 1072											Lb-C-1 Lr-A-5	131.658	220.603	0.59681	0.55288	0.05	0	-309.613	572.93
YTDQWGRRN+EYVSLGCDTLPVLKGR+PVQCYSDFMRGFRDRFENLLGDTI+EIQVGMGP											Lb-C-1 Lr-B-1	163.614	220.603	0.74167	0.46118	0.05	0	-277.658	604.886
Sbjct 220 YTDQWGRRNYEYVSLGCDTLPVLKGRSPVQCYSDFMRGFRDRFENLLGDTIMEIQVGMGP 279											Lb-C-1 Lr-B-2	40.5848	220.603	0.18397	0.85466	0.05	0	-400.687	481.856
											Lb-C-1 Lr-B-3	114.28	220.603	0.51804	0.60634	0.05	0	-326.991	555.552
Query 1073 AGELRYPSYPEQDGTWKFPGIGAFQCYDKYMISSLQAAAETFGKPEWGSTGPTDAGHYNN 1252											Lb-C-1 Lr-B-4	-67.095	220.603	-0.30414	0.76207	0.05	0	-508.367	374.177
AGELRYPSYPEQDGTWKFPGIGAFQCYDKYMISSL+AAAE FGKPEWG TGPTDAGHYNN											Lb-C-1 Lr-B-5	70.322	220.603	0.31877	0.75101	0.05	0	-370.95	511.594
Sbjct 280 AGELRYPSYPEQDGTWKFPGIGAFQCYDKYMISSLKAAAEAFGKPEWGHTGPTDAGHYNN 339											Lb-C-1 Lr-C-1	-163.916	220.603	-0.74304	0.46036	0.05	0	-605.188	277.356
											Lb-C-1 Lr-C-2	-498.196	220.603	-2.25834	0.02757	0.05	1	-939.468	-56.9243
Query 1253 WPEDTNFFKKEGGGWDSQYGEFFLTWYSQMLLKHGERILQSAKALFEDKGVKISVKVAGI 1432											Lb-C-1 Lr-C-3	-271.402	220.603	-1.23027	0.2234	0.05	0	-712.674	169.87
WPEDTNFF+KEGGGWD +YGEFFLTWYSQMLL HGERILQSAKA+F DKGVKISVK+AGI											Lb-C-1 Lr-C-4	54.9235	220.603	0.24897	0.80423	0.05	0	-386.348	496.195
Sbjct 340 WPEDTNFFRKEGGGWDGEYGEFFLTWYSQMLLNHGERILQSAKAIFHDKGVKISVKIAGI 399											Lb-C-1 Lr-C-5	159.693	220.603	0.7239	0.47194	0.05	0	-281.578	600.965
											Lb-C-1 Lb-A-1	114.557	220.603	0.51929	0.60547	0.05	0	-326.715	555.828
Query 1433 HWHYGTRSHAPELTAGYYNTRFRDGYLPIAQMLARHGAIFNFTCVEMRDHEQPQDAQCAP 1612											Lb-C-1 Lb-A-2	-3262.35	220.603	-14.7883	1.12834e-21	0.05	1	-3703.63	-2821.08
HWHYGTRSHAPELTAGYYNTRFRDGYLPIAQMLARHGAIFNFTCVEMRDHEQPQDAQCAP											Lb-C-1 Lb-A-3	86.8413	220.603	0.39365	0.69523	0.05	0	-354.43	528.113
Sbjct 400 HWHYGTRSHAPELTAGYYNTRFRDGYLPIAQMLARHGAIFNFTCVEMRDHEQPQDAQCAP 459											Lb-C-1 Lb-A-4	-263.382	220.603	-1.19392	0.23721	0.05	0	-704.654	177.89
											Lb-C-1 Lb-A-5	99.006	220.603	0.4488	0.65519	0.05	0	-342.266	540.278
Query 1613 EKLVRQVALATQEAQVPLAGENALPRYDDYAHEQILQASSLNINDQSGDREMCAFTYLRM 1792											Lb-C-1 Lb-B-1	156.235	220.603	0.70822	0.48155	0.05	0	-285.037	597.507
EKLVRQVALATQEAQVPLAGENALPRYDDYAHEQILQASSLNI+DQS DREMCAFTYLRM											Lb-C-1 Lb-B-2	-3553.71	220.603	-16.1091	1.84041e-23	0.05	1	-3994.98	-3112.44
Sbjct 460 EKLVRQVALATQEAQVPLAGENALPRYDDYAHEQILQASSLNIDDQSSDREMCAFTYLRM 519											Lb-C-1 Lb-B-3	-177.351	220.603	-0.80394	0.42461	0.05	0	-618.623	263.921
											Lb-C-1 Lb-B-4	19.6938	220.603	0.08927	0.92916	0.05	0	-421.578	460.965
Query 1793 NPDLFHPDNWRRFVAFVKKMKEGKDVNQCREQVEREAEHFVHITRPLVQEAAVALMH 1963											Lb-C-1 Lb-B-5	79.5361	220.603	0.36054	0.71971	0.05	0	-361.736	520.808
NPDLFHPDNWRRFVAFVKKMKEGKD ++C+EQ+E+EAEHFVHIT+PLVQEAAVALMH											Lb-C-2 Lr-A-1	476.754	220.603	2.16114	0.03469	0.05	1	35.4827	918.026
Sbjct 520 NPDLFHPDNWRRFVAFVKKMKEGKDAHRCQEQLEQEAEHFVHITQPLVQEAAVALMH 576											Lb-C-2 Lr-A-2	457.11	220.603	2.0721	0.04256	0.05	1	15.8387	898.382
											Lb-C-2 Lr-A-3	451.555	220.603	2.04691	0.04505	0.05	1	10.2833	892.827
											Lb-C-2 Lr-A-4	487.968	220.603	2.21197	0.03079	0.05	1	46.6965	929.24
											Lb-C-2 Lr-A-5	470.056	220.603	2.13078	0.03721	0.05	1	28.7847	911.328
											Lb-C-2 Lr-B-1	502.012	220.603	2.27564	0.02645	0.05	1	60.7405	943.284
Range 2: 49 to 100											Lb-C-2 Lr-B-2	378.983	220.603	1.71794	0.09096	0.05	0	-62.2887	820.255
											Lb-C-2 Lr-B-3	452.679	220.603	2.05201	0.04454	0.05	1	11.4069	893.95
Score:62.8 bits(151), Expect:4e-06,											Lb-C-2 Lr-B-4	271.303	220.603	1.22983	0.22356	0.05	0	-169.968	712.575
Method:Compositional matrix adjust.,											Lb-C-2 Lr-B-5	408.72	220.603	1.85274	0.06884	0.05	0	-32.5514	849.992
Identities:42/52(81%), Positives:47/52(90%), Gaps:1/52(1%)											Lb-C-2 Lr-C-1	174.482	220.603	0.79093	0.4321	0.05	0	-266.789	615.754
											Lb-C-2 Lr-C-2	-159.798	220.603	-0.72437	0.47165	0.05	0	-601.069	281.474
Query 3 QKTGADVDRVSPTPSPPLSPMRGGMRPDLSVACQALMEDPVEV-AEREYKLG 155											Lb-C-2 Lr-C-3	66.9963	220.603	0.3037	0.76241	0.05	0	-374.275	508.268
QKTGADVD +SPTPSPPLSP++GGMRPDLSVACQALME P E AERE++LG											Lb-C-2 Lr-C-4	393.322	220.603	1.78294	0.07965	0.05	0	-47.95	834.593
Sbjct 49 QKTGADVDMLSPTPSPPLSPLKGGMRPDLSVACQALMEAPAETAAEREHRLG 100											Lb-C-2 Lr-C-5	498.092	220.603	2.25786	0.0276	0.05	1	56.82	939.363
											Lb-C-2 Lb-A-1	452.955	220.603	2.05326	0.04441	0.05	1	11.6833	894.227
											Lb-C-2 Lb-A-2	-2923.96	220.603	-13.2544	1.76775e-19	0.05	1	-3365.23	-2482.68
											Lb-C-2 Lb-A-3	425.239	220.603	1.92762	0.05864	0.05	0	-16.0322	866.511
>beta-amylase [Solanum lycopersicum]											Lb-C-2 Lb-A-4	75.0163	220.603	0.34005	0.73501	0.05	0	-366.255	516.288
Sequence ID: ADK97800.1 Length: 580											Lb-C-2 Lb-A-5	437.404	220.603	1.98277	0.05198	0.05	0	-3.86748	878.676
Range 1: 95 to 580											Lb-C-2 Lb-B-1	494.633	220.603	2.24219	0.02866	0.05	1	53.3614	935.905
											Lb-C-2 Lb-B-2	-3215.31	220.603	-14.5751	2.23774e-21	0.05	1	-3656.59	-2774.04
Score:969 bits(2506), Expect:0.0,											Lb-C-2 Lb-B-3	161.047	220.603	0.73003	0.46821	0.05	0	-280.224	602.319
Method:Compositional matrix adjust.,											Lb-C-2 Lb-B-4	358.092	220.603	1.62324	0.10978	0.05	0	-83.1797	799.364
Identities:453/486(93%), Positives:468/486(96%), Gaps:0/486(0%)											Lb-C-2 Lb-B-5	417.934	220.603	1.89451	0.06298	0.05	0	-23.3374	859.206
											Lb-C-2 Lb-C-1	338.398	220.603	1.53397	0.13029	0.05	0	-102.873	779.67
Query 506 QILTHFFLTGNSGEKGKGVPVFVMMPLDSVKMDHTVNRRKAMNASLQALKSAGVEGIMMD 685											Lb-C-3 Lr-A-1	58.4099	220.603	0.26477	0.79209	0.05	0	-382.862	499.682
+++ + NS EK KGVPVFVMMPLDSVK DHTVNR+KAMNASLQALKSAGVEGIMMD											Lb-C-3 Lr-A-2	38.7659	220.603	0.17573	0.8611	0.05	0	-402.506	480.038
Sbjct 95 EVVEREYKVRNSSEKEKGVPVFVMMPLDSVKTDHTVNRKKAMNASLQALKSAGVEGIMMD 154											Lb-C-3 Lr-A-3	33.2104	220.603	0.15054	0.88084	0.05	0	-408.061	474.482
											Lb-C-3 Lr-A-4	69.6236	220.603	0.31561	0.7534	0.05	0	-371.648	510.895
Query 686 VWWGLVEREAPGEYNWGGYAELLEMAKKHGLKVQAVMSFHQCGGNVGDSCTIPLPRWVVE 865											Lb-C-3 Lr-A-5	51.7119	220.603	0.23441	0.81546	0.05	0	-389.56	492.984
VWWGLVER+APGEYNWGGYAEL+EMAKKHGLKVQAVMSFHQCGGNVGDSCTIPLPRWVVE											Lb-C-3 Lr-B-1	83.6676	220.603	0.37927	0.70583	0.05	0	-357.604	524.939
Sbjct 155 VWWGLVERDAPGEYNWGGYAELMEMAKKHGLKVQAVMSFHQCGGNVGDSCTIPLPRWVVE 214											Lb-C-3 Lr-B-2	-39.3616	220.603	-0.17843	0.85899	0.05	0	-480.633	401.91
											Lb-C-3 Lr-B-3	34.334	220.603	0.15564	0.87684	0.05	0	-406.938	475.606
Query 866 EMEKDPDLAYTDQWGRRNFEYVSLGCDTLPVLKGRTPVQCYSDFMRGFRDRFENLLGDTI 1045											Lb-C-3 Lr-B-4	-147.041	220.603	-0.66654	0.50762	0.05	0	-588.313	294.23
EMEKDPDLAYTDQWGRRNFEYVSLGCDTLPVLKGRTPVQCYSDFMRGFRDRFENLLGDTI											Lb-C-3 Lr-B-5	-9.62428	220.603	-0.04363	0.96535	0.05	0	-450.896	431.647
Sbjct 215 EMEKDPDLAYTDQWGRRNFEYVSLGCDTLPVLKGRTPVQCYSDFMRGFRDRFENLLGDTI 274											Lb-C-3 Lr-C-1	-243.862	220.603	-1.10544	0.27338	0.05	0	-685.134	197.409
											Lb-C-3 Lr-C-2	-578.142	220.603	-2.62074	0.0111	0.05	1	-1019.41	-136.871
Query 1046 VEIQVGMGPAGELRYPSYPEQDGTWKFPGIGAFQCYDKYMISSLQAAAETFGKPEWGSTG 1225											Lb-C-3 Lr-C-3	-351.348	220.603	-1.59267	0.11649	0.05	0	-792.62	89.9234
VEIQVGMGPAGELRYPSYPE+DG WKFPGIGAFQCYDKYMISSLQ AAE FGKPEWG TG											Lb-C-3 Lr-C-4	-25.0228	220.603	-0.11343	0.91007	0.05	0	-466.294	416.249
Sbjct 275 VEIQVGMGPAGELRYPSYPEKDGIWKFPGIGAFQCYDKYMISSLQGAAEAFGKPEWGHTG 334											Lb-C-3 Lr-C-5	79.7472	220.603	0.3615	0.719	0.05	0	-361.524	521.019
											Lb-C-3 Lb-A-1	34.6105	220.603	0.15689	0.87586	0.05	0	-406.661	475.882
Query 1226 PTDAGHYNNWPEDTNFFKKEGGGWDSQYGEFFLTWYSQMLLKHGERILQSAKALFEDKGV 1405											Lb-C-3 Lb-A-2	-3342.3	220.603	-15.1508	3.57033e-22	0.05	1	-3783.57	-2901.03
PTDAG YNNWPEDTNFFKKEGGGWDSQYGEFFLTWYS+MLL HGERILQSAKA+FEDKGV											Lb-C-3 Lb-A-3	6.89498	220.603	0.03126	0.97517	0.05	0	-434.377	448.167
Sbjct 335 PTDAGQYNNWPEDTNFFKKEGGGWDSQYGEFFLTWYSEMLLNHGERILQSAKAIFEDKGV 394											Lb-C-3 Lb-A-4	-343.328	220.603	-1.55632	0.12489	0.05	0	-784.6	97.9435
											Lb-C-3 Lb-A-5	19.0597	220.603	0.0864	0.93144	0.05	0	-422.212	460.331
Query 1406 KISVKVAGIHWHYGTRSHAPELTAGYYNTRFRDGYLPIAQMLARHGAIFNFTCVEMRDHE 1585											Lb-C-3 Lb-B-1	76.2886	220.603	0.34582	0.73069	0.05	0	-364.983	517.56
KISVK+AGIHWHYGTRSHAPELTAGYYNTR RDGYLPIAQMLARHGA+FNFTCVEMRDHE											Lb-C-3 Lb-B-2	-3633.66	220.603	-16.4715	6.17173e-24	0.05	1	-4074.93	-3192.39
Sbjct 395 KISVKIAGIHWHYGTRSHAPELTAGYYNTRNRDGYLPIAQMLARHGAVFNFTCVEMRDHE 454											Lb-C-3 Lb-B-3	-257.297	220.603	-1.16634	0.24809	0.05	0	-698.569	183.974
											Lb-C-3 Lb-B-4	-60.2525	220.603	-0.27313	0.78569	0.05	0	-501.524	381.019
Query 1586 QPQDAQCAPEKLVRQVALATQEAQVPLAGENALPRYDDYAHEQILQASSLNINDQSGDRE 1765											Lb-C-3 Lb-B-5	-0.41026	220.603	-0.00186	0.99852	0.05	0	-441.682	440.861
QPQDAQCAPEKLVRQVALATQEAQVPLAGENALPRYDDYAHEQILQASSL+INDQSGDRE											Lb-C-3 Lb-C-1	-79.9463	220.603	-0.3624	0.71833	0.05	0	-521.218	361.325
Sbjct 455 QPQDAQCAPEKLVRQVALATQEAQVPLAGENALPRYDDYAHEQILQASSLSINDQSGDRE 514											Lb-C-3 Lb-C-2	-418.344	220.603	-1.89637	0.06273	0.05	0	-859.616	22.9271
											Lb-C-4 Lr-A-1	179.272	220.603	0.81265	0.41963	0.05	0	-262	620.544
Query 1766 MCAFTYLRMNPDLFHPDNWRRFVAFVKKMKEGKDVNQCREQVEREAEHFVHITRPLVQEA 1945											Lb-C-4 Lr-A-2	159.628	220.603	0.7236	0.47212	0.05	0	-281.644	600.9
M AFTYLRMNPDLFHPDNWRRFVAFVKKMKEGKD N+CREQVEREAEHFVHIT+PLVQEA											Lb-C-4 Lr-A-3	154.073	220.603	0.69842	0.48762	0.05	0	-287.199	595.344
Sbjct 515 MSAFTYLRMNPDLFHPDNWRRFVAFVKKMKEGKDANKCREQVEREAEHFVHITQPLVQEA 574											Lb-C-4 Lr-A-4	190.486	220.603	0.86348	0.39131	0.05	0	-250.786	631.757
											Lb-C-4 Lr-A-5	172.574	220.603	0.78228	0.43712	0.05	0	-268.698	613.846
Query 1946 AVALMH 1963											Lb-C-4 Lr-B-1	204.53	220.603	0.92714	0.35757	0.05	0	-236.742	645.801
AVALMH											Lb-C-4 Lr-B-2	81.5006	220.603	0.36944	0.7131	0.05	0	-359.771	522.772
Sbjct 575 AVALMH 580											Lb-C-4 Lr-B-3	155.196	220.603	0.70351	0.48446	0.05	0	-286.075	596.468
											Lb-C-4 Lr-B-4	-26.1792	220.603	-0.11867	0.90593	0.05	0	-467.451	415.092
											Lb-C-4 Lr-B-5	111.238	220.603	0.50424	0.61594	0.05	0	-330.034	552.509
											Lb-C-4 Lr-C-1	-123	220.603	-0.55756	0.57922	0.05	0	-564.272	318.271
											Lb-C-4 Lr-C-2	-457.28	220.603	-2.07287	0.04249	0.05	1	-898.552	-16.0086
Range 2: 52 to 118											Lb-C-4 Lr-C-3	-230.486	220.603	-1.0448	0.30031	0.05	0	-671.758	210.785
											Lb-C-4 Lr-C-4	95.8393	220.603	0.43444	0.66553	0.05	0	-345.432	537.111
Score:47.4 bits(111), Expect:0.25,											Lb-C-4 Lr-C-5	200.609	220.603	0.90937	0.36679	0.05	0	-240.662	641.881
Method:Compositional matrix adjust.,											Lb-C-4 Lb-A-1	155.473	220.603	0.70476	0.48369	0.05	0	-285.799	596.744
Identities:39/73(53%), Positives:47/73(64%), Gaps:8/73(10%)											Lb-C-4 Lb-A-2	-3221.44	220.603	-14.6029	2.04623e-21	0.05	1	-3662.71	-2780.17
											Lb-C-4 Lb-A-3	127.757	220.603	0.57913	0.56467	0.05	0	-313.515	569.029
Query 3 QKTGADVDRVSP-TPSPPLSPMRGGMRPDLSVACQALMEDPV-EVAEREYKLGEQNYFKS 176											Lb-C-4 Lb-A-4	-222.466	220.603	-1.00845	0.31729	0.05	0	-663.738	218.806
QKTG ++DRVSP P M GGMRPDLSVACQALME V EV EREYK+ ++											Lb-C-4 Lb-A-5	139.922	220.603	0.63427	0.52832	0.05	0	-301.35	581.193
Sbjct 52 QKTGNEIDRVSPSPSPPMSPMMGGGMRPDLSVACQALMEAQVEEVVEREYKV------RN 105											Lb-C-4 Lb-B-1	197.151	220.603	0.89369	0.37506	0.05	0	-244.121	638.422
											Lb-C-4 Lb-B-2	-3512.8	220.603	-15.9236	3.2388e-23	0.05	1	-3954.07	-3071.53
Query 177 LNAIYNLVPIYVM 215											Lb-C-4 Lb-B-3	-136.435	220.603	-0.61846	0.53861	0.05	0	-577.707	304.837
+ VP++VM											Lb-C-4 Lb-B-4	60.6096	220.603	0.27474	0.78446	0.05	0	-380.662	501.881
Sbjct 106 SSEKEKGVPVFVM 118											Lb-C-4 Lb-B-5	120.452	220.603	0.54601	0.58708	0.05	0	-320.82	561.723
											Lb-C-4 Lb-C-1	40.9158	220.603	0.18547	0.85348	0.05	0	-400.356	482.187
											Lb-C-4 Lb-C-2	-297.482	220.603	-1.3485	0.18257	0.05	0	-738.754	143.789
											Lb-C-4 Lb-C-3	120.862	220.603	0.54787	0.58581	0.05	0	-320.41	562.134
>hypothetical protein EJD97_009868 [Solanum chilense]											Lb-C-5 Lr-A-1	48.3924	220.603	0.21936	0.82711	0.05	0	-392.879	489.664
Sequence ID: TMW94738.1 Length: 580											Lb-C-5 Lr-A-2	28.7483	220.603	0.13032	0.89675	0.05	0	-412.523	470.02
Range 1: 95 to 580											Lb-C-5 Lr-A-3	23.1929	220.603	0.10513	0.91662	0.05	0	-418.079	464.465
											Lb-C-5 Lr-A-4	59.6061	220.603	0.2702	0.78794	0.05	0	-381.666	500.878
Score:969 bits(2505), Expect:0.0,											Lb-C-5 Lr-A-5	41.6944	220.603	0.189	0.85073	0.05	0	-399.577	482.966
Method:Compositional matrix adjust.,											Lb-C-5 Lr-B-1	73.65	220.603	0.33386	0.73965	0.05	0	-367.622	514.922
Identities:452/486(93%), Positives:468/486(96%), Gaps:0/486(0%)											Lb-C-5 Lr-B-2	-49.3791	220.603	-0.22384	0.82364	0.05	0	-490.651	391.893
											Lb-C-5 Lr-B-3	24.3165	220.603	0.11023	0.9126	0.05	0	-416.955	465.588
Query 506 QILTHFFLTGNSGEKGKGVPVFVMMPLDSVKMDHTVNRRKAMNASLQALKSAGVEGIMMD 685											Lb-C-5 Lr-B-4	-157.059	220.603	-0.71195	0.47925	0.05	0	-598.331	284.213
+++ + NS EK KGVPVFVMMPLDSVK DHTVNR+KAMNASLQALKSAGVEGIMMD											Lb-C-5 Lr-B-5	-19.6418	220.603	-0.08904	0.92935	0.05	0	-460.913	421.63
Sbjct 95 EVVEREYKVRNSSEKEKGVPVFVMMPLDSVKTDHTVNRKKAMNASLQALKSAGVEGIMMD 154											Lb-C-5 Lr-C-1	-253.88	220.603	-1.15085	0.25436	0.05	0	-695.152	187.392
											Lb-C-5 Lr-C-2	-588.16	220.603	-2.66615	0.00985	0.05	1	-1029.43	-146.888
Query 686 VWWGLVEREAPGEYNWGGYAELLEMAKKHGLKVQAVMSFHQCGGNVGDSCTIPLPRWVVE 865											Lb-C-5 Lr-C-3	-361.366	220.603	-1.63808	0.10664	0.05	0	-802.637	79.9059
VWWGLVER+APGEYNWGGYAEL+EMAKKHGLKVQAVMSFHQCGGNVGDSCTIPLPRWVVE											Lb-C-5 Lr-C-4	-35.0404	220.603	-0.15884	0.87433	0.05	0	-476.312	406.231
Sbjct 155 VWWGLVERDAPGEYNWGGYAELMEMAKKHGLKVQAVMSFHQCGGNVGDSCTIPLPRWVVE 214											Lb-C-5 Lr-C-5	69.7296	220.603	0.31609	0.75303	0.05	0	-371.542	511.001
											Lb-C-5 Lb-A-1	24.5929	220.603	0.11148	0.91161	0.05	0	-416.679	465.865
Query 866 EMEKDPDLAYTDQWGRRNFEYVSLGCDTLPVLKGRTPVQCYSDFMRGFRDRFENLLGDTI 1045											Lb-C-5 Lb-A-2	-3352.32	220.603	-15.1962	3.09448e-22	0.05	1	-3793.59	-2911.05
EMEKDPDLAYTDQWGRRNFEYVSLGCDTLPVLKGRTPVQCYSDFMRGFRDRFENLLGDTI											Lb-C-5 Lb-A-3	-3.12256	220.603	-0.01415	0.98875	0.05	0	-444.394	438.149
Sbjct 215 EMEKDPDLAYTDQWGRRNFEYVSLGCDTLPVLKGRTPVQCYSDFMRGFRDRFENLLGDTI 274											Lb-C-5 Lb-A-4	-353.346	220.603	-1.60173	0.11447	0.05	0	-794.617	87.9259
											Lb-C-5 Lb-A-5	9.04213	220.603	0.04099	0.96744	0.05	0	-432.23	450.314
Query 1046 VEIQVGMGPAGELRYPSYPEQDGTWKFPGIGAFQCYDKYMISSLQAAAETFGKPEWGSTG 1225											Lb-C-5 Lb-B-1	66.271	220.603	0.30041	0.7649	0.05	0	-375.001	507.543
VEIQVGMGPAGELRYPSYPE+DG WKFPGIGAFQCYDKYMISSLQ AAE FGKPEWG TG											Lb-C-5 Lb-B-2	-3643.68	220.603	-16.5169	5.38795e-24	0.05	1	-4084.95	-3202.41
Sbjct 275 VEIQVGMGPAGELRYPSYPEKDGIWKFPGIGAFQCYDKYMISSLQGAAEAFGKPEWGHTG 334											Lb-C-5 Lb-B-3	-267.315	220.603	-1.21175	0.23036	0.05	0	-708.586	173.957
											Lb-C-5 Lb-B-4	-70.2701	220.603	-0.31854	0.75118	0.05	0	-511.542	371.002
Query 1226 PTDAGHYNNWPEDTNFFKKEGGGWDSQYGEFFLTWYSQMLLKHGERILQSAKALFEDKGV 1405											Lb-C-5 Lb-B-5	-10.4278	220.603	-0.04727	0.96246	0.05	0	-451.699	430.844
PTDAG YNNWPEDTNFFKKEGGGWDSQYGEFFLTWYSQMLL HGERILQS+KA+F+DKGV											Lb-C-5 Lb-C-1	-89.9639	220.603	-0.40781	0.68487	0.05	0	-531.236	351.308
Sbjct 335 PTDAGEYNNWPEDTNFFKKEGGGWDSQYGEFFLTWYSQMLLNHGERILQSSKAIFDDKGV 394											Lb-C-5 Lb-C-2	-428.362	220.603	-1.94178	0.05686	0.05	0	-869.634	12.9096
											Lb-C-5 Lb-C-3	-10.0175	220.603	-0.04541	0.96393	0.05	0	-451.289	431.254
Query 1406 KISVKVAGIHWHYGTRSHAPELTAGYYNTRFRDGYLPIAQMLARHGAIFNFTCVEMRDHE 1585											Lb-C-5 Lb-C-4	-130.88	220.603	-0.59328	0.55522	0.05	0	-572.151	310.392
KISVK+AGIHWHYGTRSHAPELTAGYYNTR RDGYL IAQMLARHGA+FNFTCVEMRDHE
Sbjct 395 KISVKIAGIHWHYGTRSHAPELTAGYYNTRNRDGYLSIAQMLARHGAVFNFTCVEMRDHE 454
Query 1586 QPQDAQCAPEKLVRQVALATQEAQVPLAGENALPRYDDYAHEQILQASSLNINDQSGDRE 1765
QPQDAQCAPEKLVRQVALATQEAQVPLAGENALPRYDDYAHEQILQASSL+INDQSGDRE
Sbjct 455 QPQDAQCAPEKLVRQVALATQEAQVPLAGENALPRYDDYAHEQILQASSLSINDQSGDRE 514
Query 1766 MCAFTYLRMNPDLFHPDNWRRFVAFVKKMKEGKDVNQCREQVEREAEHFVHITRPLVQEA 1945
MCAFTYLRMNPDLFHPDNWRRFVAFVKKMKEGKD N+CREQVEREAEHFVHIT+PLVQEA
Sbjct 515 MCAFTYLRMNPDLFHPDNWRRFVAFVKKMKEGKDANKCREQVEREAEHFVHITQPLVQEA 574
Query 1946 AVALMH 1963
AVALMH
Sbjct 575 AVALMH 580
Range 2: 52 to 118
Score:47.4 bits(111), Expect:0.22,
Method:Compositional matrix adjust.,
Identities:39/73(53%), Positives:47/73(64%), Gaps:8/73(10%)
Query 3 QKTGADVDRVSP-TPSPPLSPMRGGMRPDLSVACQALMEDPV-EVAEREYKLGEQNYFKS 176
QKTG ++DRVSP P M GGMRPDLSVACQALME V EV EREYK+ ++
Sbjct 52 QKTGNEIDRVSPSPSPPMSPMMGGGMRPDLSVACQALMEAQVEEVVEREYKV------RN 105
Query 177 LNAIYNLVPIYVM 215
+ VP++VM
Sbjct 106 SSEKEKGVPVFVM 118
>beta-amylase 1, chloroplastic-like [Nicotiana tabacum]
Sequence ID: NP_001312141.1 Length: 576
>beta-amylase [Nicotiana tabacum]
Sequence ID: AII99838.1 Length: 576
Range 1: 100 to 576
Score:969 bits(2504), Expect:0.0,
Method:Compositional matrix adjust.,
Identities:453/477(95%), Positives:469/477(98%), Gaps:0/477(0%)
Query 533 GNSGEKGKGVPVFVMMPLDSVKMDHTVNRRKAMNASLQALKSAGVEGIMMDVWWGLVERE 712
G S EKGKGVPVFVMMPLDSVKMDHTVNR+KAMNASLQALKSAGVEGIMMDVWWGLVER+
Sbjct 100 GISPEKGKGVPVFVMMPLDSVKMDHTVNRKKAMNASLQALKSAGVEGIMMDVWWGLVERD 159
Query 713 APGEYNWGGYAELLEMAKKHGLKVQAVMSFHQCGGNVGDSCTIPLPRWVVEEMEKDPDLA 892
APGEYNWGGYAELLEMAKKHGLKVQAVMSFHQCGGNVGDSCTIPLPRWVVEEMEKDPDLA
Sbjct 160 APGEYNWGGYAELLEMAKKHGLKVQAVMSFHQCGGNVGDSCTIPLPRWVVEEMEKDPDLA 219
Query 893 YTDQWGRRNFEYVSLGCDTLPVLKGRTPVQCYSDFMRGFRDRFENLLGDTIVEIQVGMGP 1072
YTDQWGRRN+EYVSLGCDTLPVLKGRTPVQCYSDFMRGFRDRFENLLGDTIVEIQVGMGP
Sbjct 220 YTDQWGRRNYEYVSLGCDTLPVLKGRTPVQCYSDFMRGFRDRFENLLGDTIVEIQVGMGP 279
Query 1073 AGELRYPSYPEQDGTWKFPGIGAFQCYDKYMISSLQAAAETFGKPEWGSTGPTDAGHYNN 1252
AGELRYPSYPEQDGTWKFPGIGAFQCYDKYMISSL+AAAE FGKPEWG TGPTDAGHYNN
Sbjct 280 AGELRYPSYPEQDGTWKFPGIGAFQCYDKYMISSLKAAAEAFGKPEWGRTGPTDAGHYNN 339
Query 1253 WPEDTNFFKKEGGGWDSQYGEFFLTWYSQMLLKHGERILQSAKALFEDKGVKISVKVAGI 1432
WPEDTNFF+KEGGGWD QYGEFFLTWYSQMLL HGERILQSAKA+F+DKGVKISVK+AGI
Sbjct 340 WPEDTNFFRKEGGGWDGQYGEFFLTWYSQMLLNHGERILQSAKAIFDDKGVKISVKIAGI 399
Query 1433 HWHYGTRSHAPELTAGYYNTRFRDGYLPIAQMLARHGAIFNFTCVEMRDHEQPQDAQCAP 1612
HWHYGTRSHAPELTAGYYNTRFRDGYLPIAQMLARHGAIFNFTCVEMRDHEQPQDAQCAP
Sbjct 400 HWHYGTRSHAPELTAGYYNTRFRDGYLPIAQMLARHGAIFNFTCVEMRDHEQPQDAQCAP 459
Query 1613 EKLVRQVALATQEAQVPLAGENALPRYDDYAHEQILQASSLNINDQSGDREMCAFTYLRM 1792
EKLVRQVALATQEA+VPLAGENALPRYDDYAHEQILQASSLNI+DQS DREMCAFTYLRM
Sbjct 460 EKLVRQVALATQEARVPLAGENALPRYDDYAHEQILQASSLNIDDQSSDREMCAFTYLRM 519
Query 1793 NPDLFHPDNWRRFVAFVKKMKEGKDVNQCREQVEREAEHFVHITRPLVQEAAVALMH 1963
NPDLFHPDNWRRFVAFVKKMKEGKD ++C+EQ+E+EAEHFVHIT+PLVQEAAVALMH
Sbjct 520 NPDLFHPDNWRRFVAFVKKMKEGKDAHRCQEQLEQEAEHFVHITQPLVQEAAVALMH 576
Range 2: 49 to 100
Score:61.2 bits(147), Expect:1e-05,
Method:Compositional matrix adjust.,
Identities:41/52(79%), Positives:47/52(90%), Gaps:1/52(1%)
Query 3 QKTGADVDRVSPTPSPPLSPMRGGMRPDLSVACQALMEDPVEVA-EREYKLG 155
QKTGADVD +SPTPSPPLSP++GGMRPDLSVACQALME P E A E+E++LG
Sbjct 49 QKTGADVDMLSPTPSPPLSPLKGGMRPDLSVACQALMEAPAETAEEKEHRLG 100
>beta-amylase [Solanum lycopersicum]
Sequence ID: NP_001234556.2 Length: 580
Range 1: 95 to 580
Score:968 bits(2503), Expect:0.0,
Method:Compositional matrix adjust.,
Identities:452/486(93%), Positives:467/486(96%), Gaps:0/486(0%)
Query 506 QILTHFFLTGNSGEKGKGVPVFVMMPLDSVKMDHTVNRRKAMNASLQALKSAGVEGIMMD 685
+++ + NS EK KGVPVFVMMPLDSVK DHTVNR+KAMNASLQALKSAGVEGIMMD
Sbjct 95 EVVEREYKVRNSSEKEKGVPVFVMMPLDSVKTDHTVNRKKAMNASLQALKSAGVEGIMMD 154
Query 686 VWWGLVEREAPGEYNWGGYAELLEMAKKHGLKVQAVMSFHQCGGNVGDSCTIPLPRWVVE 865
VWWGLVER+APGEYNWGGYAEL+EMAKKHGLKVQAVMSFHQCGGNVGDSCTIPLPRWVVE
Sbjct 155 VWWGLVERDAPGEYNWGGYAELMEMAKKHGLKVQAVMSFHQCGGNVGDSCTIPLPRWVVE 214
Query 866 EMEKDPDLAYTDQWGRRNFEYVSLGCDTLPVLKGRTPVQCYSDFMRGFRDRFENLLGDTI 1045
EMEKDPDLAYTDQWGRRNFEYVSLGCDTLPVLKGRTPVQCYSDFMRGFRDRFENLLGDTI
Sbjct 215 EMEKDPDLAYTDQWGRRNFEYVSLGCDTLPVLKGRTPVQCYSDFMRGFRDRFENLLGDTI 274
Query 1046 VEIQVGMGPAGELRYPSYPEQDGTWKFPGIGAFQCYDKYMISSLQAAAETFGKPEWGSTG 1225
VEIQVGMGPAGELRYPSYPE+DG WKFPGIGAFQCYDKYMI SLQ AAE FGKPEWG TG
Sbjct 275 VEIQVGMGPAGELRYPSYPEKDGIWKFPGIGAFQCYDKYMIGSLQGAAEAFGKPEWGHTG 334
Query 1226 PTDAGHYNNWPEDTNFFKKEGGGWDSQYGEFFLTWYSQMLLKHGERILQSAKALFEDKGV 1405
PTDAG YNNWPEDTNFFKKEGGGWDSQYGEFFLTWYSQMLL HGERILQS+KA+FEDKGV
Sbjct 335 PTDAGEYNNWPEDTNFFKKEGGGWDSQYGEFFLTWYSQMLLNHGERILQSSKAIFEDKGV 394
Query 1406 KISVKVAGIHWHYGTRSHAPELTAGYYNTRFRDGYLPIAQMLARHGAIFNFTCVEMRDHE 1585
KISVK+AGIHWHYGTRSHAPELTAGYYNTR RDGYLPIAQMLARHGA+FNFTCVEMRDHE
Sbjct 395 KISVKIAGIHWHYGTRSHAPELTAGYYNTRNRDGYLPIAQMLARHGAVFNFTCVEMRDHE 454
Query 1586 QPQDAQCAPEKLVRQVALATQEAQVPLAGENALPRYDDYAHEQILQASSLNINDQSGDRE 1765
QPQDAQCAPEKLVRQVALATQEAQVPLAGENALPRYDDYAHEQILQASSL+INDQSGDRE
Sbjct 455 QPQDAQCAPEKLVRQVALATQEAQVPLAGENALPRYDDYAHEQILQASSLSINDQSGDRE 514
Query 1766 MCAFTYLRMNPDLFHPDNWRRFVAFVKKMKEGKDVNQCREQVEREAEHFVHITRPLVQEA 1945
M AFTYLRMNPDLFHPDNWRRFVAFVKKMKEGKD N+CREQVEREAEHFVHIT+PLVQEA
Sbjct 515 MSAFTYLRMNPDLFHPDNWRRFVAFVKKMKEGKDANKCREQVEREAEHFVHITQPLVQEA 574
Query 1946 AVALMH 1963
AVALMH
Sbjct 575 AVALMH 580
Range 2: 52 to 118
Score:47.4 bits(111), Expect:0.24,
Method:Compositional matrix adjust.,
Identities:39/73(53%), Positives:47/73(64%), Gaps:8/73(10%)
Query 3 QKTGADVDRVSP-TPSPPLSPMRGGMRPDLSVACQALMEDPV-EVAEREYKLGEQNYFKS 176
QKTG ++DRVSP P M GGMRPDLSVACQALME V EV EREYK+ ++
Sbjct 52 QKTGNEIDRVSPSPSPPMSPMMGGGMRPDLSVACQALMEAQVEEVVEREYKV------RN 105
Query 177 LNAIYNLVPIYVM 215
+ VP++VM
Sbjct 106 SSEKEKGVPVFVM 118
>beta-amylase 1 [Nicotiana langsdorffii x Nicotiana sanderae]
Sequence ID: AAY89374.1 Length: 576
Range 1: 100 to 576
Score:968 bits(2502), Expect:0.0,
Method:Compositional matrix adjust.,
Identities:450/477(94%), Positives:470/477(98%), Gaps:0/477(0%)
Query 533 GNSGEKGKGVPVFVMMPLDSVKMDHTVNRRKAMNASLQALKSAGVEGIMMDVWWGLVERE 712
GNS EKGKGVPVFVMMPLDSVKMDHTVNR+KAMNASLQALKSAGVEGIMMDVWWGLVER+
Sbjct 100 GNSPEKGKGVPVFVMMPLDSVKMDHTVNRKKAMNASLQALKSAGVEGIMMDVWWGLVERD 159
Query 713 APGEYNWGGYAELLEMAKKHGLKVQAVMSFHQCGGNVGDSCTIPLPRWVVEEMEKDPDLA 892
+PGEYNWGGYAELLEMAKKHGLKVQAVMSFHQCGGNVGDSCTIPLPRWVVEEMEKDPDLA
Sbjct 160 SPGEYNWGGYAELLEMAKKHGLKVQAVMSFHQCGGNVGDSCTIPLPRWVVEEMEKDPDLA 219
Query 893 YTDQWGRRNFEYVSLGCDTLPVLKGRTPVQCYSDFMRGFRDRFENLLGDTIVEIQVGMGP 1072
YTDQWGRRN+EYVSLGCDTLPVLKGR+PVQCYSDFMRGFRDRFENLLGDTIVEIQVGMGP
Sbjct 220 YTDQWGRRNYEYVSLGCDTLPVLKGRSPVQCYSDFMRGFRDRFENLLGDTIVEIQVGMGP 279
Query 1073 AGELRYPSYPEQDGTWKFPGIGAFQCYDKYMISSLQAAAETFGKPEWGSTGPTDAGHYNN 1252
AGELRYPSYPEQDGTWKFPGIGAFQCYDKYMISSL+AAAE FGKPEWG TGPTDAGHYNN
Sbjct 280 AGELRYPSYPEQDGTWKFPGIGAFQCYDKYMISSLKAAAEAFGKPEWGHTGPTDAGHYNN 339
Query 1253 WPEDTNFFKKEGGGWDSQYGEFFLTWYSQMLLKHGERILQSAKALFEDKGVKISVKVAGI 1432
WPEDTNFF+KEGGGWD +YGEFFLTWYSQMLL HGERILQSAKA+F+DKGVKISVK+AGI
Sbjct 340 WPEDTNFFRKEGGGWDGEYGEFFLTWYSQMLLNHGERILQSAKAIFDDKGVKISVKIAGI 399
Query 1433 HWHYGTRSHAPELTAGYYNTRFRDGYLPIAQMLARHGAIFNFTCVEMRDHEQPQDAQCAP 1612
HWHYGTRSHAPELTAGYYNTRFRDGYLPIAQMLARHGAIFNFTCVEMRDHEQPQDAQCAP
Sbjct 400 HWHYGTRSHAPELTAGYYNTRFRDGYLPIAQMLARHGAIFNFTCVEMRDHEQPQDAQCAP 459
Query 1613 EKLVRQVALATQEAQVPLAGENALPRYDDYAHEQILQASSLNINDQSGDREMCAFTYLRM 1792
EKLVRQVALATQEAQVPLAGENALPRYDDYAHEQILQASSLNI+DQS DREMCAFTYLRM
Sbjct 460 EKLVRQVALATQEAQVPLAGENALPRYDDYAHEQILQASSLNIDDQSSDREMCAFTYLRM 519
Query 1793 NPDLFHPDNWRRFVAFVKKMKEGKDVNQCREQVEREAEHFVHITRPLVQEAAVALMH 1963
NPDLFHPDNWRRFVAFVKKMKEGKD ++C+EQ+E+EA+HFVHIT+PLVQEAA+ALMH
Sbjct 520 NPDLFHPDNWRRFVAFVKKMKEGKDAHRCQEQLEQEAQHFVHITQPLVQEAAMALMH 576
Range 2: 49 to 100
Score:62.8 bits(151), Expect:4e-06,
Method:Compositional matrix adjust.,
Identities:42/52(81%), Positives:47/52(90%), Gaps:1/52(1%)
Query 3 QKTGADVDRVSPTPSPPLSPMRGGMRPDLSVACQALMEDPVEV-AEREYKLG 155
QKTGADVD +SPTPSPPLSP++GGMRPDLSVACQALME P E AERE++LG
Sbjct 49 QKTGADVDMLSPTPSPPLSPLKGGMRPDLSVACQALMEAPAETAAEREHRLG 100

## Sheet: BFRUCT
Target	Sample	Cq	Cq mean	Cq Std. Dev	△△ct	2^-△△ct	2^-△△ct mean	2^-△△ct Std.Dev
BFRUCT	Lr-A-1	26.2793	26.2652	0.0493338	-2.79267	6.92912	6.99985	0.240933
BFRUCT	Lr-A-1	26.2104			-2.86161	7.26823											Relative Expression level by qPCR
BFRUCT	Lr-A-1	26.306			-2.766	6.8022					Target	Sample	2^-△△ct mean					Lb	Lb-SD	Lr	Lr-SD
BFRUCT	Lr-A-2	27.1752	27.1924	0.150859	-3.60649	12.1804	12.0799	1.2503			BFRUCT	Lb-A-1	9.93526				S1	11.8273	6.85921	10.6395	6.65031
BFRUCT	Lr-A-2	27.0509			-3.73084	13.2768					BFRUCT	Lb-A-2	24.7158				S2	11.2499	9.85586	8.0518	3.61814
BFRUCT	Lr-A-2	27.3511			-3.43059	10.7823					BFRUCT	Lb-A-3	0.835689				S3	1.1307	0.305234	22.402	17.7655
BFRUCT	Lr-A-3	27.1801	27.2422	0.0574127	-3.64165	12.4809	11.9615	0.478516			BFRUCT	Lb-A-4	7.08213				S4	23.5954	17.2135	17.3648	5.30935
BFRUCT	Lr-A-3	27.2934			-3.5284	11.5386					BFRUCT	Lb-A-5	15.4224				S5	18.2758	3.92628	114.027	47.1585
BFRUCT	Lr-A-3	27.2531			-3.56864	11.865					BFRUCT	Lb-B-1	4.53384
BFRUCT	Lr-A-4	27.5401	27.6975	0.156621	-3.76554	13.6001	12.2431	1.32813			BFRUCT	Lb-B-2	7.633
BFRUCT	Lr-A-4	27.8534			-3.45231	10.9458					BFRUCT	Lb-B-3	1.55111
BFRUCT	Lr-A-4	27.6989			-3.60683	12.1833					BFRUCT	Lb-B-4	16.3621
BFRUCT	Lr-A-5	22.3745	22.3934	0.0163664	-6.52289	91.9572	90.7646	1.03301			BFRUCT	Lb-B-5	23.8277
BFRUCT	Lr-A-5	22.4025			-6.49484	90.1865					BFRUCT	Lb-C-1	21.0127
BFRUCT	Lr-A-5	22.4031			-6.49426	90.1501					BFRUCT	Lb-C-2	1.40098
BFRUCT	Lr-B-1	27.5761	27.7152	0.124599	-2.44265	5.4364	4.94907	0.434563			BFRUCT	Lb-C-3	1.0053
BFRUCT	Lr-B-1	27.8165			-2.20221	4.60183					BFRUCT	Lb-C-4	47.3421
BFRUCT	Lr-B-1	27.753			-2.26573	4.80898					BFRUCT	Lb-C-5	15.5773
BFRUCT	Lr-B-2	25.6883	25.6917	0.00673947	-3.13611	8.79153	8.77041	0.040916			BFRUCT	Lr-A-1	6.99985
BFRUCT	Lr-B-2	25.6995			-3.12487	8.72325					BFRUCT	Lr-A-2	12.0799
BFRUCT	Lr-B-2	25.6874			-3.13692	8.79646					BFRUCT	Lr-A-3	11.9615
BFRUCT	Lr-B-3	27.0207	27.1744	0.142687	-3.11823	8.68325	7.83168	0.783401			BFRUCT	Lr-A-4	12.2431
BFRUCT	Lr-B-3	27.3027			-2.83625	7.14162					BFRUCT	Lr-A-5	90.7646
BFRUCT	Lr-B-3	27.1997			-2.93926	7.67017					BFRUCT	Lr-B-1	4.94907
BFRUCT	Lr-B-4	24.3724	24.3399	0.0282371	-4.59262	24.1278	24.6806	0.480381			BFRUCT	Lr-B-2	8.77041
BFRUCT	Lr-B-4	24.326			-4.63908	24.9173					BFRUCT	Lr-B-3	7.83168
BFRUCT	Lr-B-4	24.3214			-4.64366	24.9967					BFRUCT	Lr-B-4	24.6806
BFRUCT	Lr-B-5	23.1229	23.1534	0.0312562	-7.52045	183.603	179.787	3.89204			BFRUCT	Lr-B-5	179.787
BFRUCT	Lr-B-5	23.1854			-7.45798	175.823					BFRUCT	Lr-C-1	19.9697
BFRUCT	Lr-B-5	23.152			-7.49134	179.936					BFRUCT	Lr-C-2	3.30512
BFRUCT	Lr-C-1	27.9105	27.949	0.0556922	-4.35756	20.5001	19.9697	0.762655			BFRUCT	Lr-C-3	47.4127
BFRUCT	Lr-C-1	28.0129			-4.25517	19.0956					BFRUCT	Lr-C-4	15.1706
BFRUCT	Lr-C-1	27.9237			-4.34435	20.3133					BFRUCT	Lr-C-5	71.5276
BFRUCT	Lr-C-2	28.1021	28.1021	0.0920825	-1.72281	3.30079	3.30512	0.21084
BFRUCT	Lr-C-2	28.1942			-1.63063	3.09647
BFRUCT	Lr-C-2	28.0101			-1.81479	3.51809
BFRUCT	Lr-C-3	26.8671	27.0116	0.165886	-5.70542	52.1798	47.4127	5.34356
BFRUCT	Lr-C-3	26.9749			-5.59758	48.4217
BFRUCT	Lr-C-3	27.1927			-5.37978	41.6366
BFRUCT	Lr-C-4	27.0601	27.1842	0.110447	-4.04444	16.5006	15.1706	1.17998
BFRUCT	Lr-C-4	27.2717			-3.83281	14.2493
BFRUCT	Lr-C-4	27.2208			-3.88381	14.762
BFRUCT	Lr-C-5	25.3192	25.307	0.0481389	-6.14769	70.8987	71.5276	2.40047
BFRUCT	Lr-C-5	25.254			-6.21296	74.1799
BFRUCT	Lr-C-5	25.3479			-6.11903	69.5041
BFRUCT	Lb-A-1	28.1934	28.2451	0.060737	-3.36339	10.2915	9.93526	0.415067
BFRUCT	Lb-A-1	28.2299			-3.32693	10.0348
BFRUCT	Lb-A-1	28.312			-3.24481	9.47949
BFRUCT	Lb-A-2	25.643	25.5313	0.135821	-4.51137	22.8064	24.7158	2.36745
BFRUCT	Lb-A-2	25.5708			-4.58353	23.9763
BFRUCT	Lb-A-2	25.3801			-4.77425	27.3648
BFRUCT	Lb-A-3	30.3602	30.4215	0.0531634	0.198347	0.871548	0.835689	0.0311101
BFRUCT	Lb-A-3	30.4554			0.293521	0.815908
BFRUCT	Lb-A-3	30.4488			0.286989	0.819611
BFRUCT	Lb-A-4	28.1334	28.2942	0.144376	-2.98012	7.89053	7.08213	0.721905
BFRUCT	Lb-A-4	28.3365			-2.77695	6.85404
BFRUCT	Lb-A-4	28.4126			-2.70084	6.50182
BFRUCT	Lb-A-5	26.1464	26.1643	0.144153	-3.96012	15.5638	15.4224	1.52493
BFRUCT	Lb-A-5	26.3166			-3.78991	13.8317					Overall ANOVA
BFRUCT	Lb-A-5	26.0299			-4.07653	16.8717						DF	Sum of Squares	Mean Square	F Value	Prob>F
BFRUCT	Lb-B-1	30.7849	30.7248	0.215308	-2.10972	4.31607	4.53384	0.693782			Model	29	112785	3889.15	947.716	0
BFRUCT	Lb-B-1	30.9036			-1.99098	3.97507					Error	60	246.222	4.10371
BFRUCT	Lb-B-1	30.4858			-2.40882	5.31038					Total	89	113032
BFRUCT	Lb-B-2	27.9243	27.9315	0.077216	-2.93809	7.66396	7.633	0.406868
BFRUCT	Lb-B-2	28.0121			-2.85031	7.21154					Fisher LSD Test
BFRUCT	Lb-B-2	27.8582			-3.00423	8.02351						MeanDiff	SEM	t Value	Prob	Alpha	Sig	LCL	UCL
BFRUCT	Lb-B-3	30.159	29.8876	0.41354	-0.320589	1.24884	1.55111	0.473191			Lr-A-2 Lr-A-1	5.08001	1.65403	3.0713	0.0032	0.05	1	1.77146	8.38856
BFRUCT	Lb-B-3	30.0922			-0.387426	1.30806					Lr-A-3 Lr-A-1	4.96165	1.65403	2.99974	0.00393	0.05	1	1.6531	8.2702
BFRUCT	Lb-B-3	29.4117			-1.06794	2.09643					Lr-A-3 Lr-A-2	-0.11836	1.65403	-0.07156	0.94319	0.05	0	-3.42691	3.19019
BFRUCT	Lb-B-4	27.5623	27.4027	0.143848	-3.86791	14.6001	16.3621	1.59783			Lr-A-4 Lr-A-1	5.24322	1.65403	3.16997	0.0024	0.05	1	1.93468	8.55177
BFRUCT	Lb-B-4	27.3625			-4.06773	16.769					Lr-A-4 Lr-A-2	0.16321	1.65403	0.09868	0.92172	0.05	0	-3.14533	3.47176
BFRUCT	Lb-B-4	27.2832			-4.14707	17.7171					Lr-A-4 Lr-A-3	0.28158	1.65403	0.17024	0.8654	0.05	0	-3.02697	3.59012
BFRUCT	Lb-B-5	26.0574	26.2403	0.167976	-4.75085	26.9246	23.8277	2.81775			Lr-A-5 Lr-A-1	83.7648	1.65403	50.6429	6.13577e-51	0.05	1	80.4562	87.0733
BFRUCT	Lb-B-5	26.2758			-4.53252	23.1433					Lr-A-5 Lr-A-2	78.6847	1.65403	47.5716	2.39413e-49	0.05	1	75.3762	81.9933
BFRUCT	Lb-B-5	26.3877			-4.42056	21.4151					Lr-A-5 Lr-A-3	78.8031	1.65403	47.6432	2.19267e-49	0.05	1	75.4946	82.1116
BFRUCT	Lb-C-1	29.5946	29.6547	0.25511	-4.4386	21.6845	21.0127	3.59144			Lr-A-5 Lr-A-4	78.5215	1.65403	47.4729	2.7032e-49	0.05	1	75.213	81.8301
BFRUCT	Lb-C-1	29.435			-4.59817	24.2208					Lr-B-1 Lr-A-1	-2.05078	1.65403	-1.23987	0.21985	0.05	0	-5.35933	1.25776
BFRUCT	Lb-C-1	29.9345			-4.09869	17.1328					Lr-B-1 Lr-A-2	-7.13079	1.65403	-4.31117	6.13744e-05	0.05	1	-10.4393	-3.82225
BFRUCT	Lb-C-2	30.3997	30.5226	0.164201	-0.603235	1.51912	1.40098	0.154677			Lr-B-1 Lr-A-3	-7.01243	1.65403	-4.23961	7.84833e-05	0.05	1	-10.321	-3.70389
BFRUCT	Lb-C-2	30.459			-0.543908	1.45792					Lr-B-1 Lr-A-4	-7.29401	1.65403	-4.40985	4.35956e-05	0.05	1	-10.6026	-3.98546
BFRUCT	Lb-C-2	30.7091			-0.293847	1.2259					Lr-B-1 Lr-A-5	-85.8155	1.65403	-51.8828	1.48397e-51	0.05	1	-89.1241	-82.507
BFRUCT	Lb-C-3	30.5826	30.3836	0.182471	0.198954	0.871182	1.0053	0.1244			Lr-B-2 Lr-A-1	1.77056	1.65403	1.07045	0.2887	0.05	0	-1.53799	5.07911
BFRUCT	Lb-C-3	30.344			-0.0395512	1.02779					Lr-B-2 Lr-A-2	-3.30945	1.65403	-2.00084	0.04994	0.05	1	-6.618	-0.000901595
BFRUCT	Lb-C-3	30.2241			-0.159514	1.11691					Lr-B-2 Lr-A-3	-3.19109	1.65403	-1.92928	0.05843	0.05	0	-6.49963	0.11746
BFRUCT	Lb-C-4	26.2681	26.2231	0.169392	-5.51341	45.6774	47.3421	5.66769			Lr-B-2 Lr-A-4	-3.47266	1.65403	-2.09952	0.03999	0.05	1	-6.78121	-0.16412
BFRUCT	Lb-C-4	26.0358			-5.74566	53.6557					Lr-B-2 Lr-A-5	-81.9942	1.65403	-49.5725	2.14678e-50	0.05	1	-85.3027	-78.6856
BFRUCT	Lb-C-4	26.3655			-5.41593	42.6931					Lr-B-2 Lr-B-1	3.82135	1.65403	2.31033	0.02433	0.05	1	0.5128	7.12989
BFRUCT	Lb-C-5	26.2446	26.3378	0.0853262	-4.05284	16.5968	15.5773	0.929403			Lr-B-3 Lr-A-1	0.83183	1.65403	0.50291	0.61687	0.05	0	-2.47672	4.14037
BFRUCT	Lb-C-5	26.3566			-3.94091	15.3579					Lr-B-3 Lr-A-2	-4.24818	1.65403	-2.56839	0.01272	0.05	1	-7.55673	-0.93964
BFRUCT	Lb-C-5	26.4122			-3.88531	14.7773					Lr-B-3 Lr-A-3	-4.12982	1.65403	-2.49683	0.01529	0.05	1	-7.43837	-0.82128
											Lr-B-3 Lr-A-4	-4.4114	1.65403	-2.66707	0.00982	0.05	1	-7.71994	-1.10285
											Lr-B-3 Lr-A-5	-82.9329	1.65403	-50.14	1.10161e-50	0.05	1	-86.2415	-79.6244
											Lr-B-3 Lr-B-1	2.88261	1.65403	1.74278	0.08649	0.05	0	-0.42594	6.19116
											Lr-B-3 Lr-B-2	-0.93874	1.65403	-0.56755	0.57246	0.05	0	-4.24728	2.36981
											Lr-B-4 Lr-A-1	17.6807	1.65403	10.6895	1.61166e-15	0.05	1	14.3722	20.9893
											Lr-B-4 Lr-A-2	12.6007	1.65403	7.61822	2.1989e-10	0.05	1	9.29219	15.9093
											Lr-B-4 Lr-A-3	12.7191	1.65403	7.68978	1.65928e-10	0.05	1	9.41055	16.0277
											Lr-B-4 Lr-A-4	12.4375	1.65403	7.51954	3.24231e-10	0.05	1	9.12898	15.7461
Program: BLASTX											Lr-B-4 Lr-A-5	-66.084	1.65403	-39.9534	6.15607e-45	0.05	1	-69.3925	-62.7755
Query: BFRUCT_TRINITY_DN78160_c1_g1 ID: lcl|Query_25947(dna) Length: 2340											Lr-B-4 Lr-B-1	19.7315	1.65403	11.9294	1.77229e-17	0.05	1	16.423	23.0401
Database: nr All non-redundant GenBank CDS translations+PDB+SwissProt+PIR+PRF excluding environmental samples from WGS projects											Lr-B-4 Lr-B-2	15.9102	1.65403	9.61906	9.10655e-14	0.05	1	12.6016	19.2187
											Lr-B-4 Lr-B-3	16.8489	1.65403	10.1866	1.05664e-14	0.05	1	13.5404	20.1575
Sequences producing significant alignments:											Lr-B-5 Lr-A-1	172.788	1.65403	104.465	1.39936e-69	0.05	1	169.479	176.096
Max Total Query E Per.											Lr-B-5 Lr-A-2	167.708	1.65403	101.393	8.30403e-69	0.05	1	164.399	171.016
Description Score Score cover Value Ident Accession											Lr-B-5 Lr-A-3	167.826	1.65403	101.465	7.96174e-69	0.05	1	164.517	171.134
acid invertase [Lycium barbarum] 1066 1127 73% 0.0 97.61 AKA43894.1											Lr-B-5 Lr-A-4	167.544	1.65403	101.295	8.80072e-69	0.05	1	164.236	170.853
Acid beta-fructofuranosidase [Capsicum annuum] 950 1008 73% 0.0 85.51 KAF3679470.1											Lr-B-5 Lr-A-5	89.0228	1.65403	53.8218	1.71821e-52	0.05	1	85.7142	92.3313
vacuolar invertase [Solanum tuberosum] 947 1007 73% 0.0 85.58 AEV46289.1											Lr-B-5 Lr-B-1	174.838	1.65403	105.705	6.91959e-70	0.05	1	171.53	178.147
acid invertase [Solanum tuberosum] 947 1005 73% 0.0 85.40 ABF18956.1											Lr-B-5 Lr-B-2	171.017	1.65403	103.394	2.58756e-69	0.05	1	167.708	174.326
acid invertase [Solanum tuberosum] 946 1006 73% 0.0 85.40 AAQ17074.1											Lr-B-5 Lr-B-3	171.956	1.65403	103.962	1.86643e-69	0.05	1	168.647	175.264
vacuolar invertase [Solanum tuberosum] 946 1006 73% 0.0 85.40 AEV46287.1											Lr-B-5 Lr-B-4	155.107	1.65403	93.7752	8.75402e-67	0.05	1	151.798	158.415
vacuolar invertase [Solanum tuberosum] 945 1003 73% 0.0 85.22 AEV46294.1											Lr-C-1 Lr-A-1	12.9698	1.65403	7.84135	9.14126e-11	0.05	1	9.66126	16.2783
vacuolar invertase [Solanum tuberosum] 944 1004 73% 0.0 85.40 ADM47340.1											Lr-C-1 Lr-A-2	7.88979	1.65403	4.77005	1.21763e-05	0.05	1	4.58125	11.1983
Acid beta-fructofuranosidase [Capsicum chinense] 944 1003 73% 0.0 85.51 PHU22837.1											Lr-C-1 Lr-A-3	8.00815	1.65403	4.84161	9.40721e-06	0.05	1	4.69961	11.3167
beta-fructosidase [Solanum tuberosum] 944 1001 73% 0.0 85.77 NP_001274993.1											Lr-C-1 Lr-A-4	7.72658	1.65403	4.67137	1.73375e-05	0.05	1	4.41803	11.0351
											Lr-C-1 Lr-A-5	-70.795	1.65403	-42.8016	1.13452e-46	0.05	1	-74.1035	-67.4864
Alignments:											Lr-C-1 Lr-B-1	15.0206	1.65403	9.08122	7.20733e-13	0.05	1	11.712	18.3291
>acid invertase [Lycium barbarum]											Lr-C-1 Lr-B-2	11.1992	1.65403	6.77089	6.14369e-09	0.05	1	7.89069	14.5078
Sequence ID: AKA43894.1 Length: 639											Lr-C-1 Lr-B-3	12.138	1.65403	7.33844	6.61257e-10	0.05	1	8.82943	15.4465
Range 1: 1 to 544											Lr-C-1 Lr-B-4	-4.71095	1.65403	-2.84817	0.00601	0.05	1	-8.01949	-1.4024
											Lr-C-1 Lr-B-5	-159.818	1.65403	-96.6234	1.47074e-67	0.05	1	-163.126	-156.509
Score:1066 bits(2758), Expect:0.0,											Lr-C-2 Lr-A-1	-3.69474	1.65403	-2.23378	0.02924	0.05	1	-7.00328	-0.38619
Method:Compositional matrix adjust.,											Lr-C-2 Lr-A-2	-8.77475	1.65403	-5.30508	1.71345e-06	0.05	1	-12.0833	-5.4662
Identities:531/544(98%), Positives:535/544(98%), Gaps:0/544(0%)											Lr-C-2 Lr-A-3	-8.65639	1.65403	-5.23352	2.23615e-06	0.05	1	-11.9649	-5.34784
											Lr-C-2 Lr-A-4	-8.93796	1.65403	-5.40376	1.18483e-06	0.05	1	-12.2465	-5.62941
Query 278 MATHHSRYDPENSPTHYTFLPGQPESTGSTRRKFLKvvsiillsslllvsllTAFVIVNK 457											Lr-C-2 Lr-A-5	-87.4595	1.65403	-52.8767	4.86816e-52	0.05	1	-90.768	-84.1509
MATHHS YDPENSPTHYTFLPGQPESTGSTRRK LKVVSIILLSSLLLVSLLTAFVIVNK											Lr-C-2 Lr-B-1	-1.64395	1.65403	-0.99391	0.32426	0.05	0	-4.9525	1.66459
Sbjct 1 MATHHSSYDPENSPTHYTFLPGQPESTGSTRRKSLKVVSIILLSSLLLVSLLTAFVIVNK 60											Lr-C-2 Lr-B-2	-5.4653	1.65403	-3.30424	0.00161	0.05	1	-8.77385	-2.15675
											Lr-C-2 Lr-B-3	-4.52656	1.65403	-2.73669	0.00815	0.05	1	-7.83511	-1.21802
Query 458 QSPELQNNPPETLTPSRGASQGVSEKTFRDVSTTLSYAWSNAMLTWQRTAYHFQPQQNWM 637											Lr-C-2 Lr-B-4	-21.3755	1.65403	-12.9233	5.47415e-19	0.05	1	-24.684	-18.0669
QSPELQNN ETLTPSRG SQGVSEKTFRDVSTT+SYAWSNAMLTWQRTAYHFQPQQNWM											Lr-C-2 Lr-B-5	-176.482	1.65403	-106.699	3.95782e-70	0.05	1	-179.791	-173.174
Sbjct 61 QSPELQNNSLETLTPSRGVSQGVSEKTFRDVSTTVSYAWSNAMLTWQRTAYHFQPQQNWM 120											Lr-C-2 Lr-C-1	-16.6645	1.65403	-10.0751	1.60897e-14	0.05	1	-19.9731	-13.356
											Lr-C-3 Lr-A-1	40.4129	1.65403	24.433	7.06761e-33	0.05	1	37.1043	43.7214
Query 638 NDPNGPLYHKGWYHIFYQYNPDSAIWGNITWGHAVSTDLIHWFYLPFAMVPDQWYDINGV 817											Lr-C-3 Lr-A-2	35.3329	1.65403	21.3617	9.85956e-30	0.05	1	32.0243	38.6414
NDPNGP+YHKGWYHIFYQYNPDSAIWGNITWGHAVSTDLIHW YLPFAMVPDQWYDINGV											Lr-C-3 Lr-A-3	35.4512	1.65403	21.4333	8.25368e-30	0.05	1	32.1427	38.7598
Sbjct 121 NDPNGPVYHKGWYHIFYQYNPDSAIWGNITWGHAVSTDLIHWLYLPFAMVPDQWYDINGV 180											Lr-C-3 Lr-A-4	35.1696	1.65403	21.263	1.26082e-29	0.05	1	31.8611	38.4782
											Lr-C-3 Lr-A-5	-43.3519	1.65403	-26.2099	1.49366e-34	0.05	1	-46.6604	-40.0433
Query 818 WTGSATILPDGQIMMLYTGDTDDYVQVQNLAYPANLSDPLLLDWVKHRGNPVMVPPPGIG 997											Lr-C-3 Lr-B-1	42.4637	1.65403	25.6729	4.67995e-34	0.05	1	39.1551	45.7722
WTGSATILPDGQIMMLYTGDTDDYVQVQNLAYPANLSDPLLLDWVK+RGNPVMVPPPGIG											Lr-C-3 Lr-B-2	38.6423	1.65403	23.3626	8.07968e-32	0.05	1	35.3338	41.9509
Sbjct 181 WTGSATILPDGQIMMLYTGDTDDYVQVQNLAYPANLSDPLLLDWVKYRGNPVMVPPPGIG 240											Lr-C-3 Lr-B-3	39.581	1.65403	23.9301	2.19579e-32	0.05	1	36.2725	42.8896
											Lr-C-3 Lr-B-4	22.7321	1.65403	13.7435	3.4151e-20	0.05	1	19.4236	26.0407
Query 998 IKDFRDPTTAWTGPQNGQWLLTIGSKIGKTGIALVYATSNFTSFNLLHGVLHAVPGTGMW 1177											Lr-C-3 Lr-B-5	-132.375	1.65403	-80.0318	1.09573e-62	0.05	1	-135.683	-129.066
IKDFRDPTTAWTGPQNGQWLLTIGSKIGK GIALVYATSNFTSFNLLHG+LHAVPGTGMW											Lr-C-3 Lr-C-1	27.4431	1.65403	16.5917	4.31059e-24	0.05	1	24.1345	30.7516
Sbjct 241 IKDFRDPTTAWTGPQNGQWLLTIGSKIGKMGIALVYATSNFTSFNLLHGILHAVPGTGMW 300											Lr-C-3 Lr-C-2	44.1076	1.65403	26.6668	5.74059e-35	0.05	1	40.7991	47.4162
											Lr-C-4 Lr-A-1	8.17075	1.65403	4.93991	6.58475e-06	0.05	1	4.8622	11.4793
Query 1178 ECVDFYPVSTVDSNGLDTSYNGPGIKHVLKASLDDNKQDHYAIGTYDLVKNKWTPDNPEL 1357											Lr-C-4 Lr-A-2	3.09074	1.65403	1.86861	0.06656	0.05	0	-0.21781	6.39928
ECVDFYPVSTVDSNGLDTSYNGPGIKHVLKASLDDNKQDHYAIGTYDLVKNKWTPDNPEL											Lr-C-4 Lr-A-3	3.2091	1.65403	1.94017	0.05706	0.05	0	-0.09945	6.51764
Sbjct 301 ECVDFYPVSTVDSNGLDTSYNGPGIKHVLKASLDDNKQDHYAIGTYDLVKNKWTPDNPEL 360											Lr-C-4 Lr-A-4	2.92752	1.65403	1.76994	0.08182	0.05	0	-0.38103	6.23607
											Lr-C-4 Lr-A-5	-75.594	1.65403	-45.703	2.48747e-48	0.05	1	-78.9026	-72.2855
Query 1358 DCGIGLRLDYGKYYASKTFYDSKKQRRVLWGWVGETDSESADLQKGWSSVQSFPRTVLYD 1537											Lr-C-4 Lr-B-1	10.2215	1.65403	6.17978	6.14142e-08	0.05	1	6.91298	13.5301
DCGIGLRLDYGKYYASKTFYD KKQRRVLWGWVGETDSESADLQKGWSSVQSFPRTVLYD											Lr-C-4 Lr-B-2	6.40018	1.65403	3.86946	0.000271433	0.05	1	3.09164	9.70873
Sbjct 361 DCGIGLRLDYGKYYASKTFYDPKKQRRVLWGWVGETDSESADLQKGWSSVQSFPRTVLYD 420											Lr-C-4 Lr-B-3	7.33892	1.65403	4.437	3.96564e-05	0.05	1	4.03037	10.6475
											Lr-C-4 Lr-B-4	-9.51	1.65403	-5.74961	3.20483e-07	0.05	1	-12.8186	-6.20146
Query 1538 KKTGTNLLQWPVEEIESLRAGDPIVKQLNLQPGSIELLHVNSAAQLDIEASFEVDKVALE 1717											Lr-C-4 Lr-B-5	-164.617	1.65403	-99.5249	2.51896e-68	0.05	1	-167.925	-161.308
KKTGTNLLQWPVEEIESLRA DPIVKQLNLQPGSIELLHVNSAAQLDIEASFEVDKVALE											Lr-C-4 Lr-C-1	-4.79906	1.65403	-2.90144	0.00519	0.05	1	-8.1076	-1.49051
Sbjct 421 KKTGTNLLQWPVEEIESLRARDPIVKQLNLQPGSIELLHVNSAAQLDIEASFEVDKVALE 480											Lr-C-4 Lr-C-2	11.8655	1.65403	7.17369	1.26414e-09	0.05	1	8.55694	15.174
											Lr-C-4 Lr-C-3	-32.2421	1.65403	-19.4931	1.21146e-27	0.05	1	-35.5507	-28.9336
Query 1718 GTIEANVGYNCGSSGGAASRGILGPFGVVVIADQTLSELTPVYFYISKGADGRAKTHFCA 1897											Lr-C-5 Lr-A-1	64.5277	1.65403	39.0125	2.44156e-44	0.05	1	61.2192	67.8363
GTIEANVGYNCGSSGGAASRGILGPFGVVVIADQTLSELTPVYFYISKGADGRAKTHFCA											Lr-C-5 Lr-A-2	59.4477	1.65403	35.9412	2.7416e-42	0.05	1	56.1392	62.7562
Sbjct 481 GTIEANVGYNCGSSGGAASRGILGPFGVVVIADQTLSELTPVYFYISKGADGRAKTHFCA 540											Lr-C-5 Lr-A-3	59.5661	1.65403	36.0127	2.44587e-42	0.05	1	56.2575	62.8746
											Lr-C-5 Lr-A-4	59.2845	1.65403	35.8425	3.21002e-42	0.05	1	55.9759	62.593
Query 1898 DQTR 1909											Lr-C-5 Lr-A-5	-19.237	1.65403	-11.6304	5.16889e-17	0.05	1	-22.5456	-15.9285
DQTR											Lr-C-5 Lr-B-1	66.5785	1.65403	40.2524	3.99871e-45	0.05	1	63.2699	69.887
Sbjct 541 DQTR 544											Lr-C-5 Lr-B-2	62.7571	1.65403	37.942	1.21581e-43	0.05	1	59.4486	66.0657
											Lr-C-5 Lr-B-3	63.6959	1.65403	38.5096	5.16402e-44	0.05	1	60.3873	67.0044
											Lr-C-5 Lr-B-4	46.847	1.65403	28.323	2.00733e-36	0.05	1	43.5384	50.1555
											Lr-C-5 Lr-B-5	-108.26	1.65403	-65.4523	1.66515e-57	0.05	1	-111.568	-104.951
											Lr-C-5 Lr-C-1	51.5579	1.65403	31.1711	9.16863e-39	0.05	1	48.2494	54.8665
Range 2: 543 to 571											Lr-C-5 Lr-C-2	68.2224	1.65403	41.2463	9.7303e-46	0.05	1	64.9139	71.531
											Lr-C-5 Lr-C-3	24.1148	1.65403	14.5795	2.20655e-21	0.05	1	20.8063	27.4234
Score:60.1 bits(144), Expect:3e-05,											Lr-C-5 Lr-C-4	56.357	1.65403	34.0726	5.82508e-41	0.05	1	53.0484	59.6655
Method:Compositional matrix adjust.,											Lb-A-1 Lr-A-1	2.93541	1.65403	1.7747	0.08102	0.05	0	-0.37314	6.24395
Identities:28/29(97%), Positives:28/29(96%), Gaps:0/29(0%)											Lb-A-1 Lr-A-2	-2.1446	1.65403	-1.2966	0.19974	0.05	0	-5.45315	1.16394
											Lb-A-1 Lr-A-3	-2.02624	1.65403	-1.22504	0.22535	0.05	0	-5.33479	1.2823
Query 2008 CRSSEAPGVAKQVYGSSVPVLDGEKHSMR 2094											Lb-A-1 Lr-A-4	-2.30782	1.65403	-1.39527	0.16808	0.05	0	-5.61636	1.00073
RSSEAPGVAKQVYGSSVPVLDGEKHSMR											Lb-A-1 Lr-A-5	-80.8293	1.65403	-48.8682	4.9633e-50	0.05	1	-84.1379	-77.5208
Sbjct 543 TRSSEAPGVAKQVYGSSVPVLDGEKHSMR 571											Lb-A-1 Lr-B-1	4.98619	1.65403	3.01458	0.00377	0.05	1	1.67764	8.29474
											Lb-A-1 Lr-B-2	1.16484	1.65403	0.70425	0.484	0.05	0	-2.1437	4.47339
											Lb-A-1 Lr-B-3	2.10358	1.65403	1.27179	0.20835	0.05	0	-1.20497	5.41213
											Lb-A-1 Lr-B-4	-14.7453	1.65403	-8.91481	1.3734e-12	0.05	1	-18.0539	-11.4368
>Acid beta-fructofuranosidase [Capsicum annuum]											Lb-A-1 Lr-B-5	-169.852	1.65403	-102.69	3.8906e-69	0.05	1	-173.161	-166.544
Sequence ID: KAF3679470.1 Length: 643											Lb-A-1 Lr-C-1	-10.0344	1.65403	-6.06665	9.50591e-08	0.05	1	-13.3429	-6.72585
Range 1: 1 to 548											Lb-A-1 Lr-C-2	6.63014	1.65403	4.00849	0.000171406	0.05	1	3.3216	9.93869
											Lb-A-1 Lr-C-3	-37.4775	1.65403	-22.6583	4.2176e-31	0.05	1	-40.786	-34.1689
Score:950 bits(2455), Expect:0.0,											Lb-A-1 Lr-C-4	-5.23534	1.65403	-3.16521	0.00243	0.05	1	-8.54389	-1.92679
Method:Compositional matrix adjust.,											Lb-A-1 Lr-C-5	-61.5923	1.65403	-37.2378	3.5769e-43	0.05	1	-64.9009	-58.2837
Identities:472/552(86%), Positives:505/552(91%), Gaps:12/552(2%)											Lb-A-2 Lr-A-1	17.716	1.65403	10.7108	1.48928e-15	0.05	1	14.4074	21.0245
											Lb-A-2 Lr-A-2	12.6359	1.65403	7.6395	2.02221e-10	0.05	1	9.3274	15.9445
Query 278 MATHHSRYDPENSPTHYTFLPGQPESTGSTRRKFLKvvsiillsslllvsllTAFVIVNK 457											Lb-A-2 Lr-A-3	12.7543	1.65403	7.71106	1.52598e-10	0.05	1	9.44576	16.0629
MA H S YDPE S THYTFLPGQP+S RK +KVVS+ILLSS L+ L AFVI+N											Lb-A-2 Lr-A-4	12.4727	1.65403	7.54083	2.98176e-10	0.05	1	9.16419	15.7813
Sbjct 1 MAIHPSSYDPETSTTHYTFLPGQPDSG---HRKSIKVVSVILLSSFFLLYL-AAFVILNN 56											Lb-A-2 Lr-A-5	-66.0488	1.65403	-39.9321	6.34885e-45	0.05	1	-69.3573	-62.7403
											Lb-A-2 Lr-B-1	19.7667	1.65403	11.9507	1.64294e-17	0.05	1	16.4582	23.0753
Query 458 QSPELQNNPP---ETLTP---SRGASQGVSEKTFRDVSTT--LSYAWSNAMLTWQRTAYH 613											Lb-A-2 Lr-B-2	15.9454	1.65403	9.64035	8.39505e-14	0.05	1	12.6369	19.2539
Q P LQN P ETLTP SRG SQGVSEKTF+DVS T +SYAWSNAML WQRTAYH											Lb-A-2 Lr-B-3	16.8841	1.65403	10.2079	9.75252e-15	0.05	1	13.5756	20.1927
Sbjct 57 QPPNLQNKSPSASETLTPATPSRGVSQGVSEKTFKDVSGTSQVSYAWSNAMLNWQRTAYH 116											Lb-A-2 Lr-B-4	0.03521	1.65403	0.02129	0.98309	0.05	0	-3.27334	3.34376
											Lb-A-2 Lr-B-5	-155.072	1.65403	-93.754	8.87328e-67	0.05	1	-158.38	-151.763
Query 614 FQPQQNWMNDPNGPLYHKGWYHIFYQYNPDSAIWGNITWGHAVSTDLIHWFYLPFAMVPD 793											Lb-A-2 Lr-C-1	4.74616	1.65403	2.86945	0.00567	0.05	1	1.43761	8.0547
FQPQ+NWMNDPNGPLYHKGWYH+FYQYNPDSAIWGNITWGHAVSTDLIHW YLPFAMVPD											Lb-A-2 Lr-C-2	21.4107	1.65403	12.9446	5.08828e-19	0.05	1	18.1022	24.7192
Sbjct 117 FQPQKNWMNDPNGPLYHKGWYHLFYQYNPDSAIWGNITWGHAVSTDLIHWLYLPFAMVPD 176											Lb-A-2 Lr-C-3	-22.6969	1.65403	-13.7222	3.66607e-20	0.05	1	-26.0054	-19.3884
											Lb-A-2 Lr-C-4	9.54521	1.65403	5.77089	2.95505e-07	0.05	1	6.23667	12.8538
Query 794 QWYDINGVWTGSATILPDGQIMMLYTGDTDDYVQVQNLAYPANLSDPLLLDWVKHRGNPV 973											Lb-A-2 Lr-C-5	-46.8118	1.65403	-28.3017	2.09347e-36	0.05	1	-50.1203	-43.5032
QWYDINGVWTGSATILPDG IMMLYTGDTDDYVQVQNLAYPANLSDPLLLDWVK++GNPV											Lb-A-2 Lb-A-1	14.7805	1.65403	8.9361	1.26453e-12	0.05	1	11.472	18.0891
Sbjct 177 QWYDINGVWTGSATILPDGLIMMLYTGDTDDYVQVQNLAYPANLSDPLLLDWVKYQGNPV 236											Lb-A-3 Lr-A-1	-6.16416	1.65403	-3.72676	0.000431386	0.05	1	-9.47271	-2.85562
											Lb-A-3 Lr-A-2	-11.2442	1.65403	-6.79806	5.52355e-09	0.05	1	-14.5527	-7.93563
Query 974 MVPPPGIGIKDFRDPTTAWTGPQNGQWLLTIGSKIGKTGIALVYATSNFTSFNLLHGVLH 1153											Lb-A-3 Lr-A-3	-11.1258	1.65403	-6.7265	7.30989e-09	0.05	1	-14.4344	-7.81727
+VPPPGIG+KDFRDPTTAWTGPQNGQWLLTIGSK+GKTGIALVY TSNFTSF LL GVLH											Lb-A-3 Lr-A-4	-11.4074	1.65403	-6.89674	3.75163e-09	0.05	1	-14.7159	-8.09884
Sbjct 237 LVPPPGIGVKDFRDPTTAWTGPQNGQWLLTIGSKVGKTGIALVYETSNFTSFKLLDGVLH 296											Lb-A-3 Lr-A-5	-89.9289	1.65403	-54.3697	9.47103e-53	0.05	1	-93.2375	-86.6204
											Lb-A-3 Lr-B-1	-4.11338	1.65403	-2.48689	0.01569	0.05	1	-7.42193	-0.80483
Query 1154 AVPGTGMWECVDFYPVSTVDSNGLDTSYNGPGIKHVLKASLDDNKQDHYAIGTYDLVKNK 1333											Lb-A-3 Lr-B-2	-7.93472	1.65403	-4.79722	1.10421e-05	0.05	1	-11.2433	-4.62618
AVPGTGMWECVDFYPVST+D+NGLDTSYNGPGIKHVLKASLDDNKQDHYAIGTYD VKNK											Lb-A-3 Lr-B-3	-6.99599	1.65403	-4.22967	8.11988e-05	0.05	1	-10.3045	-3.68744
Sbjct 297 AVPGTGMWECVDFYPVSTLDANGLDTSYNGPGIKHVLKASLDDNKQDHYAIGTYDPVKNK 356											Lb-A-3 Lr-B-4	-23.8449	1.65403	-14.4163	3.74057e-21	0.05	1	-27.1535	-20.5364
											Lb-A-3 Lr-B-5	-178.952	1.65403	-108.192	1.72654e-70	0.05	1	-182.26	-175.643
Query 1334 WTPDNPELDCGIGLRLDYGKYYASKTFYDSKKQRRVLWGWVGETDSESADLQKGWSSVQS 1513											Lb-A-3 Lr-C-1	-19.134	1.65403	-11.5681	6.47005e-17	0.05	1	-22.4425	-15.8254
++PDNP+LDCGIGLRLDYG+YYASKTFYD KKQRRVLWGW+GETDSESADLQKGW+SVQS											Lb-A-3 Lr-C-2	-2.46943	1.65403	-1.49298	0.14068	0.05	0	-5.77797	0.83912
Sbjct 357 FSPDNPDLDCGIGLRLDYGRYYASKTFYDPKKQRRVLWGWIGETDSESADLQKGWASVQS 416											Lb-A-3 Lr-C-3	-46.577	1.65403	-28.1598	2.77224e-36	0.05	1	-49.8856	-43.2685
											Lb-A-3 Lr-C-4	-14.3349	1.65403	-8.66667	3.60508e-12	0.05	1	-17.6435	-11.0264
Query 1514 FPRTVLYDKKTGTNLLQWPVEEIESLRAGDPIVKQLNLQPGSIELLHVNSAAQLDIEASF 1693											Lb-A-3 Lr-C-5	-70.6919	1.65403	-42.7392	1.23479e-46	0.05	1	-74.0004	-67.3833
PRTVL+DKKTGT+LLQWPV EIESLR+GDP VK++NLQPGSIELLHV+SAAQ DIEASF											Lb-A-3 Lb-A-1	-9.09957	1.65403	-5.50146	8.20705e-07	0.05	1	-12.4081	-5.79102
Sbjct 417 IPRTVLFDKKTGTHLLQWPVAEIESLRSGDPKVKEVNLQPGSIELLHVDSAAQFDIEASF 476											Lb-A-3 Lb-A-2	-23.8801	1.65403	-14.4376	3.49105e-21	0.05	1	-27.1887	-20.5716
											Lb-A-4 Lr-A-1	0.08227	1.65403	0.04974	0.96049	0.05	0	-3.22627	3.39082
Query 1694 EVDKVALEGTIEANVGYNCGSSGGAASRGILGPFGVVVIADQTLSELTPVYFYISKGADG 1873											Lb-A-4 Lr-A-2	-4.99773	1.65403	-3.02156	0.00369	0.05	1	-8.30628	-1.68919
EVD+V LEG IEA+VGYNC +SGGAASRGILGPFGVVVIADQTLSELTPVYFYIS+GADG											Lb-A-4 Lr-A-3	-4.87937	1.65403	-2.95	0.00453	0.05	1	-8.18792	-1.57083
Sbjct 477 EVDRVTLEGIIEADVGYNCSTSGGAASRGILGPFGVVVIADQTLSELTPVYFYISRGADG 536											Lb-A-4 Lr-A-4	-5.16095	1.65403	-3.12023	0.00278	0.05	1	-8.4695	-1.8524
											Lb-A-4 Lr-A-5	-83.6825	1.65403	-50.5932	6.4998e-51	0.05	1	-86.991	-80.3739
Query 1874 RAKTHFCADQTR 1909											Lb-A-4 Lr-B-1	2.13306	1.65403	1.28962	0.20213	0.05	0	-1.17549	5.44161
RA+ HFCADQTR											Lb-A-4 Lr-B-2	-1.68829	1.65403	-1.02071	0.31149	0.05	0	-4.99683	1.62026
Sbjct 537 RAEAHFCADQTR 548											Lb-A-4 Lr-B-3	-0.74955	1.65403	-0.45317	0.65206	0.05	0	-4.0581	2.559
											Lb-A-4 Lr-B-4	-17.5985	1.65403	-10.6398	1.93867e-15	0.05	1	-20.907	-14.2899
											Lb-A-4 Lr-B-5	-172.705	1.65403	-104.415	1.43971e-69	0.05	1	-176.014	-169.397
											Lb-A-4 Lr-C-1	-12.8875	1.65403	-7.79161	1.11162e-10	0.05	1	-16.1961	-9.57898
											Lb-A-4 Lr-C-2	3.77701	1.65403	2.28352	0.02595	0.05	1	0.46847	7.08556
Range 2: 547 to 575											Lb-A-4 Lr-C-3	-40.3306	1.65403	-24.3833	7.89943e-33	0.05	1	-43.6391	-37.022
											Lb-A-4 Lr-C-4	-8.08847	1.65403	-4.89017	7.88993e-06	0.05	1	-11.397	-4.77992
Score:58.2 bits(139), Expect:1e-04,											Lb-A-4 Lr-C-5	-64.4454	1.65403	-38.9627	2.62827e-44	0.05	1	-67.754	-61.1369
Method:Compositional matrix adjust.,											Lb-A-4 Lb-A-1	-2.85313	1.65403	-1.72496	0.08968	0.05	0	-6.16168	0.45542
Identities:27/29(93%), Positives:27/29(93%), Gaps:0/29(0%)											Lb-A-4 Lb-A-2	-17.6337	1.65403	-10.6611	1.79125e-15	0.05	1	-20.9422	-14.3251
											Lb-A-4 Lb-A-3	6.24644	1.65403	3.7765	0.000367423	0.05	1	2.93789	9.55499
Query 2008 CRSSEAPGVAKQVYGSSVPVLDGEKHSMR 2094											Lb-A-5 Lr-A-1	8.42254	1.65403	5.09214	3.77122e-06	0.05	1	5.11399	11.7311
RSSEAPGVAKQVYGSSVPVLDGEKH MR											Lb-A-5 Lr-A-2	3.34253	1.65403	2.02084	0.04777	0.05	1	0.03398	6.65107
Sbjct 547 TRSSEAPGVAKQVYGSSVPVLDGEKHRMR 575											Lb-A-5 Lr-A-3	3.46089	1.65403	2.0924	0.04064	0.05	1	0.15234	6.76943
											Lb-A-5 Lr-A-4	3.17931	1.65403	1.92216	0.05934	0.05	0	-0.12923	6.48786
											Lb-A-5 Lr-A-5	-75.3422	1.65403	-45.5508	3.02205e-48	0.05	1	-78.6508	-72.0337
											Lb-A-5 Lr-B-1	10.4733	1.65403	6.33201	3.40433e-08	0.05	1	7.16477	13.7819
>vacuolar invertase [Solanum tuberosum]											Lb-A-5 Lr-B-2	6.65197	1.65403	4.02168	0.000164019	0.05	1	3.34343	9.96052
Sequence ID: AEV46289.1 Length: 639											Lb-A-5 Lr-B-3	7.59071	1.65403	4.58923	2.32157e-05	0.05	1	4.28216	10.8993
Range 1: 1 to 544											Lb-A-5 Lr-B-4	-9.25821	1.65403	-5.59738	5.7133e-07	0.05	1	-12.5668	-5.94967
											Lb-A-5 Lr-B-5	-164.365	1.65403	-99.3726	2.75979e-68	0.05	1	-167.674	-161.056
Score:947 bits(2448), Expect:0.0,											Lb-A-5 Lr-C-1	-4.54727	1.65403	-2.74921	0.00788	0.05	1	-7.85581	-1.23872
Method:Compositional matrix adjust.,											Lb-A-5 Lr-C-2	12.1173	1.65403	7.32592	6.94638e-10	0.05	1	8.80873	15.4258
Identities:469/548(86%), Positives:504/548(91%), Gaps:8/548(1%)											Lb-A-5 Lr-C-3	-31.9903	1.65403	-19.3409	1.81972e-27	0.05	1	-35.2989	-28.6818
											Lb-A-5 Lr-C-4	0.25179	1.65403	0.15223	0.87952	0.05	0	-3.05676	3.56034
Query 278 MAT-HHSRYDPENSPTHYTFLPGQPESTGSTRRKFLKvvsiillsslllvsllTAFVIVN 454											Lb-A-5 Lr-C-5	-56.1052	1.65403	-33.9203	7.52173e-41	0.05	1	-59.4137	-52.7966
MAT +HS YDPENS +HYTFLP QP+S RK LK++S I LSS LL+S+ F I+N											Lb-A-5 Lb-A-1	5.48713	1.65403	3.31744	0.00155	0.05	1	2.17858	8.79568
Sbjct 1 MATQYHSSYDPENSASHYTFLPDQPDSG---HRKSLKIISGIFLSSFLLLSV-AFFPILN 56											Lb-A-5 Lb-A-2	-9.29342	1.65403	-5.61866	5.27083e-07	0.05	1	-12.602	-5.98487
											Lb-A-5 Lb-A-3	14.5867	1.65403	8.8189	1.99336e-12	0.05	1	11.2782	17.8953
Query 455 KQSPELQNNPPETLTPSRGASQGVSEKTFRDV--STTLSYAWSNAMLTWQRTAYHFQPQQ 628											Lb-A-5 Lb-A-4	8.34026	1.65403	5.0424	4.52743e-06	0.05	1	5.03171	11.6488
QSP+LQ+N PSRG SQGVS+KTFRDV ++ +SYAWSNAML+WQRTAYHFQPQ+											Lb-B-1 Lr-A-1	-2.46601	1.65403	-1.49091	0.14122	0.05	0	-5.77456	0.84253
Sbjct 57 NQSPDLQSNSRSPAPPSRGVSQGVSDKTFRDVVNASHVSYAWSNAMLSWQRTAYHFQPQK 116											Lb-B-1 Lr-A-2	-7.54602	1.65403	-4.56221	2.55439e-05	0.05	1	-10.8546	-4.23748
											Lb-B-1 Lr-A-3	-7.42766	1.65403	-4.49065	3.28648e-05	0.05	1	-10.7362	-4.11912
Query 629 NWMNDPNGPLYHKGWYHIFYQYNPDSAIWGNITWGHAVSTDLIHWFYLPFAMVPDQWYDI 808											Lb-B-1 Lr-A-4	-7.70924	1.65403	-4.66089	1.79978e-05	0.05	1	-11.0178	-4.40069
NWMNDPNGPLYHKGWYH+FYQYNPDSAIWGNITWGHAVS DLIHW YLPFAMVPDQWYDI											Lb-B-1 Lr-A-5	-86.2308	1.65403	-52.1338	1.11771e-51	0.05	1	-89.5393	-82.9222
Sbjct 117 NWMNDPNGPLYHKGWYHLFYQYNPDSAIWGNITWGHAVSKDLIHWLYLPFAMVPDQWYDI 176											Lb-B-1 Lr-B-1	-0.41523	1.65403	-0.25104	0.80264	0.05	0	-3.72378	2.89332
											Lb-B-1 Lr-B-2	-4.23657	1.65403	-2.56137	0.01296	0.05	1	-7.54512	-0.92803
Query 809 NGVWTGSATILPDGQIMMLYTGDTDDYVQVQNLAYPANLSDPLLLDWVKHRGNPVMVPPP 988											Lb-B-1 Lr-B-3	-3.29784	1.65403	-1.99382	0.05072	0.05	0	-6.60639	0.01071
NGVWTGSATILPDGQIMMLYTGDTDDYVQVQNLAYP NLSDPLLLDWVK++GNPV+VPPP											Lb-B-1 Lr-B-4	-20.1468	1.65403	-12.1804	7.27678e-18	0.05	1	-23.4553	-16.8382
Sbjct 177 NGVWTGSATILPDGQIMMLYTGDTDDYVQVQNLAYPTNLSDPLLLDWVKYKGNPVLVPPP 236											Lb-B-1 Lr-B-5	-175.254	1.65403	-105.956	6.00601e-70	0.05	1	-178.562	-171.945
											Lb-B-1 Lr-C-1	-15.4358	1.65403	-9.33226	2.7359e-13	0.05	1	-18.7444	-12.1273
Query 989 GIGIKDFRDPTTAWTGPQNGQWLLTIGSKIGKTGIALVYATSNFTSFNLLHGVLHAVPGT 1168											Lb-B-1 Lr-C-2	1.22872	1.65403	0.74287	0.46046	0.05	0	-2.07982	4.53727
GIGIKDFRDPTTAWTGPQNGQWLLTIGSKIGKTGIALVY TSNFTSF LL VLHAVPGT											Lb-B-1 Lr-C-3	-42.8789	1.65403	-25.9239	2.7372e-34	0.05	1	-46.1874	-39.5703
Sbjct 237 GIGIKDFRDPTTAWTGPQNGQWLLTIGSKIGKTGIALVYETSNFTSFKLLDEVLHAVPGT 296											Lb-B-1 Lr-C-4	-10.6368	1.65403	-6.43083	2.31838e-08	0.05	1	-13.9453	-7.32821
											Lb-B-1 Lr-C-5	-66.9937	1.65403	-40.5034	2.78976e-45	0.05	1	-70.3023	-63.6852
Query 1169 GMWECVDFYPVSTVDSNGLDTSYNGPGIKHVLKASLDDNKQDHYAIGTYDLVKNKWTPDN 1348											Lb-B-1 Lb-A-1	-5.40142	1.65403	-3.26562	0.00181	0.05	1	-8.70997	-2.09287
GMWECVDFYPVST +NGLDTSYNGPG+KHVLKASLDDNKQDHYAIGTYDL KNKWTPDN											Lb-B-1 Lb-A-2	-20.182	1.65403	-12.2017	6.7502e-18	0.05	1	-23.4905	-16.8734
Sbjct 297 GMWECVDFYPVSTEKTNGLDTSYNGPGVKHVLKASLDDNKQDHYAIGTYDLTKNKWTPDN 356											Lb-B-1 Lb-A-3	3.69815	1.65403	2.23585	0.02909	0.05	1	0.3896	7.0067
											Lb-B-1 Lb-A-4	-2.54829	1.65403	-1.54066	0.12866	0.05	0	-5.85683	0.76026
Query 1349 PELDCGIGLRLDYGKYYASKTFYDSKKQRRVLWGWVGETDSESADLQKGWSSVQSFPRTV 1528											Lb-B-1 Lb-A-5	-10.8886	1.65403	-6.58305	1.28069e-08	0.05	1	-14.1971	-7.58
PELDCGIGL+LDYGKYYASKTFYD KKQRRVLWGW+GETDSESADLQKGW+SVQS PRTV											Lb-B-2 Lr-A-1	0.63315	1.65403	0.38279	0.70323	0.05	0	-2.6754	3.9417
Sbjct 357 PELDCGIGLKLDYGKYYASKTFYDPKKQRRVLWGWIGETDSESADLQKGWASVQSIPRTV 416											Lb-B-2 Lr-A-2	-4.44686	1.65403	-2.68851	0.00928	0.05	1	-7.75541	-1.13831
											Lb-B-2 Lr-A-3	-4.3285	1.65403	-2.61695	0.01121	0.05	1	-7.63705	-1.01995
Query 1529 LYDKKTGTNLLQWPVEEIESLRAGDPIVKQLNLQPGSIELLHVNSAAQLDIEASFEVDKV 1708											Lb-B-2 Lr-A-4	-4.61007	1.65403	-2.78718	0.00711	0.05	1	-7.91862	-1.30153
LYDKKTGT+LLQWPVEEIESLRAGDPIVKQ+NLQPGSIELLHV+SAA+LDIEASFEVDKV											Lb-B-2 Lr-A-5	-83.1316	1.65403	-50.2601	9.5742e-51	0.05	1	-86.4402	-79.823
Sbjct 417 LYDKKTGTHLLQWPVEEIESLRAGDPIVKQVNLQPGSIELLHVDSAAELDIEASFEVDKV 476											Lb-B-2 Lr-B-1	2.68393	1.65403	1.62267	0.1099	0.05	0	-0.62461	5.99248
											Lb-B-2 Lr-B-2	-1.13741	1.65403	-0.68766	0.49432	0.05	0	-4.44596	2.17113
Query 1709 ALEGTIEAN-VGYNCGSSGGAASRGILGPFGVVVIADQTLSELTPVYFYISKGADGRAKT 1885											Lb-B-2 Lr-B-3	-0.19868	1.65403	-0.12012	0.90479	0.05	0	-3.50722	3.10987
AL+G IEA+ VG++C +SGGAASRGILGPFGVVVIADQ LSELTPVYFYISKGADGRA+T											Lb-B-2 Lr-B-4	-17.0476	1.65403	-10.3067	6.72641e-15	0.05	1	-20.3561	-13.7391
Sbjct 477 ALQGIIEADHVGFSCSTSGGAASRGILGPFGVVVIADQKLSELTPVYFYISKGADGRAET 536											Lb-B-2 Lr-B-5	-172.154	1.65403	-104.082	1.74214e-69	0.05	1	-175.463	-168.846
											Lb-B-2 Lr-C-1	-12.3367	1.65403	-7.45856	4.12182e-10	0.05	1	-15.6452	-9.02811
Query 1886 HFCADQTR 1909											Lb-B-2 Lr-C-2	4.32789	1.65403	2.61658	0.01122	0.05	1	1.01934	7.63643
HFCADQTR											Lb-B-2 Lr-C-3	-39.7797	1.65403	-24.0502	1.67202e-32	0.05	1	-43.0883	-36.4712
Sbjct 537 HFCADQTR 544											Lb-B-2 Lr-C-4	-7.5376	1.65403	-4.55712	2.60077e-05	0.05	1	-10.8461	-4.22905
											Lb-B-2 Lr-C-5	-63.8946	1.65403	-38.6297	4.31451e-44	0.05	1	-67.2031	-60.586
											Lb-B-2 Lb-A-1	-2.30226	1.65403	-1.39191	0.16909	0.05	0	-5.6108	1.00629
											Lb-B-2 Lb-A-2	-17.0828	1.65403	-10.328	6.21003e-15	0.05	1	-20.3914	-13.7743
											Lb-B-2 Lb-A-3	6.79731	1.65403	4.10955	0.000122116	0.05	1	3.48877	10.1059
Range 2: 543 to 571											Lb-B-2 Lb-A-4	0.55087	1.65403	0.33305	0.74026	0.05	0	-2.75767	3.85942
											Lb-B-2 Lb-A-5	-7.78939	1.65403	-4.70935	1.51382e-05	0.05	1	-11.0979	-4.48084
Score:60.1 bits(144), Expect:3e-05,											Lb-B-2 Lb-B-1	3.09916	1.65403	1.87371	0.06584	0.05	0	-0.20938	6.40771
Method:Compositional matrix adjust.,											Lb-B-3 Lr-A-1	-5.44874	1.65403	-3.29423	0.00166	0.05	1	-8.75729	-2.1402
Identities:28/29(97%), Positives:28/29(96%), Gaps:0/29(0%)											Lb-B-3 Lr-A-2	-10.5288	1.65403	-6.36553	2.98874e-08	0.05	1	-13.8373	-7.2202
											Lb-B-3 Lr-A-3	-10.4104	1.65403	-6.29397	3.9461e-08	0.05	1	-13.7189	-7.10184
Query 2008 CRSSEAPGVAKQVYGSSVPVLDGEKHSMR 2094											Lb-B-3 Lr-A-4	-10.692	1.65403	-6.4642	2.03583e-08	0.05	1	-14.0005	-7.38342
RSSEAPGVAKQVYGSSVPVLDGEKHSMR											Lb-B-3 Lr-A-5	-89.2135	1.65403	-53.9371	1.51504e-52	0.05	1	-92.522	-85.9049
Sbjct 543 TRSSEAPGVAKQVYGSSVPVLDGEKHSMR 571											Lb-B-3 Lr-B-1	-3.39796	1.65403	-2.05435	0.0443	0.05	1	-6.7065	-0.08941
											Lb-B-3 Lr-B-2	-7.2193	1.65403	-4.36468	5.10052e-05	0.05	1	-10.5279	-3.91076
											Lb-B-3 Lr-B-3	-6.28057	1.65403	-3.79714	0.000343648	0.05	1	-9.58911	-2.97202
											Lb-B-3 Lr-B-4	-23.1295	1.65403	-13.9837	1.54011e-20	0.05	1	-26.438	-19.8209
>acid invertase [Solanum tuberosum]											Lb-B-3 Lr-B-5	-178.236	1.65403	-107.759	2.19303e-70	0.05	1	-181.545	-174.928
Sequence ID: ABF18956.1 Length: 639											Lb-B-3 Lr-C-1	-18.4185	1.65403	-11.1356	3.11424e-16	0.05	1	-21.7271	-15.11
Range 1: 1 to 544											Lb-B-3 Lr-C-2	-1.754	1.65403	-1.06045	0.29319	0.05	0	-5.06255	1.55454
											Lb-B-3 Lr-C-3	-45.8616	1.65403	-27.7272	6.57448e-36	0.05	1	-49.1701	-42.5531
Score:947 bits(2447), Expect:0.0,											Lb-B-3 Lr-C-4	-13.6195	1.65403	-8.23414	1.95529e-11	0.05	1	-16.928	-10.3109
Method:Compositional matrix adjust.,											Lb-B-3 Lr-C-5	-69.9764	1.65403	-42.3067	2.22986e-46	0.05	1	-73.285	-66.6679
Identities:468/548(85%), Positives:505/548(92%), Gaps:8/548(1%)											Lb-B-3 Lb-A-1	-8.38415	1.65403	-5.06893	4.10722e-06	0.05	1	-11.6927	-5.0756
											Lb-B-3 Lb-A-2	-23.1647	1.65403	-14.005	1.4357e-20	0.05	1	-26.4733	-19.8561
Query 278 MAT-HHSRYDPENSPTHYTFLPGQPESTGSTRRKFLKvvsiillsslllvsllTAFVIVN 454											Lb-B-3 Lb-A-3	0.71542	1.65403	0.43253	0.6669	0.05	0	-2.59313	4.02397
MAT +HS YDPENS +HYTFLP QP+S RK LK++S I LSS LL+S+ F I+N											Lb-B-3 Lb-A-4	-5.53102	1.65403	-3.34397	0.00143	0.05	1	-8.83956	-2.22247
Sbjct 1 MATQYHSSYDPENSASHYTFLPDQPDSG---HRKSLKIISGIFLSSFLLLSV-AFFPILN 56											Lb-B-3 Lb-A-5	-13.8713	1.65403	-8.38637	1.07722e-11	0.05	1	-17.1798	-10.5627
											Lb-B-3 Lb-B-1	-2.98273	1.65403	-1.80331	0.07636	0.05	0	-6.29128	0.32582
Query 455 KQSPELQNNPPETLTPSRGASQGVSEKTFRDV--STTLSYAWSNAMLTWQRTAYHFQPQQ 628											Lb-B-3 Lb-B-2	-6.08189	1.65403	-3.67702	0.000505924	0.05	1	-9.39044	-2.77334
QSP+LQ+N PSRG SQGVS+KTFRDV ++ +SYAWSNAML+WQRTAYHFQPQ+											Lb-B-4 Lr-A-1	9.36223	1.65403	5.66027	4.50154e-07	0.05	1	6.05369	12.6708
Sbjct 57 NQSPDLQSNSRSPAPPSRGVSQGVSDKTFRDVVNASHVSYAWSNAMLSWQRTAYHFQPQK 116											Lb-B-4 Lr-A-2	4.28222	1.65403	2.58897	0.01206	0.05	1	0.97368	7.59077
											Lb-B-4 Lr-A-3	4.40059	1.65403	2.66053	0.00999	0.05	1	1.09204	7.70913
Query 629 NWMNDPNGPLYHKGWYHIFYQYNPDSAIWGNITWGHAVSTDLIHWFYLPFAMVPDQWYDI 808											Lb-B-4 Lr-A-4	4.11901	1.65403	2.49029	0.01555	0.05	1	0.81046	7.42756
NWMNDPNGPLYHKGWYH+FYQYNPDSAIWGNITWGHAVS DLIHW YLPFAMVPDQWYDI											Lb-B-4 Lr-A-5	-74.4025	1.65403	-44.9826	6.28344e-48	0.05	1	-77.7111	-71.094
Sbjct 117 NWMNDPNGPLYHKGWYHLFYQYNPDSAIWGNITWGHAVSKDLIHWLYLPFAMVPDQWYDI 176											Lb-B-4 Lr-B-1	11.413	1.65403	6.90014	3.70186e-09	0.05	1	8.10447	14.7216
											Lb-B-4 Lr-B-2	7.59167	1.65403	4.58981	2.31679e-05	0.05	1	4.28313	10.9002
Query 809 NGVWTGSATILPDGQIMMLYTGDTDDYVQVQNLAYPANLSDPLLLDWVKHRGNPVMVPPP 988											Lb-B-4 Lr-B-3	8.53041	1.65403	5.15736	2.96501e-06	0.05	1	5.22186	11.839
NGVWTGSATILPDGQIMMLYTGDTDDYVQVQNLAYP NLSDPLLLDWVK++GNPV+VPPP											Lb-B-4 Lr-B-4	-8.31851	1.65403	-5.02925	4.75103e-06	0.05	1	-11.6271	-5.00997
Sbjct 177 NGVWTGSATILPDGQIMMLYTGDTDDYVQVQNLAYPTNLSDPLLLDWVKYKGNPVLVPPP 236											Lb-B-4 Lr-B-5	-163.425	1.65403	-98.8045	3.88508e-68	0.05	1	-166.734	-160.117
											Lb-B-4 Lr-C-1	-3.60757	1.65403	-2.18108	0.03311	0.05	1	-6.91611	-0.29902
Query 989 GIGIKDFRDPTTAWTGPQNGQWLLTIGSKIGKTGIALVYATSNFTSFNLLHGVLHAVPGT 1168											Lb-B-4 Lr-C-2	13.057	1.65403	7.89405	7.43062e-11	0.05	1	9.74843	16.3655
GIG+KDFRDPTTAWTGPQNGQWLLTIGSKIGKTGIALVY TSNFTSF LL VLHAVPGT											Lb-B-4 Lr-C-3	-31.0506	1.65403	-18.7727	8.4817e-27	0.05	1	-34.3592	-27.7421
Sbjct 237 GIGVKDFRDPTTAWTGPQNGQWLLTIGSKIGKTGIALVYETSNFTSFKLLDEVLHAVPGT 296											Lb-B-4 Lr-C-4	1.19149	1.65403	0.72036	0.4741	0.05	0	-2.11706	4.50004
											Lb-B-4 Lr-C-5	-55.1655	1.65403	-33.3522	1.9708e-40	0.05	1	-58.474	-51.8569
Query 1169 GMWECVDFYPVSTVDSNGLDTSYNGPGIKHVLKASLDDNKQDHYAIGTYDLVKNKWTPDN 1348											Lb-B-4 Lb-A-1	6.42683	1.65403	3.88556	0.00025746	0.05	1	3.11828	9.73538
GMWECVDFYPVST +NGLDTSYNGPG+KHVLKASLDDNKQDHYAIGTYDL KNKWTPDN											Lb-B-4 Lb-A-2	-8.35372	1.65403	-5.05054	4.39424e-06	0.05	1	-11.6623	-5.04518
Sbjct 297 GMWECVDFYPVSTEKTNGLDTSYNGPGVKHVLKASLDDNKQDHYAIGTYDLTKNKWTPDN 356											Lb-B-4 Lb-A-3	15.5264	1.65403	9.38703	2.21631e-13	0.05	1	12.2179	18.8349
											Lb-B-4 Lb-A-4	9.27996	1.65403	5.61052	5.43586e-07	0.05	1	5.97141	12.5885
Query 1349 PELDCGIGLRLDYGKYYASKTFYDSKKQRRVLWGWVGETDSESADLQKGWSSVQSFPRTV 1528											Lb-B-4 Lb-A-5	0.9397	1.65403	0.56813	0.57207	0.05	0	-2.36885	4.24825
PELDCGIGL+LDYGKYYASKTFYD KKQRRVLWGW+GETDSESADLQKGW+SVQS PRTV											Lb-B-4 Lb-B-1	11.8283	1.65403	7.15118	1.38113e-09	0.05	1	8.5197	15.1368
Sbjct 357 PELDCGIGLKLDYGKYYASKTFYDPKKQRRVLWGWIGETDSESADLQKGWASVQSIPRTV 416											Lb-B-4 Lb-B-2	8.72909	1.65403	5.27747	1.89905e-06	0.05	1	5.42054	12.0376
											Lb-B-4 Lb-B-3	14.811	1.65403	8.95449	1.17745e-12	0.05	1	11.5024	18.1195
Query 1529 LYDKKTGTNLLQWPVEEIESLRAGDPIVKQLNLQPGSIELLHVNSAAQLDIEASFEVDKV 1708											Lb-B-5 Lr-A-1	16.8278	1.65403	10.1738	1.10865e-14	0.05	1	13.5193	20.1364
LYDKKTGT+LLQWPVEEIESLRAGDPIVKQ+NLQPGSIELLHV+SAA+LDIEASFEVDKV											Lb-B-5 Lr-A-2	11.7478	1.65403	7.10255	1.67203e-09	0.05	1	8.43927	15.0564
Sbjct 417 LYDKKTGTHLLQWPVEEIESLRAGDPIVKQVNLQPGSIELLHVDSAAELDIEASFEVDKV 476											Lb-B-5 Lr-A-3	11.8662	1.65403	7.17411	1.26206e-09	0.05	1	8.55763	15.1747
											Lb-B-5 Lr-A-4	11.5846	1.65403	7.00388	2.46376e-09	0.05	1	8.27605	14.8932
Query 1709 ALEGTIEAN-VGYNCGSSGGAASRGILGPFGVVVIADQTLSELTPVYFYISKGADGRAKT 1885											Lb-B-5 Lr-A-5	-66.9369	1.65403	-40.4691	2.93021e-45	0.05	1	-70.2455	-63.6284
AL+G IEA+ VG++C +SGGAASRGILGPFGVVVIADQTLSELTPVYF+ISKGADGRA+T											Lb-B-5 Lr-B-1	18.8786	1.65403	11.4137	1.13073e-16	0.05	1	15.5701	22.1872
Sbjct 477 ALQGIIEADHVGFSCSTSGGAASRGILGPFGVVVIADQTLSELTPVYFFISKGADGRAET 536											Lb-B-5 Lr-B-2	15.0573	1.65403	9.1034	6.61498e-13	0.05	1	11.7487	18.3658
											Lb-B-5 Lr-B-3	15.996	1.65403	9.67094	7.46924e-14	0.05	1	12.6875	19.3045
Query 1886 HFCADQTR 1909											Lb-B-5 Lr-B-4	-0.85292	1.65403	-0.51566	0.60798	0.05	0	-4.16147	2.45562
HFCADQTR											Lb-B-5 Lr-B-5	-155.96	1.65403	-94.2909	6.31315e-67	0.05	1	-159.268	-152.651
Sbjct 537 HFCADQTR 544											Lb-B-5 Lr-C-1	3.85802	1.65403	2.3325	0.02305	0.05	1	0.54948	7.16657
											Lb-B-5 Lr-C-2	20.5226	1.65403	12.4076	3.27369e-18	0.05	1	17.214	23.8311
											Lb-B-5 Lr-C-3	-23.585	1.65403	-14.2592	6.2374e-21	0.05	1	-26.8936	-20.2765
											Lb-B-5 Lr-C-4	8.65708	1.65403	5.23394	2.23267e-06	0.05	1	5.34853	11.9656
											Lb-B-5 Lr-C-5	-47.6999	1.65403	-28.8386	7.3134e-37	0.05	1	-51.0084	-44.3913
Range 2: 543 to 571											Lb-B-5 Lb-A-1	13.8924	1.65403	8.39915	1.02468e-11	0.05	1	10.5839	17.201
											Lb-B-5 Lb-A-2	-0.88813	1.65403	-0.53695	0.59329	0.05	0	-4.19668	2.42041
Score:58.2 bits(139), Expect:1e-04,											Lb-B-5 Lb-A-3	22.992	1.65403	13.9006	2.02704e-20	0.05	1	19.6834	26.3005
Method:Compositional matrix adjust.,											Lb-B-5 Lb-A-4	16.7456	1.65403	10.1241	1.33734e-14	0.05	1	13.437	20.0541
Identities:27/29(93%), Positives:28/29(96%), Gaps:0/29(0%)											Lb-B-5 Lb-A-5	8.40529	1.65403	5.08171	3.9187e-06	0.05	1	5.09674	11.7138
											Lb-B-5 Lb-B-1	19.2938	1.65403	11.6648	4.56837e-17	0.05	1	15.9853	22.6024
Query 2008 CRSSEAPGVAKQVYGSSVPVLDGEKHSMR 2094											Lb-B-5 Lb-B-2	16.1947	1.65403	9.79106	4.7251e-14	0.05	1	12.8861	19.5032
RSSEAPGVAK+VYGSSVPVLDGEKHSMR											Lb-B-5 Lb-B-3	22.2766	1.65403	13.4681	8.58667e-20	0.05	1	18.968	25.5851
Sbjct 543 TRSSEAPGVAKRVYGSSVPVLDGEKHSMR 571											Lb-B-5 Lb-B-4	7.46559	1.65403	4.51358	3.03206e-05	0.05	1	4.15704	10.7741
											Lb-C-1 Lr-A-1	14.0129	1.65403	8.47196	7.70792e-12	0.05	1	10.7043	17.3214
											Lb-C-1 Lr-A-2	8.93285	1.65403	5.40067	1.19864e-06	0.05	1	5.6243	12.2414
											Lb-C-1 Lr-A-3	9.05121	1.65403	5.47223	9.162e-07	0.05	1	5.74266	12.3598
>acid invertase [Solanum tuberosum]											Lb-C-1 Lr-A-4	8.76964	1.65403	5.30199	1.73331e-06	0.05	1	5.46109	12.0782
Sequence ID: AAQ17074.1 Length: 639											Lb-C-1 Lr-A-5	-69.7519	1.65403	-42.1709	2.68751e-46	0.05	1	-73.0604	-66.4433
Range 1: 1 to 544											Lb-C-1 Lr-B-1	16.0636	1.65403	9.71184	6.39001e-14	0.05	1	12.7551	19.3722
											Lb-C-1 Lr-B-2	12.2423	1.65403	7.40151	5.15925e-10	0.05	1	8.93375	15.5508
Score:946 bits(2446), Expect:0.0,											Lb-C-1 Lr-B-3	13.181	1.65403	7.96906	5.53367e-11	0.05	1	9.87249	16.4896
Method:Compositional matrix adjust.,											Lb-C-1 Lr-B-4	-3.66789	1.65403	-2.21755	0.03038	0.05	1	-6.97644	-0.35934
Identities:468/548(85%), Positives:505/548(92%), Gaps:8/548(1%)											Lb-C-1 Lr-B-5	-158.775	1.65403	-95.9928	2.17319e-67	0.05	1	-162.083	-155.466
											Lb-C-1 Lr-C-1	1.04306	1.65403	0.63062	0.53069	0.05	0	-2.26549	4.3516
Query 278 MAT-HHSRYDPENSPTHYTFLPGQPESTGSTRRKFLKvvsiillsslllvsllTAFVIVN 454											Lb-C-1 Lr-C-2	17.7076	1.65403	10.7058	1.51747e-15	0.05	1	14.3991	21.0161
MAT +HS YDPENS +HYTFLP QP+S RK LK++S I LSS LL+S+ F I+N											Lb-C-1 Lr-C-3	-26.4	1.65403	-15.9611	2.8887e-23	0.05	1	-29.7085	-23.0915
Sbjct 1 MATQYHSSYDPENSASHYTFLPDQPDSG---HRKSLKIISGIFLSSFLLLSV-AFFPILN 56											Lb-C-1 Lr-C-4	5.84211	1.65403	3.53205	0.000799843	0.05	1	2.53357	9.15066
											Lb-C-1 Lr-C-5	-50.5149	1.65403	-30.5405	2.90944e-38	0.05	1	-53.8234	-47.2063
Query 455 KQSPELQNNPPETLTPSRGASQGVSEKTFRDV--STTLSYAWSNAMLTWQRTAYHFQPQQ 628											Lb-C-1 Lb-A-1	11.0775	1.65403	6.69726	8.19585e-09	0.05	1	7.76891	14.386
QSP+LQ+N PSRG SQGVS+KTFRDV ++ +SYAWSNAML+WQRTAYHFQPQ+											Lb-C-1 Lb-A-2	-3.7031	1.65403	-2.23884	0.02889	0.05	1	-7.01165	-0.39455
Sbjct 57 NQSPDLQSNSRSPAPPSRGVSQGVSDKTFRDVVNASHISYAWSNAMLSWQRTAYHFQPQK 116											Lb-C-1 Lb-A-3	20.177	1.65403	12.1987	6.82182e-18	0.05	1	16.8685	23.4856
											Lb-C-1 Lb-A-4	13.9306	1.65403	8.42222	9.36254e-12	0.05	1	10.622	17.2391
Query 629 NWMNDPNGPLYHKGWYHIFYQYNPDSAIWGNITWGHAVSTDLIHWFYLPFAMVPDQWYDI 808											Lb-C-1 Lb-A-5	5.59032	1.65403	3.37983	0.00128	0.05	1	2.28178	8.89887
NWMNDPNGPLYHKGWYH+FYQYNPDSAIWGNITWGHAVS DLIHW YLPFAMVPDQWYDI											Lb-C-1 Lb-B-1	16.4789	1.65403	9.96288	2.46039e-14	0.05	1	13.1703	19.7874
Sbjct 117 NWMNDPNGPLYHKGWYHLFYQYNPDSAIWGNITWGHAVSKDLIHWLYLPFAMVPDQWYDI 176											Lb-C-1 Lb-B-2	13.3797	1.65403	8.08917	3.45269e-11	0.05	1	10.0712	16.6883
											Lb-C-1 Lb-B-3	19.4616	1.65403	11.7662	3.17465e-17	0.05	1	16.1531	22.7702
Query 809 NGVWTGSATILPDGQIMMLYTGDTDDYVQVQNLAYPANLSDPLLLDWVKHRGNPVMVPPP 988											Lb-C-1 Lb-B-4	4.65062	1.65403	2.8117	0.00665	0.05	1	1.34208	7.95917
NGVWTGSATILPDGQIMMLYTGDTDDYVQVQNLAYP NLSDPLLLDWVK++GNPV+VPPP											Lb-C-1 Lb-B-5	-2.81497	1.65403	-1.70189	0.09395	0.05	0	-6.12351	0.49358
Sbjct 177 NGVWTGSATILPDGQIMMLYTGDTDDYVQVQNLAYPTNLSDPLLLDWVKYKGNPVLVPPP 236											Lb-C-2 Lr-A-1	-5.59887	1.65403	-3.38499	0.00126	0.05	1	-8.90742	-2.29033
											Lb-C-2 Lr-A-2	-10.6789	1.65403	-6.45629	2.09953e-08	0.05	1	-13.9874	-7.37034
Query 989 GIGIKDFRDPTTAWTGPQNGQWLLTIGSKIGKTGIALVYATSNFTSFNLLHGVLHAVPGT 1168											Lb-C-2 Lr-A-3	-10.5605	1.65403	-6.38473	2.7737e-08	0.05	1	-13.8691	-7.25197
GIG+KDFRDPTTAWTGPQNGQWLLTIGSKIGKTGIALVY TSNFTSF LL VLHAVPGT											Lb-C-2 Lr-A-4	-10.8421	1.65403	-6.55497	1.42907e-08	0.05	1	-14.1506	-7.53355
Sbjct 237 GIGVKDFRDPTTAWTGPQNGQWLLTIGSKIGKTGIALVYETSNFTSFKLLGEVLHAVPGT 296											Lb-C-2 Lr-A-5	-89.3636	1.65403	-54.0279	1.3724e-52	0.05	1	-92.6722	-86.0551
											Lb-C-2 Lr-B-1	-3.54809	1.65403	-2.14512	0.036	0.05	1	-6.85664	-0.23954
Query 1169 GMWECVDFYPVSTVDSNGLDTSYNGPGIKHVLKASLDDNKQDHYAIGTYDLVKNKWTPDN 1348											Lb-C-2 Lr-B-2	-7.36943	1.65403	-4.45545	3.71799e-05	0.05	1	-10.678	-4.06089
GMWECVDFYPVST +NGLDTSYNGPG+KHVLKASLDDNKQDHYAIGTYDL KNKWTPDN											Lb-C-2 Lr-B-3	-6.4307	1.65403	-3.8879	0.000255489	0.05	1	-9.73925	-3.12215
Sbjct 297 GMWECVDFYPVSTEKTNGLDTSYNGPGVKHVLKASLDDNKQDHYAIGTYDLTKNKWTPDN 356											Lb-C-2 Lr-B-4	-23.2796	1.65403	-14.0745	1.14214e-20	0.05	1	-26.5882	-19.9711
											Lb-C-2 Lr-B-5	-178.386	1.65403	-107.85	2.08552e-70	0.05	1	-181.695	-175.078
Query 1349 PELDCGIGLRLDYGKYYASKTFYDSKKQRRVLWGWVGETDSESADLQKGWSSVQSFPRTV 1528											Lb-C-2 Lr-C-1	-18.5687	1.65403	-11.2263	2.23526e-16	0.05	1	-21.8772	-15.2601
PELDCGIGL+LDYGKYYASKTFYD KKQRRVLWGW+GETDSESADLQKGW+SVQS PRTV											Lb-C-2 Lr-C-2	-1.90414	1.65403	-1.15121	0.25421	0.05	0	-5.21268	1.40441
Sbjct 357 PELDCGIGLKLDYGKYYASKTFYDPKKQRRVLWGWIGETDSESADLQKGWASVQSIPRTV 416											Lb-C-2 Lr-C-3	-46.0117	1.65403	-27.818	5.47957e-36	0.05	1	-49.3203	-42.7032
											Lb-C-2 Lr-C-4	-13.7696	1.65403	-8.3249	1.3702e-11	0.05	1	-17.0782	-10.4611
Query 1529 LYDKKTGTNLLQWPVEEIESLRAGDPIVKQLNLQPGSIELLHVNSAAQLDIEASFEVDKV 1708											Lb-C-2 Lr-C-5	-70.1266	1.65403	-42.3975	1.96883e-46	0.05	1	-73.4351	-66.818
LYDKKTGT+LLQWPVEEIESLRAGDPIVKQ+NLQPGSIELLHV+SAA+LDIEASFEVDKV											Lb-C-2 Lb-A-1	-8.53428	1.65403	-5.1597	2.93949e-06	0.05	1	-11.8428	-5.22573
Sbjct 417 LYDKKTGTHLLQWPVEEIESLRAGDPIVKQVNLQPGSIELLHVDSAAELDIEASFEVDKV 476											Lb-C-2 Lb-A-2	-23.3148	1.65403	-14.0958	1.06497e-20	0.05	1	-26.6234	-20.0063
											Lb-C-2 Lb-A-3	0.56529	1.65403	0.34177	0.73372	0.05	0	-2.74326	3.87384
Query 1709 ALEGTIEAN-VGYNCGSSGGAASRGILGPFGVVVIADQTLSELTPVYFYISKGADGRAKT 1885											Lb-C-2 Lb-A-4	-5.68115	1.65403	-3.43474	0.00108	0.05	1	-8.98969	-2.3726
AL+G IEA+ VG++C +SGGAASRGILGPFGVVVIADQTLSELTPVYF+ISKGADGRA+T											Lb-C-2 Lb-A-5	-14.0214	1.65403	-8.47713	7.55376e-12	0.05	1	-17.33	-10.7129
Sbjct 477 ALQGIIEADHVGFSCSTSGGAASRGILGPFGVVVIADQTLSELTPVYFFISKGADGRAET 536											Lb-C-2 Lb-B-1	-3.13286	1.65403	-1.89408	0.06304	0.05	0	-6.44141	0.17569
											Lb-C-2 Lb-B-2	-6.23202	1.65403	-3.76779	0.000377932	0.05	1	-9.54057	-2.92348
Query 1886 HFCADQTR 1909											Lb-C-2 Lb-B-3	-0.15013	1.65403	-0.09077	0.92798	0.05	0	-3.45868	3.15842
HFCADQTR											Lb-C-2 Lb-B-4	-14.9611	1.65403	-9.04526	8.28344e-13	0.05	1	-18.2696	-11.6526
Sbjct 537 HFCADQTR 544											Lb-C-2 Lb-B-5	-22.4267	1.65403	-13.5588	6.32987e-20	0.05	1	-25.7352	-19.1181
											Lb-C-2 Lb-C-1	-19.6117	1.65403	-11.857	2.29464e-17	0.05	1	-22.9203	-16.3032
											Lb-C-3 Lr-A-1	-5.99456	1.65403	-3.62422	0.000598451	0.05	1	-9.3031	-2.68601
											Lb-C-3 Lr-A-2	-11.0746	1.65403	-6.69552	8.25199e-09	0.05	1	-14.3831	-7.76602
											Lb-C-3 Lr-A-3	-10.9562	1.65403	-6.62396	1.09159e-08	0.05	1	-14.2647	-7.64766
Range 2: 543 to 571											Lb-C-3 Lr-A-4	-11.2378	1.65403	-6.79419	5.60781e-09	0.05	1	-14.5463	-7.92923
											Lb-C-3 Lr-A-5	-89.7593	1.65403	-54.2671	1.05834e-52	0.05	1	-93.0679	-86.4508
Score:60.1 bits(144), Expect:3e-05,											Lb-C-3 Lr-B-1	-3.94377	1.65403	-2.38435	0.02029	0.05	1	-7.25232	-0.63523
Method:Compositional matrix adjust.,											Lb-C-3 Lr-B-2	-7.76512	1.65403	-4.69467	1.59537e-05	0.05	1	-11.0737	-4.45657
Identities:28/29(97%), Positives:28/29(96%), Gaps:0/29(0%)											Lb-C-3 Lr-B-3	-6.82638	1.65403	-4.12713	0.000115077	0.05	1	-10.1349	-3.51784
											Lb-C-3 Lr-B-4	-23.6753	1.65403	-14.3137	5.22053e-21	0.05	1	-26.9839	-20.3668
Query 2008 CRSSEAPGVAKQVYGSSVPVLDGEKHSMR 2094											Lb-C-3 Lr-B-5	-178.782	1.65403	-108.089	1.8271e-70	0.05	1	-182.091	-175.474
RSSEAPGVAKQVYGSSVPVLDGEKHSMR											Lb-C-3 Lr-C-1	-18.9644	1.65403	-11.4656	9.37135e-17	0.05	1	-22.2729	-15.6558
Sbjct 543 TRSSEAPGVAKQVYGSSVPVLDGEKHSMR 571											Lb-C-3 Lr-C-2	-2.29982	1.65403	-1.39044	0.16953	0.05	0	-5.60837	1.00873
											Lb-C-3 Lr-C-3	-46.4074	1.65403	-28.0572	3.39852e-36	0.05	1	-49.716	-43.0989
											Lb-C-3 Lr-C-4	-14.1653	1.65403	-8.56413	5.37777e-12	0.05	1	-17.4738	-10.8568
											Lb-C-3 Lr-C-5	-70.5223	1.65403	-42.6367	1.4198e-46	0.05	1	-73.8308	-67.2137
>vacuolar invertase [Solanum tuberosum]											Lb-C-3 Lb-A-1	-8.92996	1.65403	-5.39892	1.2065e-06	0.05	1	-12.2385	-5.62142
Sequence ID: AEV46287.1 Length: 639											Lb-C-3 Lb-A-2	-23.7105	1.65403	-14.335	4.87093e-21	0.05	1	-27.0191	-20.402
>vacuolar invertase [Solanum tuberosum]											Lb-C-3 Lb-A-3	0.16961	1.65403	0.10254	0.91867	0.05	0	-3.13894	3.47815
Sequence ID: AEV46288.1 Length: 639											Lb-C-3 Lb-A-4	-6.07683	1.65403	-3.67396	0.000510888	0.05	1	-9.38538	-2.76829
Range 1: 1 to 544											Lb-C-3 Lb-A-5	-14.4171	1.65403	-8.71636	2.97065e-12	0.05	1	-17.7256	-11.1085
											Lb-C-3 Lb-B-1	-3.52854	1.65403	-2.1333	0.037	0.05	1	-6.83709	-0.22
Score:946 bits(2444), Expect:0.0,											Lb-C-3 Lb-B-2	-6.62771	1.65403	-4.00701	0.00017225	0.05	1	-9.93625	-3.31916
Method:Compositional matrix adjust.,											Lb-C-3 Lb-B-3	-0.54582	1.65403	-0.32999	0.74256	0.05	0	-3.85436	2.76273
Identities:468/548(85%), Positives:503/548(91%), Gaps:8/548(1%)											Lb-C-3 Lb-B-4	-15.3568	1.65403	-9.28449	3.28843e-13	0.05	1	-18.6653	-12.0482
											Lb-C-3 Lb-B-5	-22.8224	1.65403	-13.7981	2.84812e-20	0.05	1	-26.1309	-19.5138
Query 278 MAT-HHSRYDPENSPTHYTFLPGQPESTGSTRRKFLKvvsiillsslllvsllTAFVIVN 454											Lb-C-3 Lb-C-1	-20.0074	1.65403	-12.0962	9.80147e-18	0.05	1	-23.316	-16.6989
MAT +HS YDPENS +HYTFLP QP+S RK LK++S I LSS LL+S+ F I+N											Lb-C-3 Lb-C-2	-0.39568	1.65403	-0.23922	0.81175	0.05	0	-3.70423	2.91286
Sbjct 1 MATQYHSSYDPENSASHYTFLPDQPDSG---HRKSLKIISGIFLSSFLLLSV-AFFPILN 56											Lb-C-4 Lr-A-1	40.3422	1.65403	24.3903	7.77609e-33	0.05	1	37.0337	43.6508
											Lb-C-4 Lr-A-2	35.2622	1.65403	21.319	1.09657e-29	0.05	1	31.9537	38.5707
Query 455 KQSPELQNNPPETLTPSRGASQGVSEKTFRDV--STTLSYAWSNAMLTWQRTAYHFQPQQ 628											Lb-C-4 Lr-A-3	35.3806	1.65403	21.3906	9.17716e-30	0.05	1	32.072	38.6891
QSP+LQ+N PSRG SQGVS+KTFRDV ++ +SYAWSNAML+WQRTAYHFQPQ+											Lb-C-4 Lr-A-4	35.099	1.65403	21.2203	1.40281e-29	0.05	1	31.7904	38.4075
Sbjct 57 NQSPDLQSNSRSPAPPSRGVSQGVSDKTFRDVVNASHISYAWSNAMLSWQRTAYHFQPQK 116											Lb-C-4 Lr-A-5	-43.4225	1.65403	-26.2526	1.36512e-34	0.05	1	-46.7311	-40.114
											Lb-C-4 Lr-B-1	42.393	1.65403	25.6302	5.12935e-34	0.05	1	39.0844	45.7015
Query 629 NWMNDPNGPLYHKGWYHIFYQYNPDSAIWGNITWGHAVSTDLIHWFYLPFAMVPDQWYDI 808											Lb-C-4 Lr-B-2	38.5716	1.65403	23.3198	8.92119e-32	0.05	1	35.2631	41.8802
NWMNDPNGPLYHKGWYH+FYQYNPDSAIWGNITWGHAVS DLIHW YLPFAMVPDQWYDI											Lb-C-4 Lr-B-3	39.5104	1.65403	23.8874	2.41986e-32	0.05	1	36.2018	42.8189
Sbjct 117 NWMNDPNGPLYHKGWYHLFYQYNPDSAIWGNITWGHAVSKDLIHWLYLPFAMVPDQWYDI 176											Lb-C-4 Lr-B-4	22.6615	1.65403	13.7008	3.93754e-20	0.05	1	19.3529	25.97
											Lb-C-4 Lr-B-5	-132.445	1.65403	-80.0745	1.06152e-62	0.05	1	-135.754	-129.137
Query 809 NGVWTGSATILPDGQIMMLYTGDTDDYVQVQNLAYPANLSDPLLLDWVKHRGNPVMVPPP 988											Lb-C-4 Lr-C-1	27.3724	1.65403	16.549	4.89612e-24	0.05	1	24.0639	30.681
NGVWTGSATILPDGQIMMLYTGDTDDYVQVQNLAYP NLSDPLLLDWVK++GNPV+VPPP											Lb-C-4 Lr-C-2	44.0369	1.65403	26.6241	6.2737e-35	0.05	1	40.7284	47.3455
Sbjct 177 NGVWTGSATILPDGQIMMLYTGDTDDYVQVQNLAYPTNLSDPLLLDWVKYKGNPVLVPPP 236											Lb-C-4 Lr-C-3	-0.07065	1.65403	-0.04271	0.96607	0.05	0	-3.37919	3.2379
											Lb-C-4 Lr-C-4	32.1715	1.65403	19.4504	1.35764e-27	0.05	1	28.8629	35.48
Query 989 GIGIKDFRDPTTAWTGPQNGQWLLTIGSKIGKTGIALVYATSNFTSFNLLHGVLHAVPGT 1168											Lb-C-4 Lr-C-5	-24.1855	1.65403	-14.6222	1.92292e-21	0.05	1	-27.494	-20.8769
GIGIKDFRDPTTAWTGPQNGQWLLTIGSKIGKTGIALVY TSNFTSF LL VLHAVPGT											Lb-C-4 Lb-A-1	37.4068	1.65403	22.6156	4.66833e-31	0.05	1	34.0983	40.7154
Sbjct 237 GIGIKDFRDPTTAWTGPQNGQWLLTIGSKIGKTGIALVYETSNFTSFKLLDEVLHAVPGT 296											Lb-C-4 Lb-A-2	22.6263	1.65403	13.6795	4.2274e-20	0.05	1	19.3177	25.9348
											Lb-C-4 Lb-A-3	46.5064	1.65403	28.1171	3.01747e-36	0.05	1	43.1978	49.8149
Query 1169 GMWECVDFYPVSTVDSNGLDTSYNGPGIKHVLKASLDDNKQDHYAIGTYDLVKNKWTPDN 1348											Lb-C-4 Lb-A-4	40.2599	1.65403	24.3406	8.69269e-33	0.05	1	36.9514	43.5685
GMWECVDFYPVST +NGLDTSYNGPG+KHVLKASLDDNKQDHYAIGTYDL KNKWTPDN											Lb-C-4 Lb-A-5	31.9197	1.65403	19.2982	2.04062e-27	0.05	1	28.6111	35.2282
Sbjct 297 GMWECVDFYPVSTEKTNGLDTSYNGPGVKHVLKASLDDNKQDHYAIGTYDLTKNKWTPDN 356											Lb-C-4 Lb-B-1	42.8082	1.65403	25.8812	2.99781e-34	0.05	1	39.4997	46.1168
											Lb-C-4 Lb-B-2	39.7091	1.65403	24.0075	1.84191e-32	0.05	1	36.4005	43.0176
Query 1349 PELDCGIGLRLDYGKYYASKTFYDSKKQRRVLWGWVGETDSESADLQKGWSSVQSFPRTV 1528											Lb-C-4 Lb-B-3	45.791	1.65403	27.6845	7.16419e-36	0.05	1	42.4824	49.0995
PELDCGIGL+LDYGKYYASKTFYD KKQRRVLWGW+GETDSESADLQKGW+SVQS PRTV											Lb-C-4 Lb-B-4	30.98	1.65403	18.73	9.53507e-27	0.05	1	27.6714	34.2885
Sbjct 357 PELDCGIGLKLDYGKYYASKTFYDPKKQRRVLWGWIGETDSESADLQKGWASVQSIPRTV 416											Lb-C-4 Lb-B-5	23.5144	1.65403	14.2165	7.17144e-21	0.05	1	20.2058	26.8229
											Lb-C-4 Lb-C-1	26.3294	1.65403	15.9183	3.29156e-23	0.05	1	23.0208	29.6379
Query 1529 LYDKKTGTNLLQWPVEEIESLRAGDPIVKQLNLQPGSIELLHVNSAAQLDIEASFEVDKV 1708											Lb-C-4 Lb-C-2	45.9411	1.65403	27.7753	5.96963e-36	0.05	1	42.6325	49.2496
LYDKKTGT+LLQWPVEEIESLR GDPIVKQ+NLQPGSIELLHV+SAA+LDIEASFEVDKV											Lb-C-4 Lb-C-3	46.3368	1.65403	28.0145	3.70014e-36	0.05	1	43.0282	49.6453
Sbjct 417 LYDKKTGTHLLQWPVEEIESLRVGDPIVKQVNLQPGSIELLHVDSAAELDIEASFEVDKV 476											Lb-C-5 Lr-A-1	8.57749	1.65403	5.18582	2.66869e-06	0.05	1	5.26895	11.886
											Lb-C-5 Lr-A-2	3.49748	1.65403	2.11453	0.03863	0.05	1	0.18894	6.80603
Query 1709 ALEGTIEAN-VGYNCGSSGGAASRGILGPFGVVVIADQTLSELTPVYFYISKGADGRAKT 1885											Lb-C-5 Lr-A-3	3.61585	1.65403	2.18609	0.03272	0.05	1	0.3073	6.92439
AL+G IEA+ VG++C +SGGAASRGILGPFGVVVIADQ LSELTPVYFYISKGADGRA+T											Lb-C-5 Lr-A-4	3.33427	1.65403	2.01585	0.0483	0.05	1	0.02572	6.64282
Sbjct 477 ALQGIIEADHVGFSCSTSGGAASRGILGPFGVVVIADQKLSELTPVYFYISKGADGRAET 536											Lb-C-5 Lr-A-5	-75.1873	1.65403	-45.4571	3.40772e-48	0.05	1	-78.4958	-71.8787
											Lb-C-5 Lr-B-1	10.6283	1.65403	6.4257	2.36511e-08	0.05	1	7.31973	13.9368
Query 1886 HFCADQTR 1909											Lb-C-5 Lr-B-2	6.80693	1.65403	4.11537	0.000119742	0.05	1	3.49839	10.1155
HFCADQTR											Lb-C-5 Lr-B-3	7.74567	1.65403	4.68291	1.6638e-05	0.05	1	4.43712	11.0542
Sbjct 537 HFCADQTR 544											Lb-C-5 Lr-B-4	-9.10325	1.65403	-5.50369	8.13845e-07	0.05	1	-12.4118	-5.79471
											Lb-C-5 Lr-B-5	-164.21	1.65403	-99.2789	2.91951e-68	0.05	1	-167.519	-160.901
											Lb-C-5 Lr-C-1	-4.39231	1.65403	-2.65552	0.01013	0.05	1	-7.70086	-1.08376
											Lb-C-5 Lr-C-2	12.2722	1.65403	7.41961	4.8046e-10	0.05	1	8.96368	15.5808
											Lb-C-5 Lr-C-3	-31.8354	1.65403	-19.2472	2.34019e-27	0.05	1	-35.1439	-28.5268
Range 2: 543 to 571											Lb-C-5 Lr-C-4	0.40675	1.65403	0.24591	0.80659	0.05	0	-2.9018	3.7153
											Lb-C-5 Lr-C-5	-55.9502	1.65403	-33.8267	8.80771e-41	0.05	1	-59.2588	-52.6417
Score:60.1 bits(144), Expect:3e-05,											Lb-C-5 Lb-A-1	5.64209	1.65403	3.41112	0.00116	0.05	1	2.33354	8.95063
Method:Compositional matrix adjust.,											Lb-C-5 Lb-A-2	-9.13846	1.65403	-5.52498	7.51086e-07	0.05	1	-12.447	-5.82992
Identities:28/29(97%), Positives:28/29(96%), Gaps:0/29(0%)											Lb-C-5 Lb-A-3	14.7417	1.65403	8.91259	1.38533e-12	0.05	1	11.4331	18.0502
											Lb-C-5 Lb-A-4	8.49522	1.65403	5.13608	3.20737e-06	0.05	1	5.18667	11.8038
Query 2008 CRSSEAPGVAKQVYGSSVPVLDGEKHSMR 2094											Lb-C-5 Lb-A-5	0.15496	1.65403	0.09369	0.92567	0.05	0	-3.15359	3.4635
RSSEAPGVAKQVYGSSVPVLDGEKHSMR											Lb-C-5 Lb-B-1	11.0435	1.65403	6.67674	8.88088e-09	0.05	1	7.73496	14.3521
Sbjct 543 TRSSEAPGVAKQVYGSSVPVLDGEKHSMR 571											Lb-C-5 Lb-B-2	7.94434	1.65403	4.80303	1.0813e-05	0.05	1	4.6358	11.2529
											Lb-C-5 Lb-B-3	14.0262	1.65403	8.48005	7.4681e-12	0.05	1	10.7177	17.3348
											Lb-C-5 Lb-B-4	-0.78474	1.65403	-0.47444	0.63691	0.05	0	-4.09329	2.52381
											Lb-C-5 Lb-B-5	-8.25033	1.65403	-4.98803	5.52464e-06	0.05	1	-11.5589	-4.94178
>vacuolar invertase [Solanum tuberosum]											Lb-C-5 Lb-C-1	-5.43536	1.65403	-3.28614	0.0017	0.05	1	-8.74391	-2.12682
Sequence ID: AEV46294.1 Length: 639											Lb-C-5 Lb-C-2	14.1764	1.65403	8.57082	5.23919e-12	0.05	1	10.8678	17.4849
>vacuolar invertase [Solanum tuberosum]											Lb-C-5 Lb-C-3	14.5721	1.65403	8.81004	2.06319e-12	0.05	1	11.2635	17.8806
Sequence ID: AEV46295.1 Length: 639											Lb-C-5 Lb-C-4	-31.7647	1.65403	-19.2045	2.62534e-27	0.05	1	-35.0733	-28.4562
Range 1: 1 to 544
Score:945 bits(2443), Expect:0.0,
Method:Compositional matrix adjust.,
Identities:467/548(85%), Positives:504/548(91%), Gaps:8/548(1%)
Query 278 MAT-HHSRYDPENSPTHYTFLPGQPESTGSTRRKFLKvvsiillsslllvsllTAFVIVN 454
MAT +HS YDPENS +HYTFLP QP+S RK LK++S I LSS LL+S+ F I+N
Sbjct 1 MATQYHSSYDPENSASHYTFLPDQPDSG---HRKSLKIISGIFLSSFLLLSV-AFFPILN 56
Query 455 KQSPELQNNPPETLTPSRGASQGVSEKTFRDV--STTLSYAWSNAMLTWQRTAYHFQPQQ 628
QSP+LQ+N PSRG SQGVS+KTFRDV ++ +SYAWSNAML+WQRTAYHFQPQ+
Sbjct 57 NQSPDLQSNSRSPAPPSRGVSQGVSDKTFRDVVNASHVSYAWSNAMLSWQRTAYHFQPQK 116
Query 629 NWMNDPNGPLYHKGWYHIFYQYNPDSAIWGNITWGHAVSTDLIHWFYLPFAMVPDQWYDI 808
NWMNDPNGPLYHKGWYH+FYQYNPDSAIWGNITWGHAVS DLIHW YLPFAMVPDQWYDI
Sbjct 117 NWMNDPNGPLYHKGWYHLFYQYNPDSAIWGNITWGHAVSKDLIHWLYLPFAMVPDQWYDI 176
Query 809 NGVWTGSATILPDGQIMMLYTGDTDDYVQVQNLAYPANLSDPLLLDWVKHRGNPVMVPPP 988
NGVWTGSATILPDGQIMMLYTGDTDDYVQVQNLAYP NLSDPLLLDWVK++GNPV+VPPP
Sbjct 177 NGVWTGSATILPDGQIMMLYTGDTDDYVQVQNLAYPTNLSDPLLLDWVKYKGNPVLVPPP 236
Query 989 GIGIKDFRDPTTAWTGPQNGQWLLTIGSKIGKTGIALVYATSNFTSFNLLHGVLHAVPGT 1168
GIG+KDFRDPTTAWTGPQNGQWLLTIGSKIGKTGIALVY TSNFTSF LL VLHAVPGT
Sbjct 237 GIGVKDFRDPTTAWTGPQNGQWLLTIGSKIGKTGIALVYETSNFTSFKLLDEVLHAVPGT 296
Query 1169 GMWECVDFYPVSTVDSNGLDTSYNGPGIKHVLKASLDDNKQDHYAIGTYDLVKNKWTPDN 1348
GMWECVDFYPVST +NGLDTSYNGPG+KHVLKASLDDNKQDHYAIGTYDL KNKWTPD
Sbjct 297 GMWECVDFYPVSTEKTNGLDTSYNGPGVKHVLKASLDDNKQDHYAIGTYDLTKNKWTPDK 356
Query 1349 PELDCGIGLRLDYGKYYASKTFYDSKKQRRVLWGWVGETDSESADLQKGWSSVQSFPRTV 1528
PELDCGIGL+LDYGKYYASKTFYD KKQRRVLWGW+GETDSESADLQKGW+SVQS PRTV
Sbjct 357 PELDCGIGLKLDYGKYYASKTFYDPKKQRRVLWGWIGETDSESADLQKGWASVQSIPRTV 416
Query 1529 LYDKKTGTNLLQWPVEEIESLRAGDPIVKQLNLQPGSIELLHVNSAAQLDIEASFEVDKV 1708
LYDKKTGT+LLQWPVEEIESLRAGDPIVKQ+NLQPGSIELLHV+SAA+LDIEASFEVDKV
Sbjct 417 LYDKKTGTHLLQWPVEEIESLRAGDPIVKQVNLQPGSIELLHVDSAAELDIEASFEVDKV 476
Query 1709 ALEGTIEAN-VGYNCGSSGGAASRGILGPFGVVVIADQTLSELTPVYFYISKGADGRAKT 1885
AL+G IEA+ VG++C +SGGAASRGILGPFGVVVIADQTLSELTPVYF+ISKGADGRA+T
Sbjct 477 ALQGIIEADHVGFSCSTSGGAASRGILGPFGVVVIADQTLSELTPVYFFISKGADGRAET 536
Query 1886 HFCADQTR 1909
HFCADQTR
Sbjct 537 HFCADQTR 544
Range 2: 543 to 571
Score:58.2 bits(139), Expect:1e-04,
Method:Compositional matrix adjust.,
Identities:27/29(93%), Positives:28/29(96%), Gaps:0/29(0%)
Query 2008 CRSSEAPGVAKQVYGSSVPVLDGEKHSMR 2094
RSSEAPGVAK+VYGSSVPVLDGEKHSMR
Sbjct 543 TRSSEAPGVAKRVYGSSVPVLDGEKHSMR 571
>vacuolar invertase [Solanum tuberosum]
Sequence ID: ADM47340.1 Length: 639
>vacuolar invertase [Solanum tuberosum]
Sequence ID: AEV46290.1 Length: 639 >vacuolar invertase [Solanum tuberosum]
Sequence ID: AEV46291.1 Length: 639 >vacuolar invertase [Solanum tuberosum]
Sequence ID: AEV46292.1 Length: 639 >vacuolar invertase [Solanum tuberosum]
Sequence ID: AEV46293.1 Length: 639
Range 1: 1 to 544
Score:944 bits(2441), Expect:0.0,
Method:Compositional matrix adjust.,
Identities:468/548(85%), Positives:504/548(91%), Gaps:8/548(1%)
Query 278 MAT-HHSRYDPENSPTHYTFLPGQPESTGSTRRKFLKvvsiillsslllvsllTAFVIVN 454
MAT +HS YD ENS +HYTFLP QP+S RK LK++S I LSS LL+S+ F I+N
Sbjct 1 MATQYHSSYDLENSASHYTFLPDQPDSG---HRKSLKIISGIFLSSFLLLSV-AFFPILN 56
Query 455 KQSPELQNNPPETLTPSRGASQGVSEKTFRDV--STTLSYAWSNAMLTWQRTAYHFQPQQ 628
QSP+LQ+N PSRG SQGVS+KTFRDV ++ +SYAWSNAML+WQRTAYHFQPQ+
Sbjct 57 NQSPDLQSNSRSPAPPSRGVSQGVSDKTFRDVVNASHVSYAWSNAMLSWQRTAYHFQPQK 116
Query 629 NWMNDPNGPLYHKGWYHIFYQYNPDSAIWGNITWGHAVSTDLIHWFYLPFAMVPDQWYDI 808
NWMNDPNGPLYHKGWYH+FYQYNPDSAIWGNITWGHAVS DLIHW YLPFAMVPDQWYDI
Sbjct 117 NWMNDPNGPLYHKGWYHLFYQYNPDSAIWGNITWGHAVSKDLIHWLYLPFAMVPDQWYDI 176
Query 809 NGVWTGSATILPDGQIMMLYTGDTDDYVQVQNLAYPANLSDPLLLDWVKHRGNPVMVPPP 988
NGVWTGSATILPDGQIMMLYTGDTDDYVQVQNLAYP NLSDPLLLDWVK++GNPV+VPPP
Sbjct 177 NGVWTGSATILPDGQIMMLYTGDTDDYVQVQNLAYPTNLSDPLLLDWVKYKGNPVLVPPP 236
Query 989 GIGIKDFRDPTTAWTGPQNGQWLLTIGSKIGKTGIALVYATSNFTSFNLLHGVLHAVPGT 1168
GIG+KDFRDPTTAWTGPQNGQWLLTIGSKIGKTGIALVY TSNFTSF LL VLHAVPGT
Sbjct 237 GIGVKDFRDPTTAWTGPQNGQWLLTIGSKIGKTGIALVYETSNFTSFKLLDEVLHAVPGT 296
Query 1169 GMWECVDFYPVSTVDSNGLDTSYNGPGIKHVLKASLDDNKQDHYAIGTYDLVKNKWTPDN 1348
GMWECVDFYPVST +NGLDTSYNGPG+KHVLKASLDDNKQDHYAIGTYDL KNKWTPDN
Sbjct 297 GMWECVDFYPVSTEKTNGLDTSYNGPGVKHVLKASLDDNKQDHYAIGTYDLTKNKWTPDN 356
Query 1349 PELDCGIGLRLDYGKYYASKTFYDSKKQRRVLWGWVGETDSESADLQKGWSSVQSFPRTV 1528
PELDCGIGL+LDYGKYYASKTFYD KKQRRVLWGW+GETDSESADLQKGW+SVQS PRTV
Sbjct 357 PELDCGIGLKLDYGKYYASKTFYDPKKQRRVLWGWIGETDSESADLQKGWASVQSIPRTV 416
Query 1529 LYDKKTGTNLLQWPVEEIESLRAGDPIVKQLNLQPGSIELLHVNSAAQLDIEASFEVDKV 1708
LYDKKTGT+LLQWPVEEIESLRAGDPIVKQ+NLQPGSIELLHV+SAA+LDIEASFEVDKV
Sbjct 417 LYDKKTGTHLLQWPVEEIESLRAGDPIVKQVNLQPGSIELLHVDSAAELDIEASFEVDKV 476
Query 1709 ALEGTIEAN-VGYNCGSSGGAASRGILGPFGVVVIADQTLSELTPVYFYISKGADGRAKT 1885
AL+G IEA+ VG++C +SGGAASRGILGPFGVVVIADQTLSELTPVYFYISKGADGRA+T
Sbjct 477 ALQGIIEADHVGFSCSTSGGAASRGILGPFGVVVIADQTLSELTPVYFYISKGADGRAET 536
Query 1886 HFCADQTR 1909
HFCADQTR
Sbjct 537 HFCADQTR 544
Range 2: 543 to 571
Score:60.1 bits(144), Expect:3e-05,
Method:Compositional matrix adjust.,
Identities:28/29(97%), Positives:28/29(96%), Gaps:0/29(0%)
Query 2008 CRSSEAPGVAKQVYGSSVPVLDGEKHSMR 2094
RSSEAPGVAKQVYGSSVPVLDGEKHSMR
Sbjct 543 TRSSEAPGVAKQVYGSSVPVLDGEKHSMR 571
>Acid beta-fructofuranosidase [Capsicum chinense]
Sequence ID: PHU22837.1 Length: 640
Range 1: 1 to 545
Score:944 bits(2441), Expect:0.0,
Method:Compositional matrix adjust.,
Identities:472/552(86%), Positives:504/552(91%), Gaps:15/552(2%)
Query 278 MATHHSRYDPENSPTHYTFLPGQPESTGSTRRKFLKvvsiillsslllvsllTAFVIVNK 457
MATH S YDPE S THYTFLPGQP+S RK +KVVS+ILLSS L+ L AFVI+N
Sbjct 1 MATHPSSYDPETSTTHYTFLPGQPDSG---HRKSIKVVSVILLSSFFLLYL-AAFVILNN 56
Query 458 QSPELQNNPP---ETLTP---SRGASQGVSEKTFRDVSTT--LSYAWSNAMLTWQRTAYH 613
QSP LQN P ETLTP SRG SQGVSEKTF+DVS T +SYAWSNAML WQRTAYH
Sbjct 57 QSPNLQNKSPSASETLTPATPSRGVSQGVSEKTFKDVSGTSQVSYAWSNAMLNWQRTAYH 116
Query 614 FQPQQNWMNDPNGPLYHKGWYHIFYQYNPDSAIWGNITWGHAVSTDLIHWFYLPFAMVPD 793
FQPQ+NWMN GPLYHKGWYH+FYQYNPDSAIWGNITWGHAVSTDLIHW YLPFAMVPD
Sbjct 117 FQPQKNWMN---GPLYHKGWYHLFYQYNPDSAIWGNITWGHAVSTDLIHWLYLPFAMVPD 173
Query 794 QWYDINGVWTGSATILPDGQIMMLYTGDTDDYVQVQNLAYPANLSDPLLLDWVKHRGNPV 973
QWYDINGVWTGSATILPDG IMMLYTGDTDDYVQVQNLAYPANLSDPLLLDWVK++GNPV
Sbjct 174 QWYDINGVWTGSATILPDGLIMMLYTGDTDDYVQVQNLAYPANLSDPLLLDWVKYQGNPV 233
Query 974 MVPPPGIGIKDFRDPTTAWTGPQNGQWLLTIGSKIGKTGIALVYATSNFTSFNLLHGVLH 1153
+VPPPGIG+KDFRDPTTAWTGPQNGQWLLTIGSK+GKTGIALVY TSNFTSF LL GVLH
Sbjct 234 LVPPPGIGVKDFRDPTTAWTGPQNGQWLLTIGSKVGKTGIALVYETSNFTSFKLLDGVLH 293
Query 1154 AVPGTGMWECVDFYPVSTVDSNGLDTSYNGPGIKHVLKASLDDNKQDHYAIGTYDLVKNK 1333
AVPGTGMWECVDFYPVST+++NGLDTSYNGPGIKHVLKASLDDNKQDHYAIGTYD VKNK
Sbjct 294 AVPGTGMWECVDFYPVSTLEANGLDTSYNGPGIKHVLKASLDDNKQDHYAIGTYDPVKNK 353
Query 1334 WTPDNPELDCGIGLRLDYGKYYASKTFYDSKKQRRVLWGWVGETDSESADLQKGWSSVQS 1513
WTPDNP+LDCGIGLRLDYG+YYASKTFYD KKQRRVLWGW+GETDSESADLQKGW+SVQS
Sbjct 354 WTPDNPDLDCGIGLRLDYGRYYASKTFYDPKKQRRVLWGWIGETDSESADLQKGWASVQS 413
Query 1514 FPRTVLYDKKTGTNLLQWPVEEIESLRAGDPIVKQLNLQPGSIELLHVNSAAQLDIEASF 1693
PRTVL+DKKTGT+LLQWPV EIESLR+GDP VK++NLQPGSIELLHV+SAAQ DIEASF
Sbjct 414 IPRTVLFDKKTGTHLLQWPVAEIESLRSGDPKVKEVNLQPGSIELLHVDSAAQFDIEASF 473
Query 1694 EVDKVALEGTIEANVGYNCGSSGGAASRGILGPFGVVVIADQTLSELTPVYFYISKGADG 1873
EVD+V LEG IEA+VGYNC +SGGAASRGILGPFGVVVIADQTLSELTPVYFYIS+GADG
Sbjct 474 EVDRVTLEGIIEADVGYNCSTSGGAASRGILGPFGVVVIADQTLSELTPVYFYISRGADG 533
Query 1874 RAKTHFCADQTR 1909
RA+ HFCADQTR
Sbjct 534 RAEAHFCADQTR 545
Range 2: 544 to 572
Score:58.2 bits(139), Expect:1e-04,
Method:Compositional matrix adjust.,
Identities:27/29(93%), Positives:27/29(93%), Gaps:0/29(0%)
Query 2008 CRSSEAPGVAKQVYGSSVPVLDGEKHSMR 2094
RSSEAPGVAKQVYGSSVPVLDGEKH MR
Sbjct 544 TRSSEAPGVAKQVYGSSVPVLDGEKHRMR 572
>beta-fructosidase [Solanum tuberosum]
Sequence ID: NP_001274993.1 Length: 639
>vacuolar invertase [Solanum tuberosum]
Sequence ID: AEV46297.1 Length: 639
Range 1: 1 to 544
Score:944 bits(2439), Expect:0.0,
Method:Compositional matrix adjust.,
Identities:470/548(86%), Positives:505/548(92%), Gaps:8/548(1%)
Query 278 MAT-HHSRYDPENSPTHYTFLPGQPESTGSTRRKFLKvvsiillsslllvsllTAFVIVN 454
MAT +HS YDPENS +HYTFLP Q +S RK LK++S I LSSLLL+SL F I+N
Sbjct 1 MATQYHSSYDPENSASHYTFLPDQHDSG---HRKSLKIISGIFLSSLLLLSL-VFFPILN 56
Query 455 KQSPELQNNPPETLTPSRGASQGVSEKTFRDV--STTLSYAWSNAMLTWQRTAYHFQPQQ 628
QSP+LQ+N PSRG SQGVS+KTFRDV ++ +SYAWSNAML+WQRTAYHFQPQ+
Sbjct 57 NQSPDLQSNARSPAPPSRGVSQGVSDKTFRDVVNASHVSYAWSNAMLSWQRTAYHFQPQK 116
Query 629 NWMNDPNGPLYHKGWYHIFYQYNPDSAIWGNITWGHAVSTDLIHWFYLPFAMVPDQWYDI 808
NWMNDPNGPLYHKGWYH+FYQYNPDSAIWGNITWGHAVS DLIHW YLPFAMVPDQWYDI
Sbjct 117 NWMNDPNGPLYHKGWYHLFYQYNPDSAIWGNITWGHAVSKDLIHWLYLPFAMVPDQWYDI 176
Query 809 NGVWTGSATILPDGQIMMLYTGDTDDYVQVQNLAYPANLSDPLLLDWVKHRGNPVMVPPP 988
NGVWTGSATILPDGQIMMLYTGDTDDYVQVQNLAYPANLSDPLLLDWVK++GNPV+VPPP
Sbjct 177 NGVWTGSATILPDGQIMMLYTGDTDDYVQVQNLAYPANLSDPLLLDWVKYKGNPVLVPPP 236
Query 989 GIGIKDFRDPTTAWTGPQNGQWLLTIGSKIGKTGIALVYATSNFTSFNLLHGVLHAVPGT 1168
GIG+KDFRDPTTAWTGPQNGQWLLTIGSKIGKTGIALVY TSNFTSF LL VLHAVPGT
Sbjct 237 GIGVKDFRDPTTAWTGPQNGQWLLTIGSKIGKTGIALVYETSNFTSFKLLDEVLHAVPGT 296
Query 1169 GMWECVDFYPVSTVDSNGLDTSYNGPGIKHVLKASLDDNKQDHYAIGTYDLVKNKWTPDN 1348
GMWECVDFYPVST +NGLDTSYNGPG+KHVLKASLDDNKQDHYAIGTYDL KNKWTPDN
Sbjct 297 GMWECVDFYPVSTEKTNGLDTSYNGPGVKHVLKASLDDNKQDHYAIGTYDLTKNKWTPDN 356
Query 1349 PELDCGIGLRLDYGKYYASKTFYDSKKQRRVLWGWVGETDSESADLQKGWSSVQSFPRTV 1528
PELDCGIGL+LDYGKYYASKTFYD KKQRRVLWGW+GETDSESADLQKGW+SVQS PRTV
Sbjct 357 PELDCGIGLKLDYGKYYASKTFYDPKKQRRVLWGWIGETDSESADLQKGWASVQSIPRTV 416
Query 1529 LYDKKTGTNLLQWPVEEIESLRAGDPIVKQLNLQPGSIELLHVNSAAQLDIEASFEVDKV 1708
LYDKKTGT+LLQWPVEEIESLRAGDPIVKQ NLQPGSIELLHV+SAA+LDIEASFEVDKV
Sbjct 417 LYDKKTGTHLLQWPVEEIESLRAGDPIVKQANLQPGSIELLHVDSAAELDIEASFEVDKV 476
Query 1709 ALEGTIEAN-VGYNCGSSGGAASRGILGPFGVVVIADQTLSELTPVYFYISKGADGRAKT 1885
AL+G IEA+ VG++C +SGGAASRGILGPFG+VVIADQTLSELTPVYFYISKGADGRA+T
Sbjct 477 ALQGIIEADHVGFSCSTSGGAASRGILGPFGIVVIADQTLSELTPVYFYISKGADGRAET 536
Query 1886 HFCADQTR 1909
HFCADQTR
Sbjct 537 HFCADQTR 544
Range 2: 543 to 571
Score:57.0 bits(136), Expect:3e-04,
Method:Compositional matrix adjust.,
Identities:27/29(93%), Positives:27/29(93%), Gaps:0/29(0%)
Query 2008 CRSSEAPGVAKQVYGSSVPVLDGEKHSMR 2094
RSS APGVAKQVYGSSVPVLDGEKHSMR
Sbjct 543 TRSSVAPGVAKQVYGSSVPVLDGEKHSMR 571

## Sheet: EIL3
Target	Sample	Cq	Cq mean	Cq Std. Dev	△△ct	2^-△△ct	2^-△△ct mean	2^-△△ct Std.Dev
EIL3	Lr-A1	23.413	23.526	0.114088	-5.16798	35.9514	32.4921	2.99626
EIL3	Lr-A1	23.6411			-4.94554	30.8146											Relative Expression level by qPCR
EIL3	Lr-A1	23.5239			-4.94066	30.7105					Target	Sample	2^-△△ct mean					Lb	Lb-SD	Lr	Lr-SD
EIL3	Lr-A2	24.0105	24.0006	0.0116896	-6.97474	125.778	114.896	10.8287			EIL3	Lb-A-1	31.6236				S1	63.0069	35.633	35.2288	4.90454
EIL3	Lr-A2	23.9877			-6.84282	114.787					EIL3	Lb-A-2	145.732				S2	240.603	150.595	131.548	18.9197
EIL3	Lr-A2	24.0035			-6.70212	104.122					EIL3	Lb-A-3	188.611				S3	185.84	64.8768	316.964	100.043
EIL3	Lr-A3	25.3617	25.3335	0.024595	-8.17269	288.552	288.398	13.0744			EIL3	Lb-A-4	327.551				S4	205.046	94.9575	389.195	116.075
EIL3	Lr-A3	25.3225			-8.10459	275.248					EIL3	Lb-A-5	629.004				S5	398.736	169.814	281.798	38.3082
EIL3	Lr-A3	25.3163			-8.23551	301.395					EIL3	Lb-B-1	44.5535
EIL3	Lr-A4	24.9278	25.0543	0.225423	-8.34819	325.879	310.966	59.7571			EIL3	Lb-B-2	453.168
EIL3	Lr-A4	25.3145			-7.93761	245.165					EIL3	Lb-B-3	105.033
EIL3	Lr-A4	24.9204			-8.49927	361.855					EIL3	Lb-B-4	96.1517
EIL3	Lr-A5	21.7092	21.716	0.0179175	-8.10075	274.516	271.853	3.69008			EIL3	Lb-B-5	224.544
EIL3	Lr-A5	21.7024			-8.09488	273.403					EIL3	Lb-C-1	112.844
EIL3	Lr-A5	21.7363			-8.06416	267.641					EIL3	Lb-C-2	122.908
EIL3	Lr-B1	23.0378	22.7499	0.253483	-5.17136	36.0357	42.1166	5.95794			EIL3	Lb-C-3	263.876
EIL3	Lr-B1	22.6515			-5.40499	42.3705					EIL3	Lb-C-4	191.435
EIL3	Lr-B1	22.5604			-5.58326	47.9435					EIL3	Lb-C-5	342.66
EIL3	Lr-B2	26.2293	26.249	0.0189436	-6.94046	122.825	121.737	6.00185			EIL3	Lr-A-1	32.4921
EIL3	Lr-B2	26.2506			-6.84882	115.265					EIL3	Lr-A-2	114.896
EIL3	Lr-B2	26.267			-6.99005	127.12					EIL3	Lr-A-3	288.398
EIL3	Lr-B3	26.5036	26.389	0.113652	-8.32685	321.093	451.25	112.942			EIL3	Lr-A-4	310.966
EIL3	Lr-B3	26.2763			-8.99218	509.231					EIL3	Lr-A-5	271.853
EIL3	Lr-B3	26.3871			-9.03184	523.426					EIL3	Lr-B-1	42.1166
EIL3	Lr-B4	26.7323	26.8158	0.153987	-8.39374	336.331	303.328	37.2088			EIL3	Lr-B-2	121.737
EIL3	Lr-B4	26.7216			-8.27915	310.651					EIL3	Lr-B-3	451.25
EIL3	Lr-B4	26.9935			-8.03893	263.002					EIL3	Lr-B-4	303.328
EIL3	Lr-B5	22.3522	22.4666	0.138726	-8.07589	269.827	240.65	26.6108			EIL3	Lr-B-5	240.65
EIL3	Lr-B5	22.6209			-7.7663	217.715					EIL3	Lr-C-1	31.0776
EIL3	Lr-B5	22.4267			-7.87287	234.406					EIL3	Lr-C-2	158.011
EIL3	Lr-C1	26.0484	26.1535	0.114168	-5.11783	34.7232	31.0776	5.00493			EIL3	Lr-C-3	211.244
EIL3	Lr-C1	26.275			-4.66512	25.3713					EIL3	Lr-C-4	553.29
EIL3	Lr-C1	26.1371			-5.05042	33.1382					EIL3	Lr-C-5	332.891
EIL3	Lr-C2	25.8988	25.9889	0.217471	-7.4205	171.315	158.011	14.9842
EIL3	Lr-C2	25.8309			-7.33038	160.94
EIL3	Lr-C2	26.2369			-7.1475	141.779
EIL3	Lr-C3	25.077	24.9772	0.14461	-7.56284	189.078	211.244	22.0011
EIL3	Lr-C3	24.8113			-7.72504	211.577
EIL3	Lr-C3	25.0432			-7.86466	233.077
EIL3	Lr-C4	22.0386	22.0994	0.150129	-9.05231	530.904	553.29	65.112
EIL3	Lr-C4	22.2704			-8.97248	502.325
EIL3	Lr-C4	21.9892			-9.2915	626.642
EIL3	Lr-C5	20.2165	20.4143	0.184532	-8.6207	393.63	332.891	55.4181
EIL3	Lr-C5	20.4446			-8.32175	319.961
EIL3	Lr-C5	20.5818			-8.15522	285.08
EIL3	Lb-A1	25.139	25.1523	0.0528722	-5.08064	33.8395	31.6236	2.58925
EIL3	Lb-A1	25.1074			-5.0114	32.254
EIL3	Lb-A1	25.2106			-4.84686	28.7774
EIL3	Lb-A2	27.0503	26.9632	0.0876033	-6.92607	121.606	145.732	20.9065
EIL3	Lb-A2	26.9641			-7.2954	157.084
EIL3	Lb-A2	26.8751			-7.3084	158.507
EIL3	Lb-A3	22.7849	22.795	0.140698	-7.55382	187.9	188.611	17.2105
EIL3	Lb-A3	22.6595			-7.68767	206.167
EIL3	Lb-A3	22.9404			-7.42431	171.768
EIL3	Lb-A4	21.0229	21.137	0.172583	-8.4398	347.241	327.551	24.0525
EIL3	Lb-A4	21.0525			-8.38659	334.669
EIL3	Lb-A4	21.3355			-8.23239	300.743
EIL3	Lb-A5	19.4948	19.5651	0.0693377	-9.50241	725.288	629.004	83.9386
EIL3	Lb-A5	19.5669			-9.15794	571.234					Overall ANOVA
EIL3	Lb-A5	19.6335			-9.20577	590.49						DF	Sum of Squares	Mean Square	F Value	Prob>F
EIL3	Lb-B1	23.0725	22.9398	0.121589	-5.42399	42.9324	44.5535	2.24873			Model	29	2100000	72413.7	45.7588	0
EIL3	Lb-B1	22.9133			-5.55829	47.1207					Error	60	94950.5	1582.51
EIL3	Lb-B1	22.8337			-5.4465	43.6075					Total	89	2194950
EIL3	Lb-B2	24.4224	24.3879	0.0967183	-8.47999	357.053	453.168	84.8272
EIL3	Lb-B2	24.4626			-8.92149	484.881					Fisher LSD Test
EIL3	Lb-B2	24.2787			-9.01561	517.568						MeanDiff	SEM	t Value	Prob	Alpha	Sig	LCL	UCL
EIL3	Lb-B3	25.2766	25.0471	0.233471	-6.65111	100.504	105.033	11.349			Lr-A2 Lr-A1	82.4034	32.4808	2.53699	0.0138	0.05	1	17.4321	147.375
EIL3	Lb-B3	25.0549			-6.59467	96.6483					Lr-A3 Lr-A1	255.906	32.4808	7.87867	7.89366e-11	0.05	1	190.935	320.877
EIL3	Lb-B3	24.8098			-6.882	117.948					Lr-A3 Lr-A2	173.502	32.4808	5.34169	1.49465e-06	0.05	1	108.531	238.474
EIL3	Lb-B4	23.2105	23.1833	0.027373	-6.56337	94.5741	96.1517	12.6418			Lr-A4 Lr-A1	278.474	32.4808	8.57349	5.18491e-12	0.05	1	213.503	343.446
EIL3	Lb-B4	23.1558			-6.7749	109.508					Lr-A4 Lr-A2	196.071	32.4808	6.0365	1.06766e-07	0.05	1	131.099	261.042
EIL3	Lb-B4	23.1836			-6.39871	84.3728					Lr-A4 Lr-A3	22.5682	32.4808	0.69482	0.48985	0.05	0	-42.4032	87.5396
EIL3	Lb-B5	22.5629	22.3496	0.187431	-7.41999	171.254	224.544	48.9023			Lr-A5 Lr-A1	239.361	32.4808	7.3693	5.85644e-10	0.05	1	174.39	304.332
EIL3	Lb-B5	22.2748			-8.06265	267.361					Lr-A5 Lr-A2	156.958	32.4808	4.83231	9.72864e-06	0.05	1	91.9863	221.929
EIL3	Lb-B5	22.2111			-7.87662	235.017					Lr-A5 Lr-A3	-16.5448	32.4808	-0.50937	0.61236	0.05	0	-81.5162	48.4265
EIL3	Lb-C1	25.2948	25.351	0.0491906	-6.59335	96.5595	112.844	14.1265			Lr-A5 Lr-A4	-39.113	32.4808	-1.20419	0.23325	0.05	0	-104.084	25.8583
EIL3	Lb-C1	25.3866			-6.90883	120.162					Lr-B1 Lr-A1	9.62444	32.4808	0.29631	0.76802	0.05	0	-55.3469	74.5958
EIL3	Lb-C1	25.3715			-6.92849	121.81					Lr-B1 Lr-A2	-72.779	32.4808	-2.24067	0.02876	0.05	1	-137.75	-7.80764
EIL3	Lb-C2	24.9081	24.7299	0.178582	-6.80749	112.01	122.908	11.6592			Lr-B1 Lr-A3	-246.281	32.4808	-7.58236	2.53214e-10	0.05	1	-311.253	-181.31
EIL3	Lb-C2	24.5509			-7.07898	135.203					Lr-B1 Lr-A4	-268.85	32.4808	-8.27718	1.65184e-11	0.05	1	-333.821	-203.878
EIL3	Lb-C2	24.7306			-6.92494	121.511					Lr-B1 Lr-A5	-229.737	32.4808	-7.07299	1.87802e-09	0.05	1	-294.708	-164.765
EIL3	Lb-C3	24.0342	23.961	0.0754435	-8.20578	295.248	263.876	29.4684			Lr-B2 Lr-A1	89.2446	32.4808	2.74761	0.00792	0.05	1	24.2732	154.216
EIL3	Lb-C3	23.8835			-7.88739	236.777					Lr-B2 Lr-A2	6.84116	32.4808	0.21062	0.8339	0.05	0	-58.1302	71.8125
EIL3	Lb-C3	23.9654			-8.02016	259.603					Lr-B2 Lr-A3	-166.661	32.4808	-5.13106	3.26731e-06	0.05	1	-231.633	-101.69
EIL3	Lb-C4	21.666	21.7058	0.0420919	-7.58281	191.713	191.435	9.68713			Lr-B2 Lr-A4	-189.23	32.4808	-5.82588	2.39547e-07	0.05	1	-254.201	-124.258
EIL3	Lb-C4	21.7016			-7.65091	200.981					Lr-B2 Lr-A5	-150.117	32.4808	-4.62169	2.0691e-05	0.05	1	-215.088	-85.1451
EIL3	Lb-C4	21.7498			-7.50472	181.612					Lr-B2 Lr-B1	79.6202	32.4808	2.4513	0.01716	0.05	1	14.6488	144.592
EIL3	Lb-C5	20.9329	20.8594	0.104397	-8.45385	350.641	342.66	32.9599			Lr-B3 Lr-A1	418.758	32.4808	12.8925	6.08617e-19	0.05	1	353.787	483.73
EIL3	Lb-C5	20.9054			-8.25947	306.443					Lr-B3 Lr-A2	336.355	32.4808	10.3555	5.60222e-15	0.05	1	271.383	401.326
EIL3	Lb-C5	20.7399			-8.53487	370.897					Lr-B3 Lr-A3	162.852	32.4808	5.01379	5.02775e-06	0.05	1	97.8809	227.824
											Lr-B3 Lr-A4	140.284	32.4808	4.31898	5.97433e-05	0.05	1	75.3127	205.255
											Lr-B3 Lr-A5	179.397	32.4808	5.52317	7.56239e-07	0.05	1	114.426	244.368
RID: CHUXW88T016											Lr-B3 Lr-B1	409.134	32.4808	12.5961	1.69577e-18	0.05	1	344.162	474.105
Job Title:2 sequences (CENP-R_TRINITY_DN58397_c0_g1)											Lr-B3 Lr-B2	329.514	32.4808	10.1449	1.23667e-14	0.05	1	264.542	394.485
Program: BLASTN											Lr-B4 Lr-A1	270.836	32.4808	8.33832	1.30009e-11	0.05	1	205.864	335.807
Query: EIL3_TRINITY_DN78801_c0_g1 ID: lcl|Query_44347(dna) Length: 2412											Lr-B4 Lr-A2	188.432	32.4808	5.80133	2.63096e-07	0.05	1	123.461	253.404
Database: nt Nucleotide collection (nt)											Lr-B4 Lr-A3	14.9298	32.4808	0.45965	0.64743	0.05	0	-50.0416	79.9012
											Lr-B4 Lr-A4	-7.63842	32.4808	-0.23517	0.81488	0.05	0	-72.6098	57.3329
Sequences producing significant alignments:											Lr-B4 Lr-A5	31.4746	32.4808	0.96902	0.33642	0.05	0	-33.4967	96.446
Max Total Query E Per.											Lr-B4 Lr-B1	261.211	32.4808	8.04201	4.15498e-11	0.05	1	196.24	326.183
Description Score Score cover Value Ident Accession											Lr-B4 Lr-B2	181.591	32.4808	5.59071	5.85919e-07	0.05	1	116.62	246.562
PREDICTED: Nicotiana attenuata protein ETHYLENE INSENSITIVE... 2015 2015 73% 0.0 85.18 XM_019382254.1											Lr-B4 Lr-B3	-147.922	32.4808	-4.55414	2.62822e-05	0.05	1	-212.894	-82.9511
PREDICTED: Nicotiana attenuata protein ETHYLENE INSENSITIVE... 2015 2015 73% 0.0 85.18 XM_019382253.1											Lr-B5 Lr-A1	208.157	32.4808	6.40862	2.52763e-08	0.05	1	143.186	273.129
PREDICTED: Nicotiana tomentosiformis protein ETHYLENE... 2003 2003 70% 0.0 85.81 XM_009589674.3											Lr-B5 Lr-A2	125.754	32.4808	3.87163	0.000269503	0.05	1	60.7826	190.725
Nicotiana tabacum protein ETHYLENE INSENSITIVE 3-like... 2003 2003 70% 0.0 85.81 NM_001325921.1											Lr-B5 Lr-A3	-47.7486	32.4808	-1.47005	0.14677	0.05	0	-112.72	17.2228
PREDICTED: Nicotiana tabacum protein ETHYLENE INSENSITIVE 3-li... 2003 2003 70% 0.0 85.81 XM_016639650.1											Lr-B5 Lr-A4	-70.3168	32.4808	-2.16487	0.03439	0.05	1	-135.288	-5.3454
PREDICTED: Nicotiana tabacum protein ETHYLENE INSENSITIVE 3-li... 2003 2003 70% 0.0 85.81 XM_016639649.1											Lr-B5 Lr-A5	-31.2037	32.4808	-0.96068	0.34057	0.05	0	-96.1751	33.7676
Nicotiana tabacum EIL1 mRNA, complete cds 2003 2003 70% 0.0 85.81 AY248903.1											Lr-B5 Lr-B1	198.533	32.4808	6.11231	7.97077e-08	0.05	1	133.562	263.504
Nicotiana tabacum mRNA for transcription factor TEIL, complete... 1915 1915 67% 0.0 85.97 AB015855.1											Lr-B5 Lr-B2	118.913	32.4808	3.66101	0.000532426	0.05	1	53.9414	183.884
PREDICTED: Nicotiana sylvestris protein ETHYLENE INSENSITIVE... 1913 1913 70% 0.0 84.63 XM_009803412.1											Lr-B5 Lr-B3	-210.601	32.4808	-6.48385	1.88584e-08	0.05	1	-275.572	-145.629
Nicotiana tabacum protein ETHYLENE INSENSITIVE 3-like... 1904 1904 70% 0.0 84.52 NM_001325864.1											Lr-B5 Lr-B4	-62.6784	32.4808	-1.9297	0.05838	0.05	0	-127.65	2.29302
											Lr-C1 Lr-A1	-1.41459	32.4808	-0.04355	0.96541	0.05	0	-66.386	63.5568
Alignments:											Lr-C1 Lr-A2	-83.818	32.4808	-2.58054	0.01233	0.05	1	-148.789	-18.8467
>PREDICTED: Nicotiana attenuata protein ETHYLENE INSENSITIVE 3-like (LOC109217955), transcript variant X2, mRNA											Lr-C1 Lr-A3	-257.321	32.4808	-7.92222	6.65173e-11	0.05	1	-322.292	-192.349
Sequence ID: XM_019382254.1 Length: 2885											Lr-C1 Lr-A4	-279.889	32.4808	-8.61704	4.37472e-12	0.05	1	-344.86	-214.917
Range 1: 1112 to 2860											Lr-C1 Lr-A5	-240.776	32.4808	-7.41285	4.93406e-10	0.05	1	-305.747	-175.804
											Lr-C1 Lr-B1	-11.039	32.4808	-0.33986	0.73515	0.05	0	-76.0104	53.9323
Score:2015 bits(2234), Expect:0.0,											Lr-C1 Lr-B2	-90.6592	32.4808	-2.79116	0.00703	0.05	1	-155.631	-25.6878
Identities:1523/1788(85%), Gaps:63/1788(3%), Strand: Plus/Plus											Lr-C1 Lr-B3	-420.173	32.4808	-12.936	5.24019e-19	0.05	1	-485.144	-355.201
											Lr-C1 Lr-B4	-272.25	32.4808	-8.38187	1.09634e-11	0.05	1	-337.222	-207.279
Query 1 GGCGATTCCCATTGGAGAAAGGCGTTGCACCTCCATGGTGGCCTAATGGACTGGAGGATT 60											Lr-C1 Lr-B5	-209.572	32.4808	-6.45217	2.1335e-08	0.05	1	-274.543	-144.601
||||||| |||||||| ||||||||| ||||||| |||||||| | ||||| |||||| |											Lr-C2 Lr-A1	125.519	32.4808	3.8644	0.000275965	0.05	1	60.5477	190.49
Sbjct 1112 GGCGATTTCCATTGGAAAAAGGCGTTCCACCTCCGTGGTGGCCCACTGGACAGGAGGACT 1171											Lr-C2 Lr-A2	43.1156	32.4808	1.32742	0.1894	0.05	0	-21.8558	108.087
											Lr-C2 Lr-A3	-130.387	32.4808	-4.01427	0.00016813	0.05	1	-195.358	-65.4155
Query 61 GGTGGCCTCAATTGGGACTTCCGAAGGATCAAGGTCCTCCGCCTTATAAGAAGCCTCATG 120											Lr-C2 Lr-A4	-152.955	32.4808	-4.70909	1.51524e-05	0.05	1	-217.926	-87.9837
||||||||||| | || ||| ||||||||||||||||||||||||||||||||||||| |											Lr-C2 Lr-A5	-113.842	32.4808	-3.5049	0.000870544	0.05	1	-178.813	-48.8707
Sbjct 1172 GGTGGCCTCAACTAGGTCTTTCGAAGGATCAAGGTCCTCCGCCTTATAAGAAGCCTCACG 1231											Lr-C2 Lr-B1	115.895	32.4808	3.56809	0.000714423	0.05	1	50.9232	180.866
											Lr-C2 Lr-B2	36.2744	32.4808	1.11679	0.26853	0.05	0	-28.6969	101.246
Query 121 ATCTGAAGAAGGCCTGGAAGGTTGGTGTTCTCACAGCAGTGATCAAGCATATGTCCCCTG 180											Lr-C2 Lr-B3	-293.239	32.4808	-9.02806	8.8538e-13	0.05	1	-358.211	-228.268
||||||||||||| ||||| |||||||||||||| || ||||| ||||| |||||||| |											Lr-C2 Lr-B4	-145.317	32.4808	-4.47392	3.48515e-05	0.05	1	-210.288	-80.3453
Sbjct 1232 ATCTGAAGAAGGCGTGGAAAGTTGGTGTTCTCACGGCGGTGATAAAGCACATGTCCCCCG 1291											Lr-C2 Lr-B5	-82.6383	32.4808	-2.54422	0.01354	0.05	1	-147.61	-17.6669
											Lr-C2 Lr-C1	126.934	32.4808	3.90795	0.000239183	0.05	1	61.9623	191.905
Query 181 ATATTGCTAAGATTCGCAAGCTGGTAAGGCAATCAAAGTGCTTGCAGGACAAGATGACGG 240											Lr-C3 Lr-A1	178.752	32.4808	5.5033	8.15046e-07	0.05	1	113.78	243.723
|||| |||||||||||||||||||||||||||||||||||||||||||| |||||||| |											Lr-C3 Lr-A2	96.3484	32.4808	2.96631	0.00432	0.05	1	31.377	161.32
Sbjct 1292 ATATCGCTAAGATTCGCAAGCTGGTAAGGCAATCAAAGTGCTTGCAGGATAAGATGACAG 1351											Lr-C3 Lr-A3	-77.1541	32.4808	-2.37537	0.02074	0.05	1	-142.125	-12.1827
											Lr-C3 Lr-A4	-99.7223	32.4808	-3.07019	0.00321	0.05	1	-164.694	-34.7509
Query 241 CGAAGGAAAGTGCAACTTGGCTTGCCATCATCAATCAGGAGGAAGTCTTGGCTCGAGAAC 300											Lr-C3 Lr-A5	-60.6093	32.4808	-1.866	0.06693	0.05	0	-125.581	4.36212
| |||||||||||||||||||||||||| ||||||||||||||||| |||||||||||||											Lr-C3 Lr-B1	169.127	32.4808	5.20699	2.46745e-06	0.05	1	104.156	234.099
Sbjct 1352 CCAAGGAAAGTGCAACTTGGCTTGCCATTATCAATCAGGAGGAAGTTTTGGCTCGAGAAC 1411											Lr-C3 Lr-B2	89.5072	32.4808	2.75569	0.00774	0.05	1	24.5359	154.479
											Lr-C3 Lr-B3	-240.006	32.4808	-7.38917	5.41607e-10	0.05	1	-304.978	-175.035
Query 301 TTTATCCTGATCGCTGTCCGCCTTTGTCCTCTGCTGGCGGTAGTGGAACTTTCACTATGA 360											Lr-C3 Lr-B4	-92.0839	32.4808	-2.83502	0.00624	0.05	1	-157.055	-27.1125
||||||||||||| ||||| ||||||||||| || || |||||||||||||| |||||||											Lr-C3 Lr-B5	-29.4055	32.4808	-0.90532	0.36892	0.05	0	-94.3769	35.5658
Sbjct 1412 TTTATCCTGATCGTTGTCCACCTTTGTCCTCAGCCGGTGGTAGTGGAACTTTTACTATGA 1471											Lr-C3 Lr-C1	180.166	32.4808	5.54685	6.91577e-07	0.05	1	115.195	245.138
											Lr-C3 Lr-C2	53.2328	32.4808	1.6389	0.10647	0.05	0	-11.7386	118.204
Query 361 ATGACAGCAGCGAGTATGATGTTGAAGGTGCCGTTGATGACCCTATTAACTTTGATGCTC 420											Lr-C4 Lr-A1	520.798	32.4808	16.034	2.31243e-23	0.05	1	455.827	585.77
|||||||||||||||| || ||||| || || ||||| |||| ||||||||| ||											Lr-C4 Lr-A2	438.395	32.4808	13.497	7.79018e-20	0.05	1	373.423	503.366
Sbjct 1472 ATGACAGCAGCGAGTACGACGTTGACGGAATTGTAGATGAGCCTA---ACTTTGATGTTC 1528											Lr-C4 Lr-A3	264.892	32.4808	8.15534	2.66322e-11	0.05	1	199.921	329.864
											Lr-C4 Lr-A4	242.324	32.4808	7.46052	4.09009e-10	0.05	1	177.353	307.295
Query 421 AAGAGCAAAAACCAAACCATCTAGGTTTGCTGAATGCTAATGTCGATATGTTCAAGGAGA 480											Lr-C4 Lr-A5	281.437	32.4808	8.66471	3.63277e-12	0.05	1	216.466	346.408
|||||||||||||||||||||| |||||| |||||| |||||| ||| ||||||||||											Lr-C4 Lr-B1	511.174	32.4808	15.7377	5.73121e-23	0.05	1	446.202	576.145
Sbjct 1529 AAGAGCAAAAACCAAACCATCTCGGTTTGTTGAATGTTAATGTTGATCAATTCAAGGAGA 1588											Lr-C4 Lr-B2	431.554	32.4808	13.2864	1.5859e-19	0.05	1	366.582	496.525
											Lr-C4 Lr-B3	102.04	32.4808	3.14154	0.00261	0.05	1	37.0686	167.011
Query 481 GGCTACCTCTGCAACAGCAATCTCATCCAATCAAGGATGAAATTAT---TGCCAACTTAG 537											Lr-C4 Lr-B4	249.962	32.4808	7.69569	1.62115e-10	0.05	1	184.991	314.934
||| ||| ||||||| ||||||| |||||||||| |||||||||| |||||||||||											Lr-C4 Lr-B5	312.641	32.4808	9.62539	8.88894e-14	0.05	1	247.669	377.612
Sbjct 1589 CGCTGCCTATGCAACAACAATCTCTTCCAATCAAGAATGAAATTATAATTGCCAACTTAG 1648											Lr-C4 Lr-C1	522.213	32.4808	16.0776	2.02544e-23	0.05	1	457.241	587.184
											Lr-C4 Lr-C2	395.279	32.4808	12.1696	7.56029e-18	0.05	1	330.308	460.25
Query 538 ATTTCACTCGGAAGAGAAAGCCGGCTGATGACCTGACTTTTTTGATGGATCAGAAGATAT 597											Lr-C4 Lr-C3	342.046	32.4808	10.5307	2.90968e-15	0.05	1	277.075	407.018
|||||||||||||||| || ||||| ||||| |||||||| |||||||||||||||||||											Lr-C5 Lr-A1	300.398	32.4808	9.24848	3.77793e-13	0.05	1	235.427	365.37
Sbjct 1649 ATTTCACTCGGAAGAGGAAACCGGCGGATGAGCTGACTTTCTTGATGGATCAGAAGATAT 1708											Lr-C5 Lr-A2	217.995	32.4808	6.71149	7.75203e-09	0.05	1	153.024	282.966
											Lr-C5 Lr-A3	44.4925	32.4808	1.36981	0.17585	0.05	0	-20.4789	109.464
Query 598 ATGCTTGTGAGTGTCTTCAATGTCCGCATAGTGAGCTTCACCATGGATTTCCGGACAGAT 657											Lr-C5 Lr-A4	21.9243	32.4808	0.67499	0.50227	0.05	0	-43.0471	86.8956
|| ||||||||||||||||||||||||| || ||||| | | |||| |||| ||||||||											Lr-C5 Lr-A5	61.0373	32.4808	1.87918	0.06508	0.05	0	-3.93406	126.009
Sbjct 1709 ATACTTGTGAGTGTCTTCAATGTCCGCACAGCGAGCTCCGCAATGGTTTTCAGGACAGAT 1768											Lr-C5 Lr-B1	290.774	32.4808	8.95217	1.18813e-12	0.05	1	225.803	355.745
											Lr-C5 Lr-B2	211.154	32.4808	6.50087	1.76476e-08	0.05	1	146.182	276.125
Query 658 CCACTAGAGACAATCATCAGTTAAGTTGCCCTTACAGAAATCCTTCGCAATTTGGAGTTT 717											Lr-C5 Lr-B3	-118.36	32.4808	-3.64399	0.000562063	0.05	1	-183.331	-53.3884
|| | |||||||||||||| |||| |||||||| |||||| || |||||||||||||||											Lr-C5 Lr-B4	29.5627	32.4808	0.91016	0.36638	0.05	0	-35.4087	94.5341
Sbjct 1769 CCTCCAGAGACAATCATCAATTAACTTGCCCTTTCAGAAACTCTCCGCAATTTGGAGTTT 1828											Lr-C5 Lr-B5	92.241	32.4808	2.83986	0.00615	0.05	1	27.2697	157.212
											Lr-C5 Lr-C1	301.813	32.4808	9.29203	3.19426e-13	0.05	1	236.842	366.784
Query 718 CAAACTTTCACGTGGATGAAGTCAAGCCGGTT---TTCCCGCAACAATATGTTCAACCAA 774											Lr-C5 Lr-C2	174.879	32.4808	5.38408	1.2755e-06	0.05	1	109.908	239.851
|||| ||||| || |||||||||||||| ||| ||||| ||||||||||| || ||||											Lr-C5 Lr-C3	121.647	32.4808	3.74518	0.000406551	0.05	1	56.6752	186.618
Sbjct 1829 CAAATTTTCATGTTGATGAAGTCAAGCCAGTTGTCTTCCCTCAACAATATGTCCAGCCAA 1888											Lr-C5 Lr-C4	-220.4	32.4808	-6.78553	5.80142e-09	0.05	1	-285.371	-155.428
											Lb-A1 Lr-A1	-0.86853	32.4808	-0.02674	0.97876	0.05	0	-65.8399	64.1028
Query 775 AGCCGGCTTCTCTGGCGGTTAACCCAGCTCCACCGTCCTTCGATCTATCAGGACTTGGGG 834											Lb-A1 Lr-A2	-83.272	32.4808	-2.56373	0.01288	0.05	1	-148.243	-18.3006
| |||||||||||| ||||||||| |||||| || ||||||||||| |||||||| ||||											Lb-A1 Lr-A3	-256.774	32.4808	-7.90541	7.10608e-11	0.05	1	-321.746	-191.803
Sbjct 1889 AACCGGCTTCTCTGCCGGTTAACCAAGCTCCGCCTTCCTTCGATCTGTCAGGACTCGGGG 1948											Lb-A1 Lr-A4	-279.343	32.4808	-8.60023	4.67121e-12	0.05	1	-344.314	-214.371
											Lb-A1 Lr-A5	-240.23	32.4808	-7.39604	5.27153e-10	0.05	1	-305.201	-175.258
Query 835 TTCCTGAAGAGGGGCACAGGATGATCAATGACCTTATGTCGTTCTATGATAGTAACGTAC 894											Lb-A1 Lr-B1	-10.493	32.4808	-0.32305	0.74778	0.05	0	-75.4643	54.4784
|||||||||| ||||| |||||||||||||| |||||||||||||| |||||||| |||											Lb-A1 Lr-B2	-90.1131	32.4808	-2.77435	0.00736	0.05	1	-155.084	-25.1418
Sbjct 1949 TTCCTGAAGACGGGCAGAGGATGATCAATGAGCTTATGTCGTTCTACGATAGTAATATAC 2008											Lb-A1 Lr-B3	-419.627	32.4808	-12.9192	5.55169e-19	0.05	1	-484.598	-354.655
											Lb-A1 Lr-B4	-271.704	32.4808	-8.36506	1.17089e-11	0.05	1	-336.676	-206.733
Query 895 AAGGAAATAAAAGCTCAATGGTGGGGAATGTTG------------AGCAGCCTCGTCAAC 942											Lb-A1 Lr-B5	-209.026	32.4808	-6.43536	2.27783e-08	0.05	1	-273.997	-144.055
||||||||||||||||| ||| |||||| |||| |||||||||||||||											Lb-A1 Lr-C1	0.54606	32.4808	0.01681	0.98664	0.05	0	-64.4253	65.5174
Sbjct 2009 AAGGAAATAAAAGCTCATTGGCGGGGAACGTTGTGATGTCAAAAGAGCAGCCTCGTCAAC 2068											Lb-A1 Lr-C2	-126.388	32.4808	-3.89114	0.000252786	0.05	1	-191.359	-61.4162
											Lb-A1 Lr-C3	-179.62	32.4808	-5.53004	7.36882e-07	0.05	1	-244.592	-114.649
Query 943 AACCTAGTGTTCAACAGAACAATTACCTACAAAGCCAAGGAATTGTGTTGGAGGGAAATG 1002											Lb-A1 Lr-C4	-521.667	32.4808	-16.0607	2.13168e-23	0.05	1	-586.638	-456.695
||||||| ||||||||||||||||||||||| | |||||| ||||||||||| ||||||											Lb-A1 Lr-C5	-301.267	32.4808	-9.27522	3.40798e-13	0.05	1	-366.238	-236.296
Sbjct 2069 AACCTAGCGTTCAACAGAACAATTACCTACACAACCAAGGGATTGTGTTGGATGGAAATA 2128											Lb-A2 Lr-A1	113.24	32.4808	3.48637	0.000922148	0.05	1	48.2689	178.212
											Lb-A2 Lr-A2	30.8368	32.4808	0.94938	0.34623	0.05	0	-34.1346	95.8081
Query 1003 TCTTTGGGGACTCCAACATTTCTGCTAATCATAATTCCGTGTTCGCGCAAGGAGATCGGT 1062											Lb-A2 Lr-A3	-142.666	32.4808	-4.3923	4.63406e-05	0.05	1	-207.637	-77.6943
||||||||||| |||||||||||||||| ||| ||||||||| | ||||| |||||||											Lb-A2 Lr-A4	-165.234	32.4808	-5.08712	3.84154e-06	0.05	1	-230.205	-100.263
Sbjct 2129 TCTTTGGGGACACCAACATTTCTGCTAACCAT---TCCGTGTTCCCACAAGGTGATCGGT 2185											Lb-A2 Lr-A5	-126.121	32.4808	-3.88293	0.000259697	0.05	1	-191.092	-61.1495
											Lb-A2 Lr-B1	103.616	32.4808	3.19006	0.00226	0.05	1	38.6444	168.587
Query 1063 TTGATCAGAGCAAGGCTTTAACTTCACCGTTCAATGCAGGCTCTAATGACAATTTCCATT 1122											Lb-A2 Lr-B2	23.9956	32.4808	0.73876	0.46293	0.05	0	-40.9757	88.967
|||||||| ||||| |||||||||||| ||||| ||||||||||| |||||||||||||											Lb-A2 Lr-B3	-305.518	32.4808	-9.4061	2.05973e-13	0.05	1	-370.489	-240.547
Sbjct 2186 TTGATCAGTCCAAGGTTTTAACTTCACCATTCAACGCAGGCTCTAACGACAATTTCCATT 2245											Lb-A2 Lr-B4	-157.595	32.4808	-4.85195	9.06183e-06	0.05	1	-222.567	-92.6241
											Lb-A2 Lr-B5	-94.9172	32.4808	-2.92225	0.00489	0.05	1	-159.889	-29.9458
Query 1123 TCATGTTCGGGTCTTCATTCAATTTACAATCCACCGATTACTCTGAAGGTCTTTCTGGGA 1182											Lb-A2 Lr-C1	114.655	32.4808	3.52992	0.000805195	0.05	1	49.6834	179.626
|||||||||||||| |||||||| |||| ||||| |||||| |||||| |||||||||||											Lb-A2 Lr-C2	-12.2788	32.4808	-0.37803	0.70674	0.05	0	-77.2502	52.6925
Sbjct 2246 TCATGTTCGGGTCTCCATTCAATCTACAGTCCACTGATTACACTGAAGCTCTTTCTGGGA 2305											Lb-A2 Lr-C3	-65.5116	32.4808	-2.01693	0.04818	0.05	1	-130.483	-0.54025
											Lb-A2 Lr-C4	-407.558	32.4808	-12.5476	2.00769e-18	0.05	1	-472.529	-342.587
Query 1183 TCTCACATGATAGCTTGCCGAAGCAAGATGTTCCGGTTTGGTACTAACAA-GGAGATTGC 1241											Lb-A2 Lr-C5	-187.158	32.4808	-5.76211	3.05569e-07	0.05	1	-252.13	-122.187
| |||| |||| | || ||||||||||||||||||||||||| || ||| ||| ||||											Lb-A2 Lb-A1	114.109	32.4808	3.51311	0.000848564	0.05	1	49.1374	179.08
Sbjct 2306 TTACACAGGATAACATGTCGAAGCAAGATGTTCCGGTTTGGTATTAGCAAAGGATGTTGC 2365											Lb-A3 Lr-A1	156.119	32.4808	4.8065	1.06788e-05	0.05	1	91.1477	221.09
											Lb-A3 Lr-A2	73.7157	32.4808	2.26951	0.02684	0.05	1	8.74429	138.687
Query 1242 CTCAAATGTACATCAAGTAGCCAAAGACTTTGTGCACATGGATATCACTTGTTTTCAAGA 1301											Lb-A3 Lr-A3	-99.7868	32.4808	-3.07217	0.00319	0.05	1	-164.758	-34.8155
||||||||| |||||||| | | |||||||||||||||||||||||||||||||||||											Lb-A3 Lr-A4	-122.355	32.4808	-3.76699	0.000378907	0.05	1	-187.326	-57.3837
Sbjct 2366 -TCAAATGTATATCAAGTACC--ACGACTTTGTGCACATGGATATCACTTGTTTTCAAGA 2422											Lb-A3 Lr-A5	-83.242	32.4808	-2.5628	0.01291	0.05	1	-148.213	-18.2706
											Lb-A3 Lr-B1	146.495	32.4808	4.51019	3.06852e-05	0.05	1	81.5233	211.466
Query 1302 GGGAAGATCTACACACATAATTGATCTGCCCTAATCAGGTGGATTTGAATTGCCTACAGT 1361											Lb-A3 Lr-B2	66.8745	32.4808	2.05889	0.04385	0.05	1	1.90313	131.846
||||||||||||||| | |||| |||||||||||| |||||||||											Lb-A3 Lr-B3	-262.639	32.4808	-8.08597	3.49639e-11	0.05	1	-327.61	-197.668
Sbjct 2423 GGGAAGATCTACACA----------------TTATCAAGTGGATTTGAATCGCCTACAGT 2466											Lb-A3 Lr-B4	-114.717	32.4808	-3.53182	0.000800422	0.05	1	-179.688	-49.7452
											Lb-A3 Lr-B5	-52.0383	32.4808	-1.60212	0.11438	0.05	0	-117.01	12.9331
Query 1362 TCTCTCAGTTTGGTTTTTCTGTTTACCGTGTAGTTGTAGAGGTTGGAGGGTTCTGCATGG 1421											Lb-A3 Lr-C1	157.534	32.4808	4.85005	9.12443e-06	0.05	1	92.5623	222.505
|||||| ||||||| |||| ||| ||| |||||||||||||||||||||||||||||||											Lb-A3 Lr-C2	30.6001	32.4808	0.9421	0.34992	0.05	0	-34.3713	95.5714
Sbjct 2467 TCTCTCGGTTTGGTGTTTCCGTT-ACCACGTAGTTGTAGAGGTTGGAGGGTTCTGCATGG 2525											Lb-A3 Lr-C3	-22.6327	32.4808	-0.6968	0.48862	0.05	0	-87.6041	42.3386
											Lb-A3 Lr-C4	-364.679	32.4808	-11.2275	2.22576e-16	0.05	1	-429.65	-299.708
Query 1422 TGTAAT-AAACAAGGAGTAAGAGACGTCCTCGGATATTCGCCATGCTGGTTAGAAAGAAC 1480											Lb-A3 Lr-C5	-144.279	32.4808	-4.44198	3.89725e-05	0.05	1	-209.251	-79.3079
|||||| ||| |||| ||||||||||||||||||| ||| ||||||||||||||||||||											Lb-A3 Lb-A1	156.988	32.4808	4.83324	9.69626e-06	0.05	1	92.0163	221.959
Sbjct 2526 TGTAATGAAAAAAGGTGTAAGAGACGTCCTCGGATTTTCACCATGCTGGTTAGAAAGAAC 2585											Lb-A3 Lb-A2	42.8789	32.4808	1.32013	0.19181	0.05	0	-22.0925	107.85
											Lb-A4 Lr-A1	295.059	32.4808	9.0841	7.12759e-13	0.05	1	230.088	360.031
Query 1481 TTATAGAACTTTTTAAATAAGGTAGCTGTTGTTTTGTTTTCGTATAATTCTGTATAGGTT 1540											Lb-A4 Lr-A2	212.656	32.4808	6.54711	1.47356e-08	0.05	1	147.684	277.627
||||||| ||||||||||||| || || || ||||||| ||| |||||||||||||											Lb-A4 Lr-A3	39.1533	32.4808	1.20543	0.23277	0.05	0	-25.8181	104.125
Sbjct 2586 TTATAGATGTTTTTAAATAAGGCAGTCGTCGTCTTGTTTTTACATATTTCTGTATAGGTT 2645											Lb-A4 Lr-A4	16.5851	32.4808	0.51061	0.6115	0.05	0	-48.3863	81.5564
											Lb-A4 Lr-A5	55.6981	32.4808	1.7148	0.09154	0.05	0	-9.27327	120.669
Query 1541 AGCTTTATCCGATA-ATCGATGTGTTTAACGTTTCTTGAATAACTGTACTTCATCGGTGG 1599											Lb-A4 Lr-B1	285.435	32.4808	8.78779	2.24971e-12	0.05	1	220.463	350.406
|| |||||| || | || || ||||||| ||||||| |||||||||||||| ||| ||											Lb-A4 Lr-B2	205.815	32.4808	6.33649	3.34563e-08	0.05	1	140.843	270.786
Sbjct 2646 AGTTTTATCTGAGATTTCAATCTGTTTAA-GTTTCTTAAATAACTGTACTTCGTCGATGA 2704											Lb-A4 Lr-B3	-123.699	32.4808	-3.80837	0.000331337	0.05	1	-188.67	-58.7276
											Lb-A4 Lr-B4	24.2235	32.4808	0.74578	0.45871	0.05	0	-40.7479	89.1949
Query 1600 TTCGGAGACTTGTCAACTCTTTTGTTCCTATGGCTGGTCCTGGCTATGCCAAGTATAAAC 1659											Lb-A4 Lr-B5	86.9018	32.4808	2.67548	0.0096	0.05	1	21.9305	151.873
||||| || |||| ||||||||||| |||||||||||| |||||||||||											Lb-A4 Lr-C1	296.474	32.4808	9.12765	6.02297e-13	0.05	1	231.502	361.445
Sbjct 2705 TTCGGGGAATTGTGAACTCTTTTGTGCCTATGGCTGGT-----------CAAGTATAAAC 2753											Lb-A4 Lr-C2	169.54	32.4808	5.2197	2.35388e-06	0.05	1	104.569	234.512
											Lb-A4 Lr-C3	116.307	32.4808	3.5808	0.000686429	0.05	1	51.336	181.279
Query 1660 TATTACAGTGCTCTGCAGGTGTAGGTCTTCTTGTTAAGTACTGTTGTCATGGTTGTGTGA 1719											Lb-A4 Lr-C4	-225.739	32.4808	-6.94991	3.04517e-09	0.05	1	-290.71	-160.768
| ||||| | ||||||||||| | | | ||| ||| ||| | || | |||||||											Lb-A4 Lr-C5	-5.33921	32.4808	-0.16438	0.86998	0.05	0	-70.3106	59.6322
Sbjct 2754 TGTTACAATTCTCTGCAGGTGATGTGATGGTGGTTGTGTAATGTAGCCAAAGCTGTGTGA 2813											Lb-A4 Lb-A1	295.928	32.4808	9.11084	6.42737e-13	0.05	1	230.956	360.899
											Lb-A4 Lb-A2	181.819	32.4808	5.59773	5.70569e-07	0.05	1	116.848	246.79
Query 1720 TATGTTTTTAGCAAC---AAGGCTGTGATTTAGGAATAATGCGTTCTA 1764											Lb-A4 Lb-A3	138.94	32.4808	4.2776	6.88946e-05	0.05	1	73.9687	203.911
||| |||||||| | | ||| || ||| |||||| | ||| ||											Lb-A5 Lr-A1	596.512	32.4808	18.365	2.61331e-26	0.05	1	531.54	661.483
Sbjct 2814 TAT-ATTTTAGCATCCTATATGCTATGGCTTAAGAATAAAGTGTTTTA 2860											Lb-A5 Lr-A2	514.108	32.4808	15.828	4.34082e-23	0.05	1	449.137	579.08
											Lb-A5 Lr-A3	340.606	32.4808	10.4864	3.43333e-15	0.05	1	275.634	405.577
											Lb-A5 Lr-A4	318.038	32.4808	9.79154	4.7164e-14	0.05	1	253.066	383.009
											Lb-A5 Lr-A5	357.151	32.4808	10.9957	5.20101e-16	0.05	1	292.179	422.122
>PREDICTED: Nicotiana attenuata protein ETHYLENE INSENSITIVE 3-like (LOC109217955), transcript variant X1, mRNA											Lb-A5 Lr-B1	586.887	32.4808	18.0687	5.98666e-26	0.05	1	521.916	651.859
Sequence ID: XM_019382253.1 Length: 2642											Lb-A5 Lr-B2	507.267	32.4808	15.6174	8.30912e-23	0.05	1	442.296	572.239
Range 1: 869 to 2617											Lb-A5 Lr-B3	177.754	32.4808	5.47257	9.15033e-07	0.05	1	112.782	242.725
											Lb-A5 Lr-B4	325.676	32.4808	10.0267	1.93218e-14	0.05	1	260.705	390.647
Score:2015 bits(2234), Expect:0.0,											Lb-A5 Lr-B5	388.354	32.4808	11.9564	1.60974e-17	0.05	1	323.383	453.326
Identities:1523/1788(85%), Gaps:63/1788(3%), Strand: Plus/Plus											Lb-A5 Lr-C1	597.926	32.4808	18.4086	2.31539e-26	0.05	1	532.955	662.898
											Lb-A5 Lr-C2	470.993	32.4808	14.5006	2.84627e-21	0.05	1	406.021	535.964
Query 1 GGCGATTCCCATTGGAGAAAGGCGTTGCACCTCCATGGTGGCCTAATGGACTGGAGGATT 60											Lb-A5 Lr-C3	417.76	32.4808	12.8617	6.76514e-19	0.05	1	352.789	482.731
||||||| |||||||| ||||||||| ||||||| |||||||| | ||||| |||||| |											Lb-A5 Lr-C4	75.7136	32.4808	2.33102	0.02313	0.05	1	10.7422	140.685
Sbjct 869 GGCGATTTCCATTGGAAAAAGGCGTTCCACCTCCGTGGTGGCCCACTGGACAGGAGGACT 928											Lb-A5 Lr-C5	296.113	32.4808	9.11655	6.28693e-13	0.05	1	231.142	361.085
											Lb-A5 Lb-A1	597.38	32.4808	18.3918	2.42609e-26	0.05	1	532.409	662.352
Query 61 GGTGGCCTCAATTGGGACTTCCGAAGGATCAAGGTCCTCCGCCTTATAAGAAGCCTCATG 120											Lb-A5 Lb-A2	483.272	32.4808	14.8787	8.4576e-22	0.05	1	418.3	548.243
||||||||||| | || ||| ||||||||||||||||||||||||||||||||||||| |											Lb-A5 Lb-A3	440.393	32.4808	13.5585	6.33652e-20	0.05	1	375.421	505.364
Sbjct 929 GGTGGCCTCAACTAGGTCTTTCGAAGGATCAAGGTCCTCCGCCTTATAAGAAGCCTCACG 988											Lb-A5 Lb-A4	301.453	32.4808	9.28093	3.33377e-13	0.05	1	236.481	366.424
											Lb-B1 Lr-A1	12.0614	32.4808	0.37134	0.71169	0.05	0	-52.91	77.0327
Query 121 ATCTGAAGAAGGCCTGGAAGGTTGGTGTTCTCACAGCAGTGATCAAGCATATGTCCCCTG 180											Lb-B1 Lr-A2	-70.3421	32.4808	-2.16565	0.03432	0.05	1	-135.313	-5.37071
||||||||||||| ||||| |||||||||||||| || ||||| ||||| |||||||| |											Lb-B1 Lr-A3	-243.845	32.4808	-7.50733	3.40188e-10	0.05	1	-308.816	-178.873
Sbjct 989 ATCTGAAGAAGGCGTGGAAAGTTGGTGTTCTCACGGCGGTGATAAAGCACATGTCCCCCG 1048											Lb-B1 Lr-A4	-266.413	32.4808	-8.20215	2.21653e-11	0.05	1	-331.384	-201.441
											Lb-B1 Lr-A5	-227.3	32.4808	-6.99796	2.52166e-09	0.05	1	-292.271	-162.328
Query 181 ATATTGCTAAGATTCGCAAGCTGGTAAGGCAATCAAAGTGCTTGCAGGACAAGATGACGG 240											Lb-B1 Lr-B1	2.43693	32.4808	0.07503	0.94044	0.05	0	-62.5344	67.4083
|||| |||||||||||||||||||||||||||||||||||||||||||| |||||||| |											Lb-B1 Lr-B2	-77.1832	32.4808	-2.37627	0.0207	0.05	1	-142.155	-12.2119
Sbjct 1049 ATATCGCTAAGATTCGCAAGCTGGTAAGGCAATCAAAGTGCTTGCAGGATAAGATGACAG 1108											Lb-B1 Lr-B3	-406.697	32.4808	-12.5211	2.20202e-18	0.05	1	-471.668	-341.725
											Lb-B1 Lr-B4	-258.774	32.4808	-7.96698	5.57892e-11	0.05	1	-323.746	-193.803
Query 241 CGAAGGAAAGTGCAACTTGGCTTGCCATCATCAATCAGGAGGAAGTCTTGGCTCGAGAAC 300											Lb-B1 Lr-B5	-196.096	32.4808	-6.03728	1.06446e-07	0.05	1	-261.067	-131.125
| |||||||||||||||||||||||||| ||||||||||||||||| |||||||||||||											Lb-B1 Lr-C1	13.476	32.4808	0.41489	0.6797	0.05	0	-51.4954	78.4473
Sbjct 1109 CCAAGGAAAGTGCAACTTGGCTTGCCATTATCAATCAGGAGGAAGTTTTGGCTCGAGAAC 1168											Lb-B1 Lr-C2	-113.458	32.4808	-3.49306	0.000903176	0.05	1	-178.429	-48.4863
											Lb-B1 Lr-C3	-166.69	32.4808	-5.13196	3.25651e-06	0.05	1	-231.662	-101.719
Query 301 TTTATCCTGATCGCTGTCCGCCTTTGTCCTCTGCTGGCGGTAGTGGAACTTTCACTATGA 360											Lb-B1 Lr-C4	-508.737	32.4808	-15.6627	7.22407e-23	0.05	1	-573.708	-443.765
||||||||||||| ||||| ||||||||||| || || |||||||||||||| |||||||											Lb-B1 Lr-C5	-288.337	32.4808	-8.87714	1.58969e-12	0.05	1	-353.308	-223.366
Sbjct 1169 TTTATCCTGATCGTTGTCCACCTTTGTCCTCAGCCGGTGGTAGTGGAACTTTTACTATGA 1228											Lb-B1 Lb-A1	12.9299	32.4808	0.39808	0.69199	0.05	0	-52.0415	77.9013
											Lb-B1 Lb-A2	-101.179	32.4808	-3.11503	0.00282	0.05	1	-166.15	-36.2075
Query 361 ATGACAGCAGCGAGTATGATGTTGAAGGTGCCGTTGATGACCCTATTAACTTTGATGCTC 420											Lb-B1 Lb-A3	-144.058	32.4808	-4.43516	3.99123e-05	0.05	1	-209.029	-79.0864
|||||||||||||||| || ||||| || || ||||| |||| ||||||||| ||											Lb-B1 Lb-A4	-282.998	32.4808	-8.71276	3.01258e-12	0.05	1	-347.969	-218.026
Sbjct 1229 ATGACAGCAGCGAGTACGACGTTGACGGAATTGTAGATGAGCCTA---ACTTTGATGTTC 1285											Lb-B1 Lb-A5	-584.45	32.4808	-17.9937	7.39585e-26	0.05	1	-649.422	-519.479
											Lb-B2 Lr-A1	420.675	32.4808	12.9515	4.96912e-19	0.05	1	355.704	485.647
Query 421 AAGAGCAAAAACCAAACCATCTAGGTTTGCTGAATGCTAATGTCGATATGTTCAAGGAGA 480											Lb-B2 Lr-A2	338.272	32.4808	10.4145	4.49117e-15	0.05	1	273.301	403.243
|||||||||||||||||||||| |||||| |||||| |||||| ||| ||||||||||											Lb-B2 Lr-A3	164.769	32.4808	5.07282	4.04895e-06	0.05	1	99.7981	229.741
Sbjct 1286 AAGAGCAAAAACCAAACCATCTCGGTTTGTTGAATGTTAATGTTGATCAATTCAAGGAGA 1345											Lb-B2 Lr-A4	142.201	32.4808	4.378	4.87014e-05	0.05	1	77.2299	207.173
											Lb-B2 Lr-A5	181.314	32.4808	5.58219	6.05119e-07	0.05	1	116.343	246.286
Query 481 GGCTACCTCTGCAACAGCAATCTCATCCAATCAAGGATGAAATTAT---TGCCAACTTAG 537											Lb-B2 Lr-B1	411.051	32.4808	12.6552	1.38143e-18	0.05	1	346.08	476.022
||| ||| ||||||| ||||||| |||||||||| |||||||||| |||||||||||											Lb-B2 Lr-B2	331.431	32.4808	10.2039	9.90086e-15	0.05	1	266.459	396.402
Sbjct 1346 CGCTGCCTATGCAACAACAATCTCTTCCAATCAAGAATGAAATTATAATTGCCAACTTAG 1405											Lb-B2 Lr-B3	1.91718	32.4808	0.05902	0.95313	0.05	0	-63.0542	66.8885
											Lb-B2 Lr-B4	149.84	32.4808	4.61317	2.13266e-05	0.05	1	84.8683	214.811
Query 538 ATTTCACTCGGAAGAGAAAGCCGGCTGATGACCTGACTTTTTTGATGGATCAGAAGATAT 597											Lb-B2 Lr-B5	212.518	32.4808	6.54287	1.49814e-08	0.05	1	147.547	277.489
|||||||||||||||| || ||||| ||||| |||||||| |||||||||||||||||||											Lb-B2 Lr-C1	422.09	32.4808	12.995	4.27983e-19	0.05	1	357.119	487.061
Sbjct 1406 ATTTCACTCGGAAGAGGAAACCGGCGGATGAGCTGACTTTCTTGATGGATCAGAAGATAT 1465											Lb-B2 Lr-C2	295.156	32.4808	9.08709	7.04562e-13	0.05	1	230.185	360.128
											Lb-B2 Lr-C3	241.924	32.4808	7.44819	4.29345e-10	0.05	1	176.952	306.895
Query 598 ATGCTTGTGAGTGTCTTCAATGTCCGCATAGTGAGCTTCACCATGGATTTCCGGACAGAT 657											Lb-B2 Lr-C4	-100.123	32.4808	-3.08252	0.0031	0.05	1	-165.094	-35.1514
|| ||||||||||||||||||||||||| || ||||| | | |||| |||| ||||||||											Lb-B2 Lr-C5	120.277	32.4808	3.70301	0.00046556	0.05	1	55.3056	185.248
Sbjct 1466 ATACTTGTGAGTGTCTTCAATGTCCGCACAGCGAGCTCCGCAATGGTTTTCAGGACAGAT 1525											Lb-B2 Lb-A1	421.544	32.4808	12.9782	4.53366e-19	0.05	1	356.573	486.515
											Lb-B2 Lb-A2	307.435	32.4808	9.46512	1.64208e-13	0.05	1	242.464	372.407
Query 658 CCACTAGAGACAATCATCAGTTAAGTTGCCCTTACAGAAATCCTTCGCAATTTGGAGTTT 717											Lb-B2 Lb-A3	264.556	32.4808	8.14499	2.7735e-11	0.05	1	199.585	329.528
|| | |||||||||||||| |||| |||||||| |||||| || |||||||||||||||											Lb-B2 Lb-A4	125.616	32.4808	3.86739	0.000273275	0.05	1	60.6448	190.588
Sbjct 1526 CCTCCAGAGACAATCATCAATTAACTTGCCCTTTCAGAAACTCTCCGCAATTTGGAGTTT 1585											Lb-B2 Lb-A5	-175.836	32.4808	-5.41354	1.14216e-06	0.05	1	-240.808	-110.865
											Lb-B2 Lb-B1	408.614	32.4808	12.5801	1.79283e-18	0.05	1	343.643	473.585
Query 718 CAAACTTTCACGTGGATGAAGTCAAGCCGGTT---TTCCCGCAACAATATGTTCAACCAA 774											Lb-B3 Lr-A1	72.5412	32.4808	2.23335	0.02927	0.05	1	7.56987	137.513
|||| ||||| || |||||||||||||| ||| ||||| ||||||||||| || ||||											Lb-B3 Lr-A2	-9.86221	32.4808	-0.30363	0.76246	0.05	0	-74.8336	55.1092
Sbjct 1586 CAAATTTTCATGTTGATGAAGTCAAGCCAGTTGTCTTCCCTCAACAATATGTCCAGCCAA 1645											Lb-B3 Lr-A3	-183.365	32.4808	-5.64532	4.76427e-07	0.05	1	-248.336	-118.393
											Lb-B3 Lr-A4	-205.933	32.4808	-6.34013	3.29864e-08	0.05	1	-270.904	-140.962
Query 775 AGCCGGCTTCTCTGGCGGTTAACCCAGCTCCACCGTCCTTCGATCTATCAGGACTTGGGG 834											Lb-B3 Lr-A5	-166.82	32.4808	-5.13595	3.20899e-06	0.05	1	-231.791	-101.848
| |||||||||||| ||||||||| |||||| || ||||||||||| |||||||| ||||											Lb-B3 Lr-B1	62.9168	32.4808	1.93704	0.05745	0.05	0	-2.05457	127.888
Sbjct 1646 AACCGGCTTCTCTGCCGGTTAACCAAGCTCCGCCTTCCTTCGATCTGTCAGGACTCGGGG 1705											Lb-B3 Lr-B2	-16.7034	32.4808	-0.51425	0.60896	0.05	0	-81.6747	48.268
											Lb-B3 Lr-B3	-346.217	32.4808	-10.6591	1.80427e-15	0.05	1	-411.188	-281.246
Query 835 TTCCTGAAGAGGGGCACAGGATGATCAATGACCTTATGTCGTTCTATGATAGTAACGTAC 894											Lb-B3 Lr-B4	-198.294	32.4808	-6.10497	8.19985e-08	0.05	1	-263.266	-133.323
|||||||||| ||||| |||||||||||||| |||||||||||||| |||||||| |||											Lb-B3 Lr-B5	-135.616	32.4808	-4.17526	9.77491e-05	0.05	1	-200.588	-70.6448
Sbjct 1706 TTCCTGAAGACGGGCAGAGGATGATCAATGAGCTTATGTCGTTCTACGATAGTAATATAC 1765											Lb-B3 Lr-C1	73.9558	32.4808	2.27691	0.02637	0.05	1	8.98445	138.927
											Lb-B3 Lr-C2	-52.9778	32.4808	-1.63105	0.10812	0.05	0	-117.949	11.9936
Query 895 AAGGAAATAAAAGCTCAATGGTGGGGAATGTTG------------AGCAGCCTCGTCAAC 942											Lb-B3 Lr-C3	-106.211	32.4808	-3.26995	0.00178	0.05	1	-171.182	-41.2392
||||||||||||||||| ||| |||||| |||| |||||||||||||||											Lb-B3 Lr-C4	-448.257	32.4808	-13.8006	2.82378e-20	0.05	1	-513.228	-383.286
Sbjct 1766 AAGGAAATAAAAGCTCATTGGCGGGGAACGTTGTGATGTCAAAAGAGCAGCCTCGTCAAC 1825											Lb-B3 Lr-C5	-227.857	32.4808	-7.01512	2.35731e-09	0.05	1	-292.829	-162.886
											Lb-B3 Lb-A1	73.4098	32.4808	2.26009	0.02746	0.05	1	8.4384	138.381
Query 943 AACCTAGTGTTCAACAGAACAATTACCTACAAAGCCAAGGAATTGTGTTGGAGGGAAATG 1002											Lb-B3 Lb-A2	-40.699	32.4808	-1.25301	0.21506	0.05	0	-105.67	24.2724
||||||| ||||||||||||||||||||||| | |||||| ||||||||||| ||||||											Lb-B3 Lb-A3	-83.5779	32.4808	-2.57314	0.01257	0.05	1	-148.549	-18.6065
Sbjct 1826 AACCTAGCGTTCAACAGAACAATTACCTACACAACCAAGGGATTGTGTTGGATGGAAATA 1885											Lb-B3 Lb-A4	-222.518	32.4808	-6.85074	4.49311e-09	0.05	1	-287.489	-157.547
											Lb-B3 Lb-A5	-523.971	32.4808	-16.1317	1.71848e-23	0.05	1	-588.942	-458.999
Query 1003 TCTTTGGGGACTCCAACATTTCTGCTAATCATAATTCCGTGTTCGCGCAAGGAGATCGGT 1062											Lb-B3 Lb-B1	60.4799	32.4808	1.86202	0.0675	0.05	0	-4.4915	125.451
||||||||||| |||||||||||||||| ||| ||||||||| | ||||| |||||||											Lb-B3 Lb-B2	-348.134	32.4808	-10.7181	1.44933e-15	0.05	1	-413.106	-283.163
Sbjct 1886 TCTTTGGGGACACCAACATTTCTGCTAACCAT---TCCGTGTTCCCACAAGGTGATCGGT 1942											Lb-B4 Lr-A1	63.6596	32.4808	1.95991	0.05466	0.05	0	-1.3118	128.631
											Lb-B4 Lr-A2	-18.7439	32.4808	-0.57707	0.56605	0.05	0	-83.7152	46.2275
Query 1063 TTGATCAGAGCAAGGCTTTAACTTCACCGTTCAATGCAGGCTCTAATGACAATTTCCATT 1122											Lb-B4 Lr-A3	-192.246	32.4808	-5.91876	1.67861e-07	0.05	1	-257.218	-127.275
|||||||| ||||| |||||||||||| ||||| ||||||||||| |||||||||||||											Lb-B4 Lr-A4	-214.815	32.4808	-6.61358	1.13677e-08	0.05	1	-279.786	-149.843
Sbjct 1943 TTGATCAGTCCAAGGTTTTAACTTCACCATTCAACGCAGGCTCTAACGACAATTTCCATT 2002											Lb-B4 Lr-A5	-175.702	32.4808	-5.40939	1.16008e-06	0.05	1	-240.673	-110.73
											Lb-B4 Lr-B1	54.0351	32.4808	1.6636	0.10141	0.05	0	-10.9362	119.007
Query 1123 TCATGTTCGGGTCTTCATTCAATTTACAATCCACCGATTACTCTGAAGGTCTTTCTGGGA 1182											Lb-B4 Lr-B2	-25.585	32.4808	-0.7877	0.43398	0.05	0	-90.5564	39.3863
|||||||||||||| |||||||| |||| ||||| |||||| |||||| |||||||||||											Lb-B4 Lr-B3	-355.099	32.4808	-10.9326	6.56205e-16	0.05	1	-420.07	-290.127
Sbjct 2003 TCATGTTCGGGTCTCCATTCAATCTACAGTCCACTGATTACACTGAAGCTCTTTCTGGGA 2062											Lb-B4 Lr-B4	-207.176	32.4808	-6.37841	2.84274e-08	0.05	1	-272.148	-142.205
											Lb-B4 Lr-B5	-144.498	32.4808	-4.44871	3.80669e-05	0.05	1	-209.469	-79.5264
Query 1183 TCTCACATGATAGCTTGCCGAAGCAAGATGTTCCGGTTTGGTACTAACAA-GGAGATTGC 1241											Lb-B4 Lr-C1	65.0742	32.4808	2.00346	0.04965	0.05	1	0.10279	130.046
| |||| |||| | || ||||||||||||||||||||||||| || ||| ||| ||||											Lb-B4 Lr-C2	-61.8595	32.4808	-1.90449	0.06164	0.05	0	-126.831	3.1119
Sbjct 2063 TTACACAGGATAACATGTCGAAGCAAGATGTTCCGGTTTGGTATTAGCAAAGGATGTTGC 2122											Lb-B4 Lr-C3	-115.092	32.4808	-3.54339	0.000771981	0.05	1	-180.064	-50.1209
											Lb-B4 Lr-C4	-457.139	32.4808	-14.0741	1.1437e-20	0.05	1	-522.11	-392.167
Query 1242 CTCAAATGTACATCAAGTAGCCAAAGACTTTGTGCACATGGATATCACTTGTTTTCAAGA 1301											Lb-B4 Lr-C5	-236.739	32.4808	-7.28857	8.04608e-10	0.05	1	-301.71	-171.767
||||||||| |||||||| | | |||||||||||||||||||||||||||||||||||											Lb-B4 Lb-A1	64.5281	32.4808	1.98665	0.05153	0.05	0	-0.44327	129.499
Sbjct 2123 -TCAAATGTATATCAAGTACC--ACGACTTTGTGCACATGGATATCACTTGTTTTCAAGA 2179											Lb-B4 Lb-A2	-49.5806	32.4808	-1.52646	0.13215	0.05	0	-114.552	15.3907
											Lb-B4 Lb-A3	-92.4595	32.4808	-2.84659	0.00604	0.05	1	-157.431	-27.4882
Query 1302 GGGAAGATCTACACACATAATTGATCTGCCCTAATCAGGTGGATTTGAATTGCCTACAGT 1361											Lb-B4 Lb-A4	-231.4	32.4808	-7.12419	1.53575e-09	0.05	1	-296.371	-166.428
||||||||||||||| | |||| |||||||||||| |||||||||											Lb-B4 Lb-A5	-532.852	32.4808	-16.4051	7.53016e-24	0.05	1	-597.824	-467.881
Sbjct 2180 GGGAAGATCTACACA----------------TTATCAAGTGGATTTGAATCGCCTACAGT 2223											Lb-B4 Lb-B1	51.5982	32.4808	1.58857	0.11741	0.05	0	-13.3732	116.57
											Lb-B4 Lb-B2	-357.016	32.4808	-10.9916	5.28099e-16	0.05	1	-421.987	-292.044
Query 1362 TCTCTCAGTTTGGTTTTTCTGTTTACCGTGTAGTTGTAGAGGTTGGAGGGTTCTGCATGG 1421											Lb-B4 Lb-B3	-8.88166	32.4808	-0.27344	0.78545	0.05	0	-73.853	56.0897
|||||| ||||||| |||| ||| ||| |||||||||||||||||||||||||||||||											Lb-B5 Lr-A1	192.052	32.4808	5.91277	1.71763e-07	0.05	1	127.08	257.023
Sbjct 2224 TCTCTCGGTTTGGTGTTTCCGTT-ACCACGTAGTTGTAGAGGTTGGAGGGTTCTGCATGG 2282											Lb-B5 Lr-A2	109.648	32.4808	3.37578	0.0013	0.05	1	44.677	174.62
											Lb-B5 Lr-A3	-63.8542	32.4808	-1.9659	0.05394	0.05	0	-128.826	1.11721
Query 1422 TGTAAT-AAACAAGGAGTAAGAGACGTCCTCGGATATTCGCCATGCTGGTTAGAAAGAAC 1480											Lb-B5 Lr-A4	-86.4224	32.4808	-2.66072	0.00999	0.05	1	-151.394	-21.451
|||||| ||| |||| ||||||||||||||||||| ||| ||||||||||||||||||||											Lb-B5 Lr-A5	-47.3093	32.4808	-1.45653	0.15046	0.05	0	-112.281	17.6621
Sbjct 2283 TGTAATGAAAAAAGGTGTAAGAGACGTCCTCGGATTTTCACCATGCTGGTTAGAAAGAAC 2342											Lb-B5 Lr-B1	182.427	32.4808	5.61646	5.31504e-07	0.05	1	117.456	247.399
											Lb-B5 Lr-B2	102.807	32.4808	3.16516	0.00244	0.05	1	37.8358	167.779
Query 1481 TTATAGAACTTTTTAAATAAGGTAGCTGTTGTTTTGTTTTCGTATAATTCTGTATAGGTT 1540											Lb-B5 Lr-B3	-226.706	32.4808	-6.9797	2.70915e-09	0.05	1	-291.678	-161.735
||||||| ||||||||||||| || || || ||||||| ||| |||||||||||||											Lb-B5 Lr-B4	-78.7839	32.4808	-2.42555	0.01831	0.05	1	-143.755	-13.8126
Sbjct 2343 TTATAGATGTTTTTAAATAAGGCAGTCGTCGTCTTGTTTTTACATATTTCTGTATAGGTT 2402											Lb-B5 Lr-B5	-16.1056	32.4808	-0.49585	0.62181	0.05	0	-81.077	48.8658
											Lb-B5 Lr-C1	193.466	32.4808	5.95632	1.45327e-07	0.05	1	128.495	258.438
Query 1541 AGCTTTATCCGATA-ATCGATGTGTTTAACGTTTCTTGAATAACTGTACTTCATCGGTGG 1599											Lb-B5 Lr-C2	66.5327	32.4808	2.04837	0.04491	0.05	1	1.56137	131.504
|| |||||| || | || || ||||||| ||||||| |||||||||||||| ||| ||											Lb-B5 Lr-C3	13.2999	32.4808	0.40947	0.68365	0.05	0	-51.6714	78.2713
Sbjct 2403 AGTTTTATCTGAGATTTCAATCTGTTTAA-GTTTCTTAAATAACTGTACTTCGTCGATGA 2461											Lb-B5 Lr-C4	-328.746	32.4808	-10.1212	1.35191e-14	0.05	1	-393.718	-263.775
											Lb-B5 Lr-C5	-108.347	32.4808	-3.33571	0.00146	0.05	1	-173.318	-43.3753
Query 1600 TTCGGAGACTTGTCAACTCTTTTGTTCCTATGGCTGGTCCTGGCTATGCCAAGTATAAAC 1659											Lb-B5 Lb-A1	192.92	32.4808	5.93951	1.55016e-07	0.05	1	127.949	257.892
||||| || |||| ||||||||||| |||||||||||| |||||||||||											Lb-B5 Lb-A2	78.8116	32.4808	2.4264	0.01827	0.05	1	13.8402	143.783
Sbjct 2462 TTCGGGGAATTGTGAACTCTTTTGTGCCTATGGCTGGT-----------CAAGTATAAAC 2510											Lb-B5 Lb-A3	35.9327	32.4808	1.10627	0.27302	0.05	0	-29.0387	100.904
											Lb-B5 Lb-A4	-103.007	32.4808	-3.17133	0.00239	0.05	1	-167.979	-38.0361
Query 1660 TATTACAGTGCTCTGCAGGTGTAGGTCTTCTTGTTAAGTACTGTTGTCATGGTTGTGTGA 1719											Lb-B5 Lb-A5	-404.46	32.4808	-12.4523	2.80051e-18	0.05	1	-469.431	-339.489
| ||||| | ||||||||||| | | | ||| ||| ||| | || | |||||||											Lb-B5 Lb-B1	179.99	32.4808	5.54143	7.05872e-07	0.05	1	115.019	244.962
Sbjct 2511 TGTTACAATTCTCTGCAGGTGATGTGATGGTGGTTGTGTAATGTAGCCAAAGCTGTGTGA 2570											Lb-B5 Lb-B2	-228.624	32.4808	-7.03872	2.14866e-09	0.05	1	-293.595	-163.652
											Lb-B5 Lb-B3	119.511	32.4808	3.67942	0.000502069	0.05	1	54.5392	184.482
Query 1720 TATGTTTTTAGCAAC---AAGGCTGTGATTTAGGAATAATGCGTTCTA 1764											Lb-B5 Lb-B4	128.392	32.4808	3.95286	0.000206213	0.05	1	63.4208	193.364
||| |||||||| | | ||| || ||| |||||| | ||| ||											Lb-C1 Lr-A1	80.3515	32.4808	2.47381	0.01622	0.05	1	15.3801	145.323
Sbjct 2571 TAT-ATTTTAGCATCCTATATGCTATGGCTTAAGAATAAAGTGTTTTA 2617											Lb-C1 Lr-A2	-2.05195	32.4808	-0.06317	0.94984	0.05	0	-67.0233	62.9194
											Lb-C1 Lr-A3	-175.554	32.4808	-5.40486	1.17995e-06	0.05	1	-240.526	-110.583
											Lb-C1 Lr-A4	-198.123	32.4808	-6.09968	8.36897e-08	0.05	1	-263.094	-133.151
											Lb-C1 Lr-A5	-159.01	32.4808	-4.89549	7.73905e-06	0.05	1	-223.981	-94.0382
>PREDICTED: Nicotiana tomentosiformis protein ETHYLENE INSENSITIVE 3-like (LOC104085594), mRNA											Lb-C1 Lr-B1	70.7271	32.4808	2.1775	0.03339	0.05	1	5.75569	135.698
Sequence ID: XM_009589674.3 Length: 2646											Lb-C1 Lr-B2	-8.8931	32.4808	-0.2738	0.78518	0.05	0	-73.8645	56.0783
Range 1: 860 to 2548											Lb-C1 Lr-B3	-338.407	32.4808	-10.4186	4.42198e-15	0.05	1	-403.378	-273.435
											Lb-C1 Lr-B4	-190.484	32.4808	-5.86451	2.06645e-07	0.05	1	-255.456	-125.513
Score:2003 bits(2221), Expect:0.0,											Lb-C1 Lr-B5	-127.806	32.4808	-3.93481	0.000218904	0.05	1	-192.777	-62.8345
Identities:1481/1726(86%), Gaps:59/1726(3%), Strand: Plus/Plus											Lb-C1 Lr-C1	81.7661	32.4808	2.51736	0.01451	0.05	1	16.7947	146.737
											Lb-C1 Lr-C2	-45.1675	32.4808	-1.39059	0.16949	0.05	0	-110.139	19.8038
Query 1 GGCGATTCCCATTGGAGAAAGGCGTTGCACCTCCATGGTGGCCTAATGGACTGGAGGATT 60											Lb-C1 Lr-C3	-98.4004	32.4808	-3.02949	0.00361	0.05	1	-163.372	-33.429
||||||| || ||||| ||||| ||| ||||||| |||||||| | ||||| |||||| |											Lb-C1 Lr-C4	-440.447	32.4808	-13.5602	6.30128e-20	0.05	1	-505.418	-375.475
Sbjct 860 GGCGATTTCCGTTGGAAAAAGGTGTTCCACCTCCGTGGTGGCCCACTGGACAGGAGGACT 919											Lb-C1 Lr-C5	-220.047	32.4808	-6.77467	6.05358e-09	0.05	1	-285.018	-155.076
											Lb-C1 Lb-A1	81.22	32.4808	2.50055	0.01515	0.05	1	16.2487	146.191
Query 61 GGTGGCCTCAATTGGGACTTCCGAAGGATCAAGGTCCTCCGCCTTATAAGAAGCCTCATG 120											Lb-C1 Lb-A2	-32.8887	32.4808	-1.01256	0.31534	0.05	0	-97.8601	32.0826
||||||||||| | || || |||| |||||||||||||||||||||||||||||||| |											Lb-C1 Lb-A3	-75.7676	32.4808	-2.33269	0.02304	0.05	1	-140.739	-10.7962
Sbjct 920 GGTGGCCTCAACTAGGCCTGTCGAAAGATCAAGGTCCTCCGCCTTATAAGAAGCCTCACG 979											Lb-C1 Lb-A4	-214.708	32.4808	-6.61029	1.15148e-08	0.05	1	-279.679	-149.736
											Lb-C1 Lb-A5	-516.16	32.4808	-15.8912	3.5764e-23	0.05	1	-581.132	-451.189
Query 121 ATCTGAAGAAGGCCTGGAAGGTTGGTGTTCTCACAGCAGTGATCAAGCATATGTCCCCTG 180											Lb-C1 Lb-B1	68.2901	32.4808	2.10247	0.03972	0.05	1	3.31876	133.262
||||||||||||| ||||| |||||||||||||| || ||||| ||||| ||||||||||											Lb-C1 Lb-B2	-340.324	32.4808	-10.4777	3.54644e-15	0.05	1	-405.295	-275.353
Sbjct 980 ATCTGAAGAAGGCGTGGAAAGTTGGTGTTCTCACCGCGGTGATAAAGCACATGTCCCCTG 1039											Lb-C1 Lb-B3	7.81026	32.4808	0.24046	0.8108	0.05	0	-57.1611	72.7816
											Lb-C1 Lb-B4	16.6919	32.4808	0.5139	0.60921	0.05	0	-48.2794	81.6633
Query 181 ATATTGCTAAGATTCGCAAGCTGGTAAGGCAATCAAAGTGCTTGCAGGACAAGATGACGG 240											Lb-C1 Lb-B5	-111.7	32.4808	-3.43896	0.00107	0.05	1	-176.672	-46.7289
|||| ||||||||||| ||||||||||||||||||||||| |||||||| ||||||||||											Lb-C2 Lr-A1	90.4159	32.4808	2.78367	0.00718	0.05	1	25.4445	155.387
Sbjct 1040 ATATCGCTAAGATTCGTAAGCTGGTAAGGCAATCAAAGTGTTTGCAGGATAAGATGACGG 1099											Lb-C2 Lr-A2	8.01241	32.4808	0.24668	0.806	0.05	0	-56.959	72.9838
											Lb-C2 Lr-A3	-165.49	32.4808	-5.095	3.73165e-06	0.05	1	-230.461	-100.519
Query 241 CGAAGGAAAGTGCAACTTGGCTTGCCATCATCAATCAGGAGGAAGTCTTGGCTCGAGAAC 300											Lb-C2 Lr-A4	-188.058	32.4808	-5.78982	2.74918e-07	0.05	1	-253.03	-123.087
| |||||||||||||||||||||||||| ||||||||||||||||| |||||||||||||											Lb-C2 Lr-A5	-148.945	32.4808	-4.58563	2.35133e-05	0.05	1	-213.917	-83.9739
Sbjct 1100 CCAAGGAAAGTGCAACTTGGCTTGCCATTATCAATCAGGAGGAAGTTTTGGCTCGAGAAC 1159											Lb-C2 Lr-B1	80.7914	32.4808	2.48736	0.01567	0.05	1	15.8201	145.763
											Lb-C2 Lr-B2	1.17126	32.4808	0.03606	0.97135	0.05	0	-63.8001	66.1426
Query 301 TTTATCCTGATCGCTGTCCGCCTTTGTCCTCTGCTGGCGGTAGTGGAACTTTCACTATGA 360											Lb-C2 Lr-B3	-328.342	32.4808	-10.1088	1.41688e-14	0.05	1	-393.314	-263.371
||||||||||||| ||||| ||||||||||| ||||| |||||||||||||| |||||||											Lb-C2 Lr-B4	-180.42	32.4808	-5.55465	6.71496e-07	0.05	1	-245.391	-115.448
Sbjct 1160 TTTATCCTGATCGTTGTCCACCTTTGTCCTCAGCTGGTGGTAGTGGAACTTTTACTATGA 1219											Lb-C2 Lr-B5	-117.742	32.4808	-3.62495	0.000597064	0.05	1	-182.713	-52.7701
											Lb-C2 Lr-C1	91.8304	32.4808	2.82722	0.00637	0.05	1	26.8591	156.802
Query 361 ATGACAGCAGCGAGTATGATGTTGAAGGTGCCGTTGATGACCCTATTAACTTTGATGCTC 420											Lb-C2 Lr-C2	-35.1032	32.4808	-1.08073	0.28414	0.05	0	-100.075	29.8682
|||||||||| ||||| || ||||| |||| || ||||| |||| ||||||||| ||											Lb-C2 Lr-C3	-88.336	32.4808	-2.71963	0.00854	0.05	1	-153.307	-23.3646
Sbjct 1220 ATGACAGCAGTGAGTACGACGTTGACGGTGTTGTAGATGAGCCTA---ACTTTGATGTTC 1276											Lb-C2 Lr-C4	-430.382	32.4808	-13.2503	1.79217e-19	0.05	1	-495.354	-365.411
											Lb-C2 Lr-C5	-209.983	32.4808	-6.46481	2.03101e-08	0.05	1	-274.954	-145.011
Query 421 AAGAGCAAAAACCAAACCATCTAGGTTTGCTGAATGCTAATGTCGATATGTTCAAGGAGA 480											Lb-C2 Lb-A1	91.2844	32.4808	2.81041	0.00667	0.05	1	26.313	156.256
|||||||||||||||||||||| ||||||||||||| |||||| ||| ||||||||||											Lb-C2 Lb-A2	-22.8244	32.4808	-0.7027	0.48496	0.05	0	-87.7957	42.147
Sbjct 1277 AAGAGCAAAAACCAAACCATCTCGGTTTGCTGAATGTTAATGTTGATCGATTCAAGGAGA 1336											Lb-C2 Lb-A3	-65.7032	32.4808	-2.02283	0.04755	0.05	1	-130.675	-0.73187
											Lb-C2 Lb-A4	-204.643	32.4808	-6.30043	3.84836e-08	0.05	1	-269.615	-139.672
Query 481 GGCTACCTCTGCAACAGCAATCTCATCCAATCAAGGATGAAATTAT---TGCCAACTTAG 537											Lb-C2 Lb-A5	-506.096	32.4808	-15.5814	9.2911e-23	0.05	1	-571.067	-441.125
|||| ||| ||||||| ||||||| ||||||||||||||||||||| |||||||||||											Lb-C2 Lb-B1	78.3545	32.4808	2.41233	0.01893	0.05	1	13.3831	143.326
Sbjct 1337 GGCTGCCTATGCAACAACAATCTCTTCCAATCAAGGATGAAATTATGATTGCCAACTTAG 1396											Lb-C2 Lb-B2	-330.26	32.4808	-10.1678	1.13412e-14	0.05	1	-395.231	-265.288
											Lb-C2 Lb-B3	17.8746	32.4808	0.55031	0.58415	0.05	0	-47.0968	82.846
Query 538 ATTTCACTCGGAAGAGAAAGCCGGCTGATGACCTGACTTTTTTGATGGATCAGAAGATAT 597											Lb-C2 Lb-B4	26.7563	32.4808	0.82376	0.41334	0.05	0	-38.2151	91.7277
|||||||||||||||| ||||| || ||||| |||||||| |||||||||||||||||||											Lb-C2 Lb-B5	-101.636	32.4808	-3.1291	0.00271	0.05	1	-166.607	-36.6645
Sbjct 1397 ATTTCACTCGGAAGAGGAAGCCAGCGGATGAGCTGACTTTCTTGATGGATCAGAAGATAT 1456											Lb-C2 Lb-C1	10.0644	32.4808	0.30986	0.75774	0.05	0	-54.907	75.0357
											Lb-C3 Lr-A1	231.384	32.4808	7.1237	1.53868e-09	0.05	1	166.412	296.355
Query 598 ATGCTTGTGAGTGTCTTCAATGTCCGCATAGTGAGCTTCACCATGGATTTCCGGACAGAT 657											Lb-C3 Lr-A2	148.98	32.4808	4.58672	2.34233e-05	0.05	1	84.009	213.952
|| ||||||||||||||||||||||||| || ||||| | | |||| |||| ||||||||											Lb-C3 Lr-A3	-24.5221	32.4808	-0.75497	0.45322	0.05	0	-89.4934	40.4493
Sbjct 1457 ATACTTGTGAGTGTCTTCAATGTCCGCACAGCGAGCTCCGCAATGGTTTTCAGGACAGAT 1516											Lb-C3 Lr-A4	-47.0903	32.4808	-1.44979	0.15233	0.05	0	-112.062	17.8811
											Lb-C3 Lr-A5	-7.97724	32.4808	-0.2456	0.80683	0.05	0	-72.9486	56.9941
Query 658 CCACTAGAGACAATCATCAGTTAAGTTGCCCTTACAGAAATCCTTCGCAATTTGGAGTTT 717											Lb-C3 Lr-B1	221.759	32.4808	6.82739	4.92383e-09	0.05	1	156.788	286.731
|| | |||||||||||||| |||| ||| |||| |||||| || |||||||||||||||											Lb-C3 Lr-B2	142.139	32.4808	4.37609	4.90251e-05	0.05	1	77.1679	207.111
Sbjct 1517 CCTCCAGAGACAATCATCAATTAACTTGTCCTTTCAGAAACTCTCCGCAATTTGGAGTTT 1576											Lb-C3 Lr-B3	-187.374	32.4808	-5.76876	2.97913e-07	0.05	1	-252.346	-122.403
											Lb-C3 Lr-B4	-39.4519	32.4808	-1.21462	0.22927	0.05	0	-104.423	25.5195
Query 718 CAAACTTTCACGTGGATGAAGTCAAGCCGGTTTTC---CCGCAACAATATGTTCAACCAA 774											Lb-C3 Lr-B5	23.2265	32.4808	0.71508	0.47733	0.05	0	-41.7449	88.1979
|||| ||||| || |||||||||||||||||| || || ||||||||||| || ||||											Lb-C3 Lr-C1	232.798	32.4808	7.16725	1.29656e-09	0.05	1	167.827	297.77
Sbjct 1577 CAAATTTTCATGTTGATGAAGTCAAGCCGGTTGTCTTTCCTCAACAATATGTCCAGCCAA 1636											Lb-C3 Lr-C2	105.865	32.4808	3.2593	0.00184	0.05	1	40.8934	170.836
											Lb-C3 Lr-C3	52.632	32.4808	1.6204	0.11039	0.05	0	-12.3394	117.603
Query 775 AGCCGGCTTCTCTGGCGGTTAACCCAGCTCCACCGTCCTTCGATCTATCAGGACTTGGGG 834											Lb-C3 Lr-C4	-289.414	32.4808	-8.91031	1.39764e-12	0.05	1	-354.386	-224.443
|||| ||||||||| || |||||| |||||| || ||||| ||||| |||||| | ||||											Lb-C3 Lr-C5	-69.0145	32.4808	-2.12478	0.03773	0.05	1	-133.986	-4.04318
Sbjct 1637 AGCCAGCTTCTCTGCCGATTAACCAAGCTCCGCCTTCCTTTGATCTGTCAGGAATCGGGG 1696											Lb-C3 Lb-A1	232.252	32.4808	7.15044	1.38516e-09	0.05	1	167.281	297.224
											Lb-C3 Lb-A2	118.144	32.4808	3.63733	0.000574071	0.05	1	53.1723	183.115
Query 835 TTCCTGAAGAGGGGCACAGGATGATCAATGACCTTATGTCGTTCTATGATAGTAACGTAC 894											Lb-C3 Lb-A3	75.2648	32.4808	2.3172	0.02392	0.05	1	10.2934	140.236
|||||||||| ||||| |||||||||||||| |||||||||||||| |||| ||| |||											Lb-C3 Lb-A4	-63.6754	32.4808	-1.9604	0.0546	0.05	0	-128.647	1.29602
Sbjct 1697 TTCCTGAAGACGGGCAGAGGATGATCAATGAGCTTATGTCGTTCTACGATAATAATATAC 1756											Lb-C3 Lb-A5	-365.128	32.4808	-11.2413	2.11636e-16	0.05	1	-430.099	-300.157
											Lb-C3 Lb-B1	219.322	32.4808	6.75236	6.60605e-09	0.05	1	154.351	284.294
Query 895 AAGGAAATAAAAGCTCAATGGTGGGGAATGTTG------------AGCAGCCTCGTCAAC 942											Lb-C3 Lb-B2	-189.292	32.4808	-5.82779	2.37806e-07	0.05	1	-254.263	-124.32
||||||||||||||||||||| |||||| |||| |||||||||||||||											Lb-C3 Lb-B3	158.843	32.4808	4.89035	7.88481e-06	0.05	1	93.8713	223.814
Sbjct 1757 AAGGAAATAAAAGCTCAATGGCGGGGAACGTTGTGATGTCAAAAGAGCAGCCTCGTCAAC 1816											Lb-C3 Lb-B4	167.724	32.4808	5.16379	2.89535e-06	0.05	1	102.753	232.696
											Lb-C3 Lb-B5	39.3321	32.4808	1.21093	0.23067	0.05	0	-25.6393	104.303
Query 943 AACCTAGTGTTCAACAGAACAATTACCTACAAAGCCAAGGAATTGTGTTGGAGGGAAATG 1002											Lb-C3 Lb-C1	151.032	32.4808	4.64989	1.8717e-05	0.05	1	86.061	216.004
|||||||| |||||||||||||||||||||| | |||||| ||| | ||||| ||||||											Lb-C3 Lb-C2	140.968	32.4808	4.34003	5.55507e-05	0.05	1	75.9966	205.939
Sbjct 1817 AACCTAGTATTCAACAGAACAATTACCTACACAACCAAGGGATTATATTGGATGGAAATA 1876											Lb-C4 Lr-A1	158.943	32.4808	4.89344	7.79666e-06	0.05	1	93.9719	223.915
											Lb-C4 Lr-A2	76.5398	32.4808	2.35646	0.02173	0.05	1	11.5684	141.511
Query 1003 TCTTTGGGGACTCCAACATTTCTGCTAATCATAATTCCGTGTTCGCGCAAGGAGATCGGT 1062											Lb-C4 Lr-A3	-96.9627	32.4808	-2.98523	0.0041	0.05	1	-161.934	-31.9913
||||||||||| |||||||||||||||| ||| ||| ||||| | ||||| |||||||											Lb-C4 Lr-A4	-119.531	32.4808	-3.68004	0.000501064	0.05	1	-184.502	-54.5595
Sbjct 1877 TCTTTGGGGACACCAACATTTCTGCTAACCAT---TCCATGTTCCCACAAGGTGATCGGT 1933											Lb-C4 Lr-A5	-80.4179	32.4808	-2.47585	0.01613	0.05	1	-145.389	-15.4465
											Lb-C4 Lr-B1	149.319	32.4808	4.59713	2.25746e-05	0.05	1	84.3474	214.29
Query 1063 TTGATCAGAGCAAGGCTTTAACTTCACCGTTCAATGCAGGCTCTAATGACAATTTCCATT 1122											Lb-C4 Lr-B2	69.6986	32.4808	2.14584	0.03594	0.05	1	4.72727	134.67
|||||||| ||||| |||||||||||| ||||||||||||||||| |||||||||||||											Lb-C4 Lr-B3	-259.815	32.4808	-7.99902	4.91916e-11	0.05	1	-324.786	-194.844
Sbjct 1934 TTGATCAGTCCAAGGTTTTAACTTCACCATTCAATGCAGGCTCTAACGACAATTTCCATT 1993											Lb-C4 Lr-B4	-111.892	32.4808	-3.44488	0.00105	0.05	1	-176.864	-46.9211
											Lb-C4 Lr-B5	-49.2141	32.4808	-1.51517	0.13498	0.05	0	-114.186	15.7572
Query 1123 TCATGTTCGGGTCTTCATTCAATTTACAATCCACCGATTACTCTGAAGGTCTTTCTGGGA 1182											Lb-C4 Lr-C1	160.358	32.4808	4.937	6.65499e-06	0.05	1	95.3864	225.329
|||||||||||||| ||||||||||||| ||||| |||||| |||||| |||||||||||											Lb-C4 Lr-C2	33.4242	32.4808	1.02904	0.30759	0.05	0	-31.5472	98.3956
Sbjct 1994 TCATGTTCGGGTCTCCATTCAATTTACAGTCCACTGATTACACTGAAGCTCTTTCTGGGA 2053											Lb-C4 Lr-C3	-19.8086	32.4808	-0.60985	0.54426	0.05	0	-84.78	45.1628
											Lb-C4 Lr-C4	-361.855	32.4808	-11.1406	3.05794e-16	0.05	1	-426.826	-296.884
Query 1183 TCTCACATGATAGCTTGCCGAAGCAAGATGTTCCGGTTTGGTACTAACAA-GGAGATTGC 1241											Lb-C4 Lr-C5	-141.455	32.4808	-4.35503	5.274e-05	0.05	1	-206.427	-76.4838
| |||| |||| | |||||||||||||||||||||||||||| || ||| ||| |											Lb-C4 Lb-A1	159.812	32.4808	4.92018	7.07484e-06	0.05	1	94.8404	224.783
Sbjct 2054 TTACACAGGATAACATGCCGAAGCAAGATGTTCCGGTTTGGTATTAGCAAAGGATGTGTG 2113											Lb-C4 Lb-A2	45.703	32.4808	1.40708	0.16456	0.05	0	-19.2684	110.674
											Lb-C4 Lb-A3	2.82414	32.4808	0.08695	0.931	0.05	0	-62.1472	67.7955
Query 1242 CTCAAATGTACATCAAGTAGCCAAAGACTTTGTGCACATGGATATCACTTGTTTTCAAGA 1301											Lb-C4 Lb-A4	-136.116	32.4808	-4.19065	9.27629e-05	0.05	1	-201.087	-71.1446
|||||||||| |||||||| | | ||||||||||||||||||||||||||||| |||||											Lb-C4 Lb-A5	-437.569	32.4808	-13.4716	8.48596e-20	0.05	1	-502.54	-372.597
Sbjct 2114 CTCAAATGTATATCAAGTACC--ACGACTTTGTGCACATGGATATCACTTGTTTCCAAGA 2171											Lb-C4 Lb-B1	146.882	32.4808	4.52211	2.94248e-05	0.05	1	81.9105	211.853
											Lb-C4 Lb-B2	-261.732	32.4808	-8.05804	3.90144e-11	0.05	1	-326.704	-196.761
Query 1302 GGGAAGATCTACACACATAATTGATCTGCCCTAATCAGGTGGATTTGAATTGCCTACAGT 1361											Lb-C4 Lb-B3	86.402	32.4808	2.66009	0.01001	0.05	1	21.4306	151.373
||||||||||||||| | ||| |||||||||||| |||||||||											Lb-C4 Lb-B4	95.2837	32.4808	2.93353	0.00474	0.05	1	30.3123	160.255
Sbjct 2172 GGGAAGATCTACACA----------------TTATCGAGTGGATTTGAATCGCCTACAGT 2215											Lb-C4 Lb-B5	-33.1085	32.4808	-1.01933	0.31214	0.05	0	-98.0799	31.8628
											Lb-C4 Lb-C1	78.5917	32.4808	2.41963	0.01858	0.05	1	13.6204	143.563
Query 1362 TCTCTCAGTTTGGTTTTTCTGTTTACCGTGTAGTTGTAGAGGTTGGAGGGTTCTGCATGG 1421											Lb-C4 Lb-C2	68.5274	32.4808	2.10978	0.03906	0.05	1	3.55601	133.499
|||||| ||||||| |||||||| || |||||||||||||||||||| ||||||||||											Lb-C4 Lb-C3	-72.4406	32.4808	-2.23026	0.02948	0.05	1	-137.412	-7.46925
Sbjct 2216 TCTCTCGGTTTGGTGTTTCTGTT-ACTACGTAGTTGTAGAGGTTGGAGGATTCTGCATGG 2274											Lb-C5 Lr-A1	310.168	32.4808	9.54926	1.1894e-13	0.05	1	245.197	375.14
											Lb-C5 Lr-A2	227.765	32.4808	7.01228	2.3838e-09	0.05	1	162.793	292.736
Query 1422 TGTAATAAACAAGGAGTAAGAGACGTCCTCGGATATTCGCCATGCTGGTTAGAAAGAACT 1481											Lb-C5 Lr-A3	54.2623	32.4808	1.67059	0.10001	0.05	0	-10.7091	119.234
|||||| || |||| |||||||||||||||||||||||||||||||||||||||||||||											Lb-C5 Lr-A4	31.6941	32.4808	0.97578	0.33309	0.05	0	-33.2773	96.6654
Sbjct 2275 TGTAATGAAAAAGGTGTAAGAGACGTCCTCGGATATTCGCCATGCTGGTTAGAAAGAACT 2334											Lb-C5 Lr-A5	70.8071	32.4808	2.17996	0.03319	0.05	1	5.83574	135.778
											Lb-C5 Lr-B1	300.544	32.4808	9.25295	3.71331e-13	0.05	1	235.572	365.515
Query 1482 TATAGAACTTTTTAAATAAGGTAGCTGTTGTTTTGTTTTCGTATAATTCTGTATAGGTTA 1541											Lb-C5 Lr-B2	220.924	32.4808	6.80166	5.44622e-09	0.05	1	155.952	285.895
|||||| |||||||||||||||| || |||||||||| ||||||||||||||||||											Lb-C5 Lr-B3	-108.59	32.4808	-3.3432	0.00143	0.05	1	-173.561	-43.6186
Sbjct 2335 TATAGATGTTTTTAAATAAGGTAGTCGTCGTTTTGTTTTTACATAATTCTGTATAGGTTA 2394											Lb-C5 Lr-B4	39.3325	32.4808	1.21094	0.23067	0.05	0	-25.6389	104.304
											Lb-C5 Lr-B5	102.011	32.4808	3.14065	0.00262	0.05	1	37.0395	166.982
Query 1542 GCTTTATCCGATA-ATCGATGTGTTTAACGTTTCTTGAATAACTGTACTTCATCGGTGGT 1600											Lb-C5 Lr-C1	311.583	32.4808	9.59282	1.00679e-13	0.05	1	246.611	376.554
||||||| || | || || ||||||| ||||||| |||||||||||||| ||| || |											Lb-C5 Lr-C2	184.649	32.4808	5.68486	4.1001e-07	0.05	1	119.678	249.621
Sbjct 2395 GCTTTATTTGAGATTTCAATCTGTTTAA-GTTTCTTAAATAACTGTACTTCGTCGATGAT 2453											Lb-C5 Lr-C3	131.416	32.4808	4.04596	0.000151225	0.05	1	66.445	196.388
											Lb-C5 Lr-C4	-210.63	32.4808	-6.48474	1.87926e-08	0.05	1	-275.601	-145.659
Query 1601 TCGGAGACTTGTCAACTCTTTTGTTCCTATGGCTGGTCCTGGCTATGCCAAGTATAAACT 1660											Lb-C5 Lr-C5	9.7698	32.4808	0.30079	0.76462	0.05	0	-55.2016	74.7412
||| || |||| ||||||||||| ||| |||||||| ||||||||||||											Lb-C5 Lb-A1	311.037	32.4808	9.576	1.07368e-13	0.05	1	246.065	376.008
Sbjct 2454 TCGTGGAATTGTGAACTCTTTTGTGCCTCTGGCTGGT-----------CAAGTATAAACT 2502											Lb-C5 Lb-A2	196.928	32.4808	6.0629	9.64433e-08	0.05	1	131.957	261.899
											Lb-C5 Lb-A3	154.049	32.4808	4.74277	1.34299e-05	0.05	1	89.0777	219.02
Query 1661 ATTACAGTGCTCTGCAGGTGTAG--GTCTTCTTGTTAAGTACTGTT 1704											Lb-C5 Lb-A4	15.109	32.4808	0.46517	0.6435	0.05	0	-49.8624	80.0804
||||| | |||||||| || || ||||||||||||||||| ||											Lb-C5 Lb-A5	-286.344	32.4808	-8.81577	2.0178e-12	0.05	1	-351.315	-221.372
Sbjct 2503 GTTACAATTCTCTGCAGCTGCAGTTTTCTTCTTGTTAAGTACTTTT 2548											Lb-C5 Lb-B1	298.107	32.4808	9.17793	4.9598e-13	0.05	1	233.135	363.078
											Lb-C5 Lb-B2	-110.507	32.4808	-3.40223	0.0012	0.05	1	-175.479	-45.5358
											Lb-C5 Lb-B3	237.627	32.4808	7.31591	7.22546e-10	0.05	1	172.656	302.598
											Lb-C5 Lb-B4	246.509	32.4808	7.58935	2.46341e-10	0.05	1	181.537	311.48
>Nicotiana tabacum protein ETHYLENE INSENSITIVE 3-like (LOC107814269), mRNA											Lb-C5 Lb-B5	118.116	32.4808	3.63649	0.0005756	0.05	1	53.1451	183.088
Sequence ID: NM_001325921.1 Length: 2513											Lb-C5 Lb-C1	229.817	32.4808	7.07545	1.85992e-09	0.05	1	164.845	294.788
Range 1: 709 to 2398											Lb-C5 Lb-C2	219.752	32.4808	6.7656	6.27244e-09	0.05	1	154.781	284.724
											Lb-C5 Lb-C3	78.7844	32.4808	2.42556	0.01831	0.05	1	13.813	143.756
Score:2003 bits(2220), Expect:0.0,											Lb-C5 Lb-C4	151.225	32.4808	4.65582	1.83259e-05	0.05	1	86.2536	216.196
Identities:1481/1726(86%), Gaps:58/1726(3%), Strand: Plus/Plus
Query 1 GGCGATTCCCATTGGAGAAAGGCGTTGCACCTCCATGGTGGCCTAATGGACTGGAGGATT 60
||||||| || ||||| ||||| ||| ||||||| |||||||| | ||||| |||||| |
Sbjct 709 GGCGATTTCCGTTGGAAAAAGGTGTTCCACCTCCGTGGTGGCCCACTGGACAGGAGGACT 768
Query 61 GGTGGCCTCAATTGGGACTTCCGAAGGATCAAGGTCCTCCGCCTTATAAGAAGCCTCATG 120
||||||||||| | || || |||| |||||||||||||||||||||||||||||||| |
Sbjct 769 GGTGGCCTCAACTAGGCCTGTCGAAAGATCAAGGTCCTCCGCCTTATAAGAAGCCTCACG 828
Query 121 ATCTGAAGAAGGCCTGGAAGGTTGGTGTTCTCACAGCAGTGATCAAGCATATGTCCCCTG 180
||||||||||||| ||||| |||||||||||||| || ||||| ||||| ||||||||||
Sbjct 829 ATCTGAAGAAGGCGTGGAAAGTTGGTGTTCTCACCGCGGTGATAAAGCACATGTCCCCTG 888
Query 181 ATATTGCTAAGATTCGCAAGCTGGTAAGGCAATCAAAGTGCTTGCAGGACAAGATGACGG 240
|||| ||||||||||| ||||||||||||||||||||||| |||||||| ||||||||||
Sbjct 889 ATATCGCTAAGATTCGTAAGCTGGTAAGGCAATCAAAGTGTTTGCAGGATAAGATGACGG 948
Query 241 CGAAGGAAAGTGCAACTTGGCTTGCCATCATCAATCAGGAGGAAGTCTTGGCTCGAGAAC 300
| |||||||||||||||||||||||||| ||||||||||||||||| |||||||||||||
Sbjct 949 CCAAGGAAAGTGCAACTTGGCTTGCCATTATCAATCAGGAGGAAGTTTTGGCTCGAGAAC 1008
Query 301 TTTATCCTGATCGCTGTCCGCCTTTGTCCTCTGCTGGCGGTAGTGGAACTTTCACTATGA 360
||||||||||||| ||||| ||||||||||| ||||| |||||||||||||| |||||||
Sbjct 1009 TTTATCCTGATCGTTGTCCACCTTTGTCCTCAGCTGGTGGTAGTGGAACTTTTACTATGA 1068
Query 361 ATGACAGCAGCGAGTATGATGTTGAAGGTGCCGTTGATGACCCTATTAACTTTGATGCTC 420
|||||||||| ||||| || ||||| |||| || ||||| |||| ||||||||| ||
Sbjct 1069 ATGACAGCAGTGAGTACGACGTTGACGGTGTTGTAGATGAGCCTA---ACTTTGATGTTC 1125
Query 421 AAGAGCAAAAACCAAACCATCTAGGTTTGCTGAATGCTAATGTCGATATGTTCAAGGAGA 480
|||||||||||||||||||||| ||||||||||||| |||||| ||| ||||||||||
Sbjct 1126 AAGAGCAAAAACCAAACCATCTCGGTTTGCTGAATGTTAATGTTGATCGATTCAAGGAGA 1185
Query 481 GGCTACCTCTGCAACAGCAATCTCATCCAATCAAGGATGAAATTAT---TGCCAACTTAG 537
|||| ||| ||||||| ||||||| ||||||||||||||||||||| |||||||||||
Sbjct 1186 GGCTGCCTATGCAACAACAATCTCTTCCAATCAAGGATGAAATTATGATTGCCAACTTAG 1245
Query 538 ATTTCACTCGGAAGAGAAAGCCGGCTGATGACCTGACTTTTTTGATGGATCAGAAGATAT 597
|||||||||||||||| ||||| || ||||| |||||||| |||||||||||||||||||
Sbjct 1246 ATTTCACTCGGAAGAGGAAGCCAGCGGATGAGCTGACTTTCTTGATGGATCAGAAGATAT 1305
Query 598 ATGCTTGTGAGTGTCTTCAATGTCCGCATAGTGAGCTTCACCATGGATTTCCGGACAGAT 657
|| ||||||||||||||||||||||||| || ||||| | | |||| |||| ||||||||
Sbjct 1306 ATACTTGTGAGTGTCTTCAATGTCCGCACAGCGAGCTCCGCAATGGTTTTCAGGACAGAT 1365
Query 658 CCACTAGAGACAATCATCAGTTAAGTTGCCCTTACAGAAATCCTTCGCAATTTGGAGTTT 717
|| | |||||||||||||| |||| ||| |||| |||||| || |||||||||||||||
Sbjct 1366 CCTCCAGAGACAATCATCAATTAACTTGTCCTTTCAGAAACTCTCCGCAATTTGGAGTTT 1425
Query 718 CAAACTTTCACGTGGATGAAGTCAAGCCGGTTTTC---CCGCAACAATATGTTCAACCAA 774
|||| ||||| || |||||||||||||||||| || || ||||||||||| || ||||
Sbjct 1426 CAAATTTTCATGTTGATGAAGTCAAGCCGGTTGTCTTTCCTCAACAATATGTCCAGCCAA 1485
Query 775 AGCCGGCTTCTCTGGCGGTTAACCCAGCTCCACCGTCCTTCGATCTATCAGGACTTGGGG 834
|||| ||||||||| || |||||| |||||| || ||||| ||||| |||||| | ||||
Sbjct 1486 AGCCAGCTTCTCTGCCGATTAACCAAGCTCCGCCTTCCTTTGATCTGTCAGGAATCGGGG 1545
Query 835 TTCCTGAAGAGGGGCACAGGATGATCAATGACCTTATGTCGTTCTATGATAGTAACGTAC 894
|||||||||| ||||| |||||||||||||| |||||||||||||| |||| ||| |||
Sbjct 1546 TTCCTGAAGACGGGCAGAGGATGATCAATGAGCTTATGTCGTTCTACGATAATAATATAC 1605
Query 895 AAGGAAATAAAAGCTCAATGGTGGGGAATGTTG------------AGCAGCCTCGTCAAC 942
||||||||||||||||||||| |||||| |||| |||||||||||||||
Sbjct 1606 AAGGAAATAAAAGCTCAATGGCGGGGAACGTTGTGATGTCAAAAGAGCAGCCTCGTCAAC 1665
Query 943 AACCTAGTGTTCAACAGAACAATTACCTACAAAGCCAAGGAATTGTGTTGGAGGGAAATG 1002
|||||||| |||||||||||||||||||||| | |||||| ||| | ||||| ||||||
Sbjct 1666 AACCTAGTATTCAACAGAACAATTACCTACACAACCAAGGGATTATATTGGATGGAAATA 1725
Query 1003 TCTTTGGGGACTCCAACATTTCTGCTAATCATAATTCCGTGTTCGCGCAAGGAGATCGGT 1062
||||||||||| |||||||||||||||| ||| ||| ||||| | ||||| |||||||
Sbjct 1726 TCTTTGGGGACACCAACATTTCTGCTAACCAT---TCCATGTTCCCACAAGGTGATCGGT 1782
Query 1063 TTGATCAGAGCAAGGCTTTAACTTCACCGTTCAATGCAGGCTCTAATGACAATTTCCATT 1122
|||||||| ||||| |||||||||||| ||||||||||||||||| |||||||||||||
Sbjct 1783 TTGATCAGTCCAAGGTTTTAACTTCACCATTCAATGCAGGCTCTAACGACAATTTCCATT 1842
Query 1123 TCATGTTCGGGTCTTCATTCAATTTACAATCCACCGATTACTCTGAAGGTCTTTCTGGGA 1182
|||||||||||||| ||||||||||||| ||||| |||||| |||||| |||||||||||
Sbjct 1843 TCATGTTCGGGTCTCCATTCAATTTACAGTCCACTGATTACACTGAAGCTCTTTCTGGGA 1902
Query 1183 TCTCACATGATAGCTTGCCGAAGCAAGATGTTCCGGTTTGGTACTAACAA-GGAGATTGC 1241
| |||| |||| | |||||||||||||||||||||||||||| || ||| ||| |
Sbjct 1903 TTACACAGGATAACATGCCGAAGCAAGATGTTCCGGTTTGGTATTAGCAAAGGATGTGTG 1962
Query 1242 CTCAAATGTACATCAAGTAGCCAAAGACTTTGTGCACATGGATATCACTTGTTTTCAAGA 1301
|||||||||| |||||||| | | ||||||||||||||||||||||||||||| |||||
Sbjct 1963 CTCAAATGTATATCAAGTACC--ACGACTTTGTGCACATGGATATCACTTGTTTCCAAGA 2020
Query 1302 GGGAAGATCTACACACATAATTGATCTGCCCTAATCAGGTGGATTTGAATTGCCTACAGT 1361
||||||||||||||| | ||| |||||||||||| |||||||||
Sbjct 2021 GGGAAGATCTACACA----------------TTATCGAGTGGATTTGAATCGCCTACAGT 2064
Query 1362 TCTCTCAGTTTGGTTTTTCTGTTTACCGTGTAGTTGTAGAGGTTGGAGGGTTCTGCATGG 1421
|||||| ||||||| |||||||| || |||||||||||||||||||| ||||||||||
Sbjct 2065 TCTCTCGGTTTGGTGTTTCTGTT-ACTACGTAGTTGTAGAGGTTGGAGGATTCTGCATGG 2123
Query 1422 TGTAATAAACAAGGAGTAAGAGACGTCCTCGGATATTCGCCATGCTGGTTAGAAAGAACT 1481
|||||| || |||| |||||||||||||||||||||||||||||||||||||||||||||
Sbjct 2124 TGTAATGAAAAAGGTGTAAGAGACGTCCTCGGATATTCGCCATGCTGGTTAGAAAGAACT 2183
Query 1482 TATAGAACTTTTTAAATAAGGTAGCTGTTGTTTTGTTTTCGTATAATTCTGTATAGGTTA 1541
|||||| |||||||||||||||| || |||||||||| ||||||||||||||||||
Sbjct 2184 TATAGATGTTTTTAAATAAGGTAGTCGTCGTTTTGTTTTTACATAATTCTGTATAGGTTA 2243
Query 1542 GCTTTATCCGATA-ATCGATGTGTTTAACGTTTCTTGAATAACTGTACTTCATCGGTGGT 1600
||||||| || | || || ||||||| ||||||| |||||||||||||| ||| || |
Sbjct 2244 GCTTTATTTGAGATTTCAATCTGTTTAA-GTTTCTTAAATAACTGTACTTCGTCGATGAT 2302
Query 1601 TCGGAGACTTGTCAACTCTTTTGTTCCTATGGCTGGTCCTGGCTATGCCAAGTATAAACT 1660
||| || |||| ||||||||||| ||| |||||||| | |||||||||||
Sbjct 2303 TCGTGGAATTGTGAACTCTTTTGTGCCTCTGGCTGGT----------CAAAGTATAAACT 2352
Query 1661 ATTACAGTGCTCTGCAGGTGTAG--GTCTTCTTGTTAAGTACTGTT 1704
||||| | |||||||| || || ||||||||||||||||| ||
Sbjct 2353 GTTACAATTCTCTGCAGCTGCAGTTTTCTTCTTGTTAAGTACTTTT 2398
>PREDICTED: Nicotiana tabacum protein ETHYLENE INSENSITIVE 3-like (LOC107814269), transcript variant X2, mRNA
Sequence ID: XM_016639650.1 Length: 2725
Range 1: 938 to 2627
Score:2003 bits(2220), Expect:0.0,
Identities:1481/1726(86%), Gaps:58/1726(3%), Strand: Plus/Plus
Query 1 GGCGATTCCCATTGGAGAAAGGCGTTGCACCTCCATGGTGGCCTAATGGACTGGAGGATT 60
||||||| || ||||| ||||| ||| ||||||| |||||||| | ||||| |||||| |
Sbjct 938 GGCGATTTCCGTTGGAAAAAGGTGTTCCACCTCCGTGGTGGCCCACTGGACAGGAGGACT 997
Query 61 GGTGGCCTCAATTGGGACTTCCGAAGGATCAAGGTCCTCCGCCTTATAAGAAGCCTCATG 120
||||||||||| | || || |||| |||||||||||||||||||||||||||||||| |
Sbjct 998 GGTGGCCTCAACTAGGCCTGTCGAAAGATCAAGGTCCTCCGCCTTATAAGAAGCCTCACG 1057
Query 121 ATCTGAAGAAGGCCTGGAAGGTTGGTGTTCTCACAGCAGTGATCAAGCATATGTCCCCTG 180
||||||||||||| ||||| |||||||||||||| || ||||| ||||| ||||||||||
Sbjct 1058 ATCTGAAGAAGGCGTGGAAAGTTGGTGTTCTCACCGCGGTGATAAAGCACATGTCCCCTG 1117
Query 181 ATATTGCTAAGATTCGCAAGCTGGTAAGGCAATCAAAGTGCTTGCAGGACAAGATGACGG 240
|||| ||||||||||| ||||||||||||||||||||||| |||||||| ||||||||||
Sbjct 1118 ATATCGCTAAGATTCGTAAGCTGGTAAGGCAATCAAAGTGTTTGCAGGATAAGATGACGG 1177
Query 241 CGAAGGAAAGTGCAACTTGGCTTGCCATCATCAATCAGGAGGAAGTCTTGGCTCGAGAAC 300
| |||||||||||||||||||||||||| ||||||||||||||||| |||||||||||||
Sbjct 1178 CCAAGGAAAGTGCAACTTGGCTTGCCATTATCAATCAGGAGGAAGTTTTGGCTCGAGAAC 1237
Query 301 TTTATCCTGATCGCTGTCCGCCTTTGTCCTCTGCTGGCGGTAGTGGAACTTTCACTATGA 360
||||||||||||| ||||| ||||||||||| ||||| |||||||||||||| |||||||
Sbjct 1238 TTTATCCTGATCGTTGTCCACCTTTGTCCTCAGCTGGTGGTAGTGGAACTTTTACTATGA 1297
Query 361 ATGACAGCAGCGAGTATGATGTTGAAGGTGCCGTTGATGACCCTATTAACTTTGATGCTC 420
|||||||||| ||||| || ||||| |||| || ||||| |||| ||||||||| ||
Sbjct 1298 ATGACAGCAGTGAGTACGACGTTGACGGTGTTGTAGATGAGCCTA---ACTTTGATGTTC 1354
Query 421 AAGAGCAAAAACCAAACCATCTAGGTTTGCTGAATGCTAATGTCGATATGTTCAAGGAGA 480
|||||||||||||||||||||| ||||||||||||| |||||| ||| ||||||||||
Sbjct 1355 AAGAGCAAAAACCAAACCATCTCGGTTTGCTGAATGTTAATGTTGATCGATTCAAGGAGA 1414
Query 481 GGCTACCTCTGCAACAGCAATCTCATCCAATCAAGGATGAAATTAT---TGCCAACTTAG 537
|||| ||| ||||||| ||||||| ||||||||||||||||||||| |||||||||||
Sbjct 1415 GGCTGCCTATGCAACAACAATCTCTTCCAATCAAGGATGAAATTATGATTGCCAACTTAG 1474
Query 538 ATTTCACTCGGAAGAGAAAGCCGGCTGATGACCTGACTTTTTTGATGGATCAGAAGATAT 597
|||||||||||||||| ||||| || ||||| |||||||| |||||||||||||||||||
Sbjct 1475 ATTTCACTCGGAAGAGGAAGCCAGCGGATGAGCTGACTTTCTTGATGGATCAGAAGATAT 1534
Query 598 ATGCTTGTGAGTGTCTTCAATGTCCGCATAGTGAGCTTCACCATGGATTTCCGGACAGAT 657
|| ||||||||||||||||||||||||| || ||||| | | |||| |||| ||||||||
Sbjct 1535 ATACTTGTGAGTGTCTTCAATGTCCGCACAGCGAGCTCCGCAATGGTTTTCAGGACAGAT 1594
Query 658 CCACTAGAGACAATCATCAGTTAAGTTGCCCTTACAGAAATCCTTCGCAATTTGGAGTTT 717
|| | |||||||||||||| |||| ||| |||| |||||| || |||||||||||||||
Sbjct 1595 CCTCCAGAGACAATCATCAATTAACTTGTCCTTTCAGAAACTCTCCGCAATTTGGAGTTT 1654
Query 718 CAAACTTTCACGTGGATGAAGTCAAGCCGGTTTTC---CCGCAACAATATGTTCAACCAA 774
|||| ||||| || |||||||||||||||||| || || ||||||||||| || ||||
Sbjct 1655 CAAATTTTCATGTTGATGAAGTCAAGCCGGTTGTCTTTCCTCAACAATATGTCCAGCCAA 1714
Query 775 AGCCGGCTTCTCTGGCGGTTAACCCAGCTCCACCGTCCTTCGATCTATCAGGACTTGGGG 834
|||| ||||||||| || |||||| |||||| || ||||| ||||| |||||| | ||||
Sbjct 1715 AGCCAGCTTCTCTGCCGATTAACCAAGCTCCGCCTTCCTTTGATCTGTCAGGAATCGGGG 1774
Query 835 TTCCTGAAGAGGGGCACAGGATGATCAATGACCTTATGTCGTTCTATGATAGTAACGTAC 894
|||||||||| ||||| |||||||||||||| |||||||||||||| |||| ||| |||
Sbjct 1775 TTCCTGAAGACGGGCAGAGGATGATCAATGAGCTTATGTCGTTCTACGATAATAATATAC 1834
Query 895 AAGGAAATAAAAGCTCAATGGTGGGGAATGTTG------------AGCAGCCTCGTCAAC 942
||||||||||||||||||||| |||||| |||| |||||||||||||||
Sbjct 1835 AAGGAAATAAAAGCTCAATGGCGGGGAACGTTGTGATGTCAAAAGAGCAGCCTCGTCAAC 1894
Query 943 AACCTAGTGTTCAACAGAACAATTACCTACAAAGCCAAGGAATTGTGTTGGAGGGAAATG 1002
|||||||| |||||||||||||||||||||| | |||||| ||| | ||||| ||||||
Sbjct 1895 AACCTAGTATTCAACAGAACAATTACCTACACAACCAAGGGATTATATTGGATGGAAATA 1954
Query 1003 TCTTTGGGGACTCCAACATTTCTGCTAATCATAATTCCGTGTTCGCGCAAGGAGATCGGT 1062
||||||||||| |||||||||||||||| ||| ||| ||||| | ||||| |||||||
Sbjct 1955 TCTTTGGGGACACCAACATTTCTGCTAACCAT---TCCATGTTCCCACAAGGTGATCGGT 2011
Query 1063 TTGATCAGAGCAAGGCTTTAACTTCACCGTTCAATGCAGGCTCTAATGACAATTTCCATT 1122
|||||||| ||||| |||||||||||| ||||||||||||||||| |||||||||||||
Sbjct 2012 TTGATCAGTCCAAGGTTTTAACTTCACCATTCAATGCAGGCTCTAACGACAATTTCCATT 2071
Query 1123 TCATGTTCGGGTCTTCATTCAATTTACAATCCACCGATTACTCTGAAGGTCTTTCTGGGA 1182
|||||||||||||| ||||||||||||| ||||| |||||| |||||| |||||||||||
Sbjct 2072 TCATGTTCGGGTCTCCATTCAATTTACAGTCCACTGATTACACTGAAGCTCTTTCTGGGA 2131
Query 1183 TCTCACATGATAGCTTGCCGAAGCAAGATGTTCCGGTTTGGTACTAACAA-GGAGATTGC 1241
| |||| |||| | |||||||||||||||||||||||||||| || ||| ||| |
Sbjct 2132 TTACACAGGATAACATGCCGAAGCAAGATGTTCCGGTTTGGTATTAGCAAAGGATGTGTG 2191
Query 1242 CTCAAATGTACATCAAGTAGCCAAAGACTTTGTGCACATGGATATCACTTGTTTTCAAGA 1301
|||||||||| |||||||| | | ||||||||||||||||||||||||||||| |||||
Sbjct 2192 CTCAAATGTATATCAAGTACC--ACGACTTTGTGCACATGGATATCACTTGTTTCCAAGA 2249
Query 1302 GGGAAGATCTACACACATAATTGATCTGCCCTAATCAGGTGGATTTGAATTGCCTACAGT 1361
||||||||||||||| | ||| |||||||||||| |||||||||
Sbjct 2250 GGGAAGATCTACACA----------------TTATCGAGTGGATTTGAATCGCCTACAGT 2293
Query 1362 TCTCTCAGTTTGGTTTTTCTGTTTACCGTGTAGTTGTAGAGGTTGGAGGGTTCTGCATGG 1421
|||||| ||||||| |||||||| || |||||||||||||||||||| ||||||||||
Sbjct 2294 TCTCTCGGTTTGGTGTTTCTGTT-ACTACGTAGTTGTAGAGGTTGGAGGATTCTGCATGG 2352
Query 1422 TGTAATAAACAAGGAGTAAGAGACGTCCTCGGATATTCGCCATGCTGGTTAGAAAGAACT 1481
|||||| || |||| |||||||||||||||||||||||||||||||||||||||||||||
Sbjct 2353 TGTAATGAAAAAGGTGTAAGAGACGTCCTCGGATATTCGCCATGCTGGTTAGAAAGAACT 2412
Query 1482 TATAGAACTTTTTAAATAAGGTAGCTGTTGTTTTGTTTTCGTATAATTCTGTATAGGTTA 1541
|||||| |||||||||||||||| || |||||||||| ||||||||||||||||||
Sbjct 2413 TATAGATGTTTTTAAATAAGGTAGTCGTCGTTTTGTTTTTACATAATTCTGTATAGGTTA 2472
Query 1542 GCTTTATCCGATA-ATCGATGTGTTTAACGTTTCTTGAATAACTGTACTTCATCGGTGGT 1600
||||||| || | || || ||||||| ||||||| |||||||||||||| ||| || |
Sbjct 2473 GCTTTATTTGAGATTTCAATCTGTTTAA-GTTTCTTAAATAACTGTACTTCGTCGATGAT 2531
Query 1601 TCGGAGACTTGTCAACTCTTTTGTTCCTATGGCTGGTCCTGGCTATGCCAAGTATAAACT 1660
||| || |||| ||||||||||| ||| |||||||| | |||||||||||
Sbjct 2532 TCGTGGAATTGTGAACTCTTTTGTGCCTCTGGCTGGT----------CAAAGTATAAACT 2581
Query 1661 ATTACAGTGCTCTGCAGGTGTAG--GTCTTCTTGTTAAGTACTGTT 1704
||||| | |||||||| || || ||||||||||||||||| ||
Sbjct 2582 GTTACAATTCTCTGCAGCTGCAGTTTTCTTCTTGTTAAGTACTTTT 2627
>PREDICTED: Nicotiana tabacum protein ETHYLENE INSENSITIVE 3-like (LOC107814269), transcript variant X1, mRNA
Sequence ID: XM_016639649.1 Length: 2524
Range 1: 737 to 2426
Score:2003 bits(2220), Expect:0.0,
Identities:1481/1726(86%), Gaps:58/1726(3%), Strand: Plus/Plus
Query 1 GGCGATTCCCATTGGAGAAAGGCGTTGCACCTCCATGGTGGCCTAATGGACTGGAGGATT 60
||||||| || ||||| ||||| ||| ||||||| |||||||| | ||||| |||||| |
Sbjct 737 GGCGATTTCCGTTGGAAAAAGGTGTTCCACCTCCGTGGTGGCCCACTGGACAGGAGGACT 796
Query 61 GGTGGCCTCAATTGGGACTTCCGAAGGATCAAGGTCCTCCGCCTTATAAGAAGCCTCATG 120
||||||||||| | || || |||| |||||||||||||||||||||||||||||||| |
Sbjct 797 GGTGGCCTCAACTAGGCCTGTCGAAAGATCAAGGTCCTCCGCCTTATAAGAAGCCTCACG 856
Query 121 ATCTGAAGAAGGCCTGGAAGGTTGGTGTTCTCACAGCAGTGATCAAGCATATGTCCCCTG 180
||||||||||||| ||||| |||||||||||||| || ||||| ||||| ||||||||||
Sbjct 857 ATCTGAAGAAGGCGTGGAAAGTTGGTGTTCTCACCGCGGTGATAAAGCACATGTCCCCTG 916
Query 181 ATATTGCTAAGATTCGCAAGCTGGTAAGGCAATCAAAGTGCTTGCAGGACAAGATGACGG 240
|||| ||||||||||| ||||||||||||||||||||||| |||||||| ||||||||||
Sbjct 917 ATATCGCTAAGATTCGTAAGCTGGTAAGGCAATCAAAGTGTTTGCAGGATAAGATGACGG 976
Query 241 CGAAGGAAAGTGCAACTTGGCTTGCCATCATCAATCAGGAGGAAGTCTTGGCTCGAGAAC 300
| |||||||||||||||||||||||||| ||||||||||||||||| |||||||||||||
Sbjct 977 CCAAGGAAAGTGCAACTTGGCTTGCCATTATCAATCAGGAGGAAGTTTTGGCTCGAGAAC 1036
Query 301 TTTATCCTGATCGCTGTCCGCCTTTGTCCTCTGCTGGCGGTAGTGGAACTTTCACTATGA 360
||||||||||||| ||||| ||||||||||| ||||| |||||||||||||| |||||||
Sbjct 1037 TTTATCCTGATCGTTGTCCACCTTTGTCCTCAGCTGGTGGTAGTGGAACTTTTACTATGA 1096
Query 361 ATGACAGCAGCGAGTATGATGTTGAAGGTGCCGTTGATGACCCTATTAACTTTGATGCTC 420
|||||||||| ||||| || ||||| |||| || ||||| |||| ||||||||| ||
Sbjct 1097 ATGACAGCAGTGAGTACGACGTTGACGGTGTTGTAGATGAGCCTA---ACTTTGATGTTC 1153
Query 421 AAGAGCAAAAACCAAACCATCTAGGTTTGCTGAATGCTAATGTCGATATGTTCAAGGAGA 480
|||||||||||||||||||||| ||||||||||||| |||||| ||| ||||||||||
Sbjct 1154 AAGAGCAAAAACCAAACCATCTCGGTTTGCTGAATGTTAATGTTGATCGATTCAAGGAGA 1213
Query 481 GGCTACCTCTGCAACAGCAATCTCATCCAATCAAGGATGAAATTAT---TGCCAACTTAG 537
|||| ||| ||||||| ||||||| ||||||||||||||||||||| |||||||||||
Sbjct 1214 GGCTGCCTATGCAACAACAATCTCTTCCAATCAAGGATGAAATTATGATTGCCAACTTAG 1273
Query 538 ATTTCACTCGGAAGAGAAAGCCGGCTGATGACCTGACTTTTTTGATGGATCAGAAGATAT 597
|||||||||||||||| ||||| || ||||| |||||||| |||||||||||||||||||
Sbjct 1274 ATTTCACTCGGAAGAGGAAGCCAGCGGATGAGCTGACTTTCTTGATGGATCAGAAGATAT 1333
Query 598 ATGCTTGTGAGTGTCTTCAATGTCCGCATAGTGAGCTTCACCATGGATTTCCGGACAGAT 657
|| ||||||||||||||||||||||||| || ||||| | | |||| |||| ||||||||
Sbjct 1334 ATACTTGTGAGTGTCTTCAATGTCCGCACAGCGAGCTCCGCAATGGTTTTCAGGACAGAT 1393
Query 658 CCACTAGAGACAATCATCAGTTAAGTTGCCCTTACAGAAATCCTTCGCAATTTGGAGTTT 717
|| | |||||||||||||| |||| ||| |||| |||||| || |||||||||||||||
Sbjct 1394 CCTCCAGAGACAATCATCAATTAACTTGTCCTTTCAGAAACTCTCCGCAATTTGGAGTTT 1453
Query 718 CAAACTTTCACGTGGATGAAGTCAAGCCGGTTTTC---CCGCAACAATATGTTCAACCAA 774
|||| ||||| || |||||||||||||||||| || || ||||||||||| || ||||
Sbjct 1454 CAAATTTTCATGTTGATGAAGTCAAGCCGGTTGTCTTTCCTCAACAATATGTCCAGCCAA 1513
Query 775 AGCCGGCTTCTCTGGCGGTTAACCCAGCTCCACCGTCCTTCGATCTATCAGGACTTGGGG 834
|||| ||||||||| || |||||| |||||| || ||||| ||||| |||||| | ||||
Sbjct 1514 AGCCAGCTTCTCTGCCGATTAACCAAGCTCCGCCTTCCTTTGATCTGTCAGGAATCGGGG 1573
Query 835 TTCCTGAAGAGGGGCACAGGATGATCAATGACCTTATGTCGTTCTATGATAGTAACGTAC 894
|||||||||| ||||| |||||||||||||| |||||||||||||| |||| ||| |||
Sbjct 1574 TTCCTGAAGACGGGCAGAGGATGATCAATGAGCTTATGTCGTTCTACGATAATAATATAC 1633
Query 895 AAGGAAATAAAAGCTCAATGGTGGGGAATGTTG------------AGCAGCCTCGTCAAC 942
||||||||||||||||||||| |||||| |||| |||||||||||||||
Sbjct 1634 AAGGAAATAAAAGCTCAATGGCGGGGAACGTTGTGATGTCAAAAGAGCAGCCTCGTCAAC 1693
Query 943 AACCTAGTGTTCAACAGAACAATTACCTACAAAGCCAAGGAATTGTGTTGGAGGGAAATG 1002
|||||||| |||||||||||||||||||||| | |||||| ||| | ||||| ||||||
Sbjct 1694 AACCTAGTATTCAACAGAACAATTACCTACACAACCAAGGGATTATATTGGATGGAAATA 1753
Query 1003 TCTTTGGGGACTCCAACATTTCTGCTAATCATAATTCCGTGTTCGCGCAAGGAGATCGGT 1062
||||||||||| |||||||||||||||| ||| ||| ||||| | ||||| |||||||
Sbjct 1754 TCTTTGGGGACACCAACATTTCTGCTAACCAT---TCCATGTTCCCACAAGGTGATCGGT 1810
Query 1063 TTGATCAGAGCAAGGCTTTAACTTCACCGTTCAATGCAGGCTCTAATGACAATTTCCATT 1122
|||||||| ||||| |||||||||||| ||||||||||||||||| |||||||||||||
Sbjct 1811 TTGATCAGTCCAAGGTTTTAACTTCACCATTCAATGCAGGCTCTAACGACAATTTCCATT 1870
Query 1123 TCATGTTCGGGTCTTCATTCAATTTACAATCCACCGATTACTCTGAAGGTCTTTCTGGGA 1182
|||||||||||||| ||||||||||||| ||||| |||||| |||||| |||||||||||
Sbjct 1871 TCATGTTCGGGTCTCCATTCAATTTACAGTCCACTGATTACACTGAAGCTCTTTCTGGGA 1930
Query 1183 TCTCACATGATAGCTTGCCGAAGCAAGATGTTCCGGTTTGGTACTAACAA-GGAGATTGC 1241
| |||| |||| | |||||||||||||||||||||||||||| || ||| ||| |
Sbjct 1931 TTACACAGGATAACATGCCGAAGCAAGATGTTCCGGTTTGGTATTAGCAAAGGATGTGTG 1990
Query 1242 CTCAAATGTACATCAAGTAGCCAAAGACTTTGTGCACATGGATATCACTTGTTTTCAAGA 1301
|||||||||| |||||||| | | ||||||||||||||||||||||||||||| |||||
Sbjct 1991 CTCAAATGTATATCAAGTACC--ACGACTTTGTGCACATGGATATCACTTGTTTCCAAGA 2048
Query 1302 GGGAAGATCTACACACATAATTGATCTGCCCTAATCAGGTGGATTTGAATTGCCTACAGT 1361
||||||||||||||| | ||| |||||||||||| |||||||||
Sbjct 2049 GGGAAGATCTACACA----------------TTATCGAGTGGATTTGAATCGCCTACAGT 2092
Query 1362 TCTCTCAGTTTGGTTTTTCTGTTTACCGTGTAGTTGTAGAGGTTGGAGGGTTCTGCATGG 1421
|||||| ||||||| |||||||| || |||||||||||||||||||| ||||||||||
Sbjct 2093 TCTCTCGGTTTGGTGTTTCTGTT-ACTACGTAGTTGTAGAGGTTGGAGGATTCTGCATGG 2151
Query 1422 TGTAATAAACAAGGAGTAAGAGACGTCCTCGGATATTCGCCATGCTGGTTAGAAAGAACT 1481
|||||| || |||| |||||||||||||||||||||||||||||||||||||||||||||
Sbjct 2152 TGTAATGAAAAAGGTGTAAGAGACGTCCTCGGATATTCGCCATGCTGGTTAGAAAGAACT 2211
Query 1482 TATAGAACTTTTTAAATAAGGTAGCTGTTGTTTTGTTTTCGTATAATTCTGTATAGGTTA 1541
|||||| |||||||||||||||| || |||||||||| ||||||||||||||||||
Sbjct 2212 TATAGATGTTTTTAAATAAGGTAGTCGTCGTTTTGTTTTTACATAATTCTGTATAGGTTA 2271
Query 1542 GCTTTATCCGATA-ATCGATGTGTTTAACGTTTCTTGAATAACTGTACTTCATCGGTGGT 1600
||||||| || | || || ||||||| ||||||| |||||||||||||| ||| || |
Sbjct 2272 GCTTTATTTGAGATTTCAATCTGTTTAA-GTTTCTTAAATAACTGTACTTCGTCGATGAT 2330
Query 1601 TCGGAGACTTGTCAACTCTTTTGTTCCTATGGCTGGTCCTGGCTATGCCAAGTATAAACT 1660
||| || |||| ||||||||||| ||| |||||||| | |||||||||||
Sbjct 2331 TCGTGGAATTGTGAACTCTTTTGTGCCTCTGGCTGGT----------CAAAGTATAAACT 2380
Query 1661 ATTACAGTGCTCTGCAGGTGTAG--GTCTTCTTGTTAAGTACTGTT 1704
||||| | |||||||| || || ||||||||||||||||| ||
Sbjct 2381 GTTACAATTCTCTGCAGCTGCAGTTTTCTTCTTGTTAAGTACTTTT 2426
>Nicotiana tabacum EIL1 mRNA, complete cds
Sequence ID: AY248903.1 Length: 2513
Range 1: 709 to 2398
Score:2003 bits(2220), Expect:0.0,
Identities:1481/1726(86%), Gaps:58/1726(3%), Strand: Plus/Plus
Query 1 GGCGATTCCCATTGGAGAAAGGCGTTGCACCTCCATGGTGGCCTAATGGACTGGAGGATT 60
||||||| || ||||| ||||| ||| ||||||| |||||||| | ||||| |||||| |
Sbjct 709 GGCGATTTCCGTTGGAAAAAGGTGTTCCACCTCCGTGGTGGCCCACTGGACAGGAGGACT 768
Query 61 GGTGGCCTCAATTGGGACTTCCGAAGGATCAAGGTCCTCCGCCTTATAAGAAGCCTCATG 120
||||||||||| | || || |||| |||||||||||||||||||||||||||||||| |
Sbjct 769 GGTGGCCTCAACTAGGCCTGTCGAAAGATCAAGGTCCTCCGCCTTATAAGAAGCCTCACG 828
Query 121 ATCTGAAGAAGGCCTGGAAGGTTGGTGTTCTCACAGCAGTGATCAAGCATATGTCCCCTG 180
||||||||||||| ||||| |||||||||||||| || ||||| ||||| ||||||||||
Sbjct 829 ATCTGAAGAAGGCGTGGAAAGTTGGTGTTCTCACCGCGGTGATAAAGCACATGTCCCCTG 888
Query 181 ATATTGCTAAGATTCGCAAGCTGGTAAGGCAATCAAAGTGCTTGCAGGACAAGATGACGG 240
|||| ||||||||||| ||||||||||||||||||||||| |||||||| ||||||||||
Sbjct 889 ATATCGCTAAGATTCGTAAGCTGGTAAGGCAATCAAAGTGTTTGCAGGATAAGATGACGG 948
Query 241 CGAAGGAAAGTGCAACTTGGCTTGCCATCATCAATCAGGAGGAAGTCTTGGCTCGAGAAC 300
| |||||||||||||||||||||||||| ||||||||||||||||| |||||||||||||
Sbjct 949 CCAAGGAAAGTGCAACTTGGCTTGCCATTATCAATCAGGAGGAAGTTTTGGCTCGAGAAC 1008
Query 301 TTTATCCTGATCGCTGTCCGCCTTTGTCCTCTGCTGGCGGTAGTGGAACTTTCACTATGA 360
||||||||||||| ||||| ||||||||||| ||||| |||||||||||||| |||||||
Sbjct 1009 TTTATCCTGATCGTTGTCCACCTTTGTCCTCAGCTGGTGGTAGTGGAACTTTTACTATGA 1068
Query 361 ATGACAGCAGCGAGTATGATGTTGAAGGTGCCGTTGATGACCCTATTAACTTTGATGCTC 420
|||||||||| ||||| || ||||| |||| || ||||| |||| ||||||||| ||
Sbjct 1069 ATGACAGCAGTGAGTACGACGTTGACGGTGTTGTAGATGAGCCTA---ACTTTGATGTTC 1125
Query 421 AAGAGCAAAAACCAAACCATCTAGGTTTGCTGAATGCTAATGTCGATATGTTCAAGGAGA 480
|||||||||||||||||||||| ||||||||||||| |||||| ||| ||||||||||
Sbjct 1126 AAGAGCAAAAACCAAACCATCTCGGTTTGCTGAATGTTAATGTTGATCGATTCAAGGAGA 1185
Query 481 GGCTACCTCTGCAACAGCAATCTCATCCAATCAAGGATGAAATTAT---TGCCAACTTAG 537
|||| ||| ||||||| ||||||| ||||||||||||||||||||| |||||||||||
Sbjct 1186 GGCTGCCTATGCAACAACAATCTCTTCCAATCAAGGATGAAATTATGATTGCCAACTTAG 1245
Query 538 ATTTCACTCGGAAGAGAAAGCCGGCTGATGACCTGACTTTTTTGATGGATCAGAAGATAT 597
|||||||||||||||| ||||| || ||||| |||||||| |||||||||||||||||||
Sbjct 1246 ATTTCACTCGGAAGAGGAAGCCAGCGGATGAGCTGACTTTCTTGATGGATCAGAAGATAT 1305
Query 598 ATGCTTGTGAGTGTCTTCAATGTCCGCATAGTGAGCTTCACCATGGATTTCCGGACAGAT 657
|| ||||||||||||||||||||||||| || ||||| | | |||| |||| ||||||||
Sbjct 1306 ATACTTGTGAGTGTCTTCAATGTCCGCACAGCGAGCTCCGCAATGGTTTTCAGGACAGAT 1365
Query 658 CCACTAGAGACAATCATCAGTTAAGTTGCCCTTACAGAAATCCTTCGCAATTTGGAGTTT 717
|| | |||||||||||||| |||| ||| |||| |||||| || |||||||||||||||
Sbjct 1366 CCTCCAGAGACAATCATCAATTAACTTGTCCTTTCAGAAACTCTCCGCAATTTGGAGTTT 1425
Query 718 CAAACTTTCACGTGGATGAAGTCAAGCCGGTTTTC---CCGCAACAATATGTTCAACCAA 774
|||| ||||| || |||||||||||||||||| || || ||||||||||| || ||||
Sbjct 1426 CAAATTTTCATGTTGATGAAGTCAAGCCGGTTGTCTTTCCTCAACAATATGTCCAGCCAA 1485
Query 775 AGCCGGCTTCTCTGGCGGTTAACCCAGCTCCACCGTCCTTCGATCTATCAGGACTTGGGG 834
|||| ||||||||| || |||||| |||||| || ||||| ||||| |||||| | ||||
Sbjct 1486 AGCCAGCTTCTCTGCCGATTAACCAAGCTCCGCCTTCCTTTGATCTGTCAGGAATCGGGG 1545
Query 835 TTCCTGAAGAGGGGCACAGGATGATCAATGACCTTATGTCGTTCTATGATAGTAACGTAC 894
|||||||||| ||||| |||||||||||||| |||||||||||||| |||| ||| |||
Sbjct 1546 TTCCTGAAGACGGGCAGAGGATGATCAATGAGCTTATGTCGTTCTACGATAATAATATAC 1605
Query 895 AAGGAAATAAAAGCTCAATGGTGGGGAATGTTG------------AGCAGCCTCGTCAAC 942
||||||||||||||||||||| |||||| |||| |||||||||||||||
Sbjct 1606 AAGGAAATAAAAGCTCAATGGCGGGGAACGTTGTGATGTCAAAAGAGCAGCCTCGTCAAC 1665
Query 943 AACCTAGTGTTCAACAGAACAATTACCTACAAAGCCAAGGAATTGTGTTGGAGGGAAATG 1002
|||||||| |||||||||||||||||||||| | |||||| ||| | ||||| ||||||
Sbjct 1666 AACCTAGTATTCAACAGAACAATTACCTACACAACCAAGGGATTATATTGGATGGAAATA 1725
Query 1003 TCTTTGGGGACTCCAACATTTCTGCTAATCATAATTCCGTGTTCGCGCAAGGAGATCGGT 1062
||||||||||| |||||||||||||||| ||| ||| ||||| | ||||| |||||||
Sbjct 1726 TCTTTGGGGACACCAACATTTCTGCTAACCAT---TCCATGTTCCCACAAGGTGATCGGT 1782
Query 1063 TTGATCAGAGCAAGGCTTTAACTTCACCGTTCAATGCAGGCTCTAATGACAATTTCCATT 1122
|||||||| ||||| |||||||||||| ||||||||||||||||| |||||||||||||
Sbjct 1783 TTGATCAGTCCAAGGTTTTAACTTCACCATTCAATGCAGGCTCTAACGACAATTTCCATT 1842
Query 1123 TCATGTTCGGGTCTTCATTCAATTTACAATCCACCGATTACTCTGAAGGTCTTTCTGGGA 1182
|||||||||||||| ||||||||||||| ||||| |||||| |||||| |||||||||||
Sbjct 1843 TCATGTTCGGGTCTCCATTCAATTTACAGTCCACTGATTACACTGAAGCTCTTTCTGGGA 1902
Query 1183 TCTCACATGATAGCTTGCCGAAGCAAGATGTTCCGGTTTGGTACTAACAA-GGAGATTGC 1241
| |||| |||| | |||||||||||||||||||||||||||| || ||| ||| |
Sbjct 1903 TTACACAGGATAACATGCCGAAGCAAGATGTTCCGGTTTGGTATTAGCAAAGGATGTGTG 1962
Query 1242 CTCAAATGTACATCAAGTAGCCAAAGACTTTGTGCACATGGATATCACTTGTTTTCAAGA 1301
|||||||||| |||||||| | | ||||||||||||||||||||||||||||| |||||
Sbjct 1963 CTCAAATGTATATCAAGTACC--ACGACTTTGTGCACATGGATATCACTTGTTTCCAAGA 2020
Query 1302 GGGAAGATCTACACACATAATTGATCTGCCCTAATCAGGTGGATTTGAATTGCCTACAGT 1361
||||||||||||||| | ||| |||||||||||| |||||||||
Sbjct 2021 GGGAAGATCTACACA----------------TTATCGAGTGGATTTGAATCGCCTACAGT 2064
Query 1362 TCTCTCAGTTTGGTTTTTCTGTTTACCGTGTAGTTGTAGAGGTTGGAGGGTTCTGCATGG 1421
|||||| ||||||| |||||||| || |||||||||||||||||||| ||||||||||
Sbjct 2065 TCTCTCGGTTTGGTGTTTCTGTT-ACTACGTAGTTGTAGAGGTTGGAGGATTCTGCATGG 2123
Query 1422 TGTAATAAACAAGGAGTAAGAGACGTCCTCGGATATTCGCCATGCTGGTTAGAAAGAACT 1481
|||||| || |||| |||||||||||||||||||||||||||||||||||||||||||||
Sbjct 2124 TGTAATGAAAAAGGTGTAAGAGACGTCCTCGGATATTCGCCATGCTGGTTAGAAAGAACT 2183
Query 1482 TATAGAACTTTTTAAATAAGGTAGCTGTTGTTTTGTTTTCGTATAATTCTGTATAGGTTA 1541
|||||| |||||||||||||||| || |||||||||| ||||||||||||||||||
Sbjct 2184 TATAGATGTTTTTAAATAAGGTAGTCGTCGTTTTGTTTTTACATAATTCTGTATAGGTTA 2243
Query 1542 GCTTTATCCGATA-ATCGATGTGTTTAACGTTTCTTGAATAACTGTACTTCATCGGTGGT 1600
||||||| || | || || ||||||| ||||||| |||||||||||||| ||| || |
Sbjct 2244 GCTTTATTTGAGATTTCAATCTGTTTAA-GTTTCTTAAATAACTGTACTTCGTCGATGAT 2302
Query 1601 TCGGAGACTTGTCAACTCTTTTGTTCCTATGGCTGGTCCTGGCTATGCCAAGTATAAACT 1660
||| || |||| ||||||||||| ||| |||||||| | |||||||||||
Sbjct 2303 TCGTGGAATTGTGAACTCTTTTGTGCCTCTGGCTGGT----------CAAAGTATAAACT 2352
Query 1661 ATTACAGTGCTCTGCAGGTGTAG--GTCTTCTTGTTAAGTACTGTT 1704
||||| | |||||||| || || ||||||||||||||||| ||
Sbjct 2353 GTTACAATTCTCTGCAGCTGCAGTTTTCTTCTTGTTAAGTACTTTT 2398
>Nicotiana tabacum mRNA for transcription factor TEIL, complete cds
Sequence ID: AB015855.1 Length: 2479
Range 1: 854 to 2471
Score:1915 bits(2123), Expect:0.0,
Identities:1416/1647(86%), Gaps:49/1647(2%), Strand: Plus/Plus
Query 1 GGCGATTCCCATTGGAGAAAGGCGTTGCACCTCCATGGTGGCCTAATGGACTGGAGGATT 60
||||||| || ||||| ||||| ||| ||||||| |||||||| | ||||| |||||| |
Sbjct 854 GGCGATTTCCGTTGGAAAAAGGTGTTCCACCTCCGTGGTGGCCCACTGGACAGGAGGACT 913
Query 61 GGTGGCCTCAATTGGGACTTCCGAAGGATCAAGGTCCTCCGCCTTATAAGAAGCCTCATG 120
||||||||||| | || || |||| |||||||||||||||||||||||||||||||| |
Sbjct 914 GGTGGCCTCAACTAGGCCTGTCGAAAGATCAAGGTCCTCCGCCTTATAAGAAGCCTCACG 973
Query 121 ATCTGAAGAAGGCCTGGAAGGTTGGTGTTCTCACAGCAGTGATCAAGCATATGTCCCCTG 180
||||||||||||| ||||| |||||||||||||| || ||||| ||||| ||||||||||
Sbjct 974 ATCTGAAGAAGGCGTGGAAAGTTGGTGTTCTCACCGCGGTGATAAAGCACATGTCCCCTG 1033
Query 181 ATATTGCTAAGATTCGCAAGCTGGTAAGGCAATCAAAGTGCTTGCAGGACAAGATGACGG 240
|||| ||||||||||| ||||||||||||||||||||||| |||||||| ||||||||||
Sbjct 1034 ATATCGCTAAGATTCGTAAGCTGGTAAGGCAATCAAAGTGTTTGCAGGATAAGATGACGG 1093
Query 241 CGAAGGAAAGTGCAACTTGGCTTGCCATCATCAATCAGGAGGAAGTCTTGGCTCGAGAAC 300
| |||||||||||||||||||||||||| ||||||||||||||||| |||||||||||||
Sbjct 1094 CCAAGGAAAGTGCAACTTGGCTTGCCATTATCAATCAGGAGGAAGTTTTGGCTCGAGAAC 1153
Query 301 TTTATCCTGATCGCTGTCCGCCTTTGTCCTCTGCTGGCGGTAGTGGAACTTTCACTATGA 360
||||||||||||| ||||| ||||||||||| ||||| |||||||||||||| |||||||
Sbjct 1154 TTTATCCTGATCGTTGTCCACCTTTGTCCTCAGCTGGTGGTAGTGGAACTTTTACTATGA 1213
Query 361 ATGACAGCAGCGAGTATGATGTTGAAGGTGCCGTTGATGACCCTATTAACTTTGATGCTC 420
|| ||||||| || || || ||||| |||| || ||||| |||| ||||||||| ||
Sbjct 1214 ATTACAGCAGTGAATACGACGTTGACGGTGTTGTAGATGAGCCTA---ACTTTGATGTTC 1270
Query 421 AAGAGCAAAAACCAAACCATCTAGGTTTGCTGAATGCTAATGTCGATATGTTCAAGGAGA 480
|||||||||||||||||||||| || ||||||| || |||| ||| ||||||||||
Sbjct 1271 AAGAGCAAAAACCAAACCATCTCGGCTTGCTGA-TGT--ATGTTGATCGCTTCAAGGAGA 1327
Query 481 GGCTACCTCTGCAACAGCAATCTCATCCAATCAAGGATGAAATTAT---TGCCAACTTAG 537
|||| ||| ||||||| ||||||| ||||||||||||||||||||| |||||||||||
Sbjct 1328 GGCTGCCTATGCAACAACAATCTCTTCCAATCAAGGATGAAATTATGATTGCCAACTTAG 1387
Query 538 ATTTCACTCGGAAGAGAAAGCCGGCTGATGACCTGACTTTTTTGATGGATCAGAAGATAT 597
|||||||||||||||| ||||| || ||||| |||||||| |||||||||||||||||||
Sbjct 1388 ATTTCACTCGGAAGAGGAAGCCAGCGGATGAGCTGACTTTCTTGATGGATCAGAAGATAT 1447
Query 598 ATGCTTGTGAGTGTCTTCAATGTCCGCATAGTGAGCTTCACCATGGATTTCCGGACAGAT 657
|| ||||||||||||||||||||||||| || ||||| | | |||| |||| ||||||||
Sbjct 1448 ATACTTGTGAGTGTCTTCAATGTCCGCACAGCGAGCTCCGCAATGGTTTTCAGGACAGAT 1507
Query 658 CCACTAGAGACAATCATCAGTTAAGTTGCCCTTACAGAAATCCTTCGCAATTTGGAGTTT 717
|| | |||||||||||||| |||| ||| |||| |||||| || |||||||||||||||
Sbjct 1508 CCTCCAGAGACAATCATCAATTAACTTGTCCTTTCAGAAACTCTCCGCAATTTGGAGTTT 1567
Query 718 CAAACTTTCACGTGGATGAAGTCAAGCCGGTTTTC---CCGCAACAATATGTTCAACCAA 774
|||| ||||| || |||||||||||||||||| || || ||||||||||| || ||||
Sbjct 1568 CAAATTTTCATGTTGATGAAGTCAAGCCGGTTGTCTTTCCTCAACAATATGTCCAGCCAA 1627
Query 775 AGCCGGCTTCTCTGGCGGTTAACCCAGCTCCACCGTCCTTCGATCTATCAGGACTTGGGG 834
|||| ||||||||| || |||||| |||||| || ||||| ||||| |||||| | ||||
Sbjct 1628 AGCCAGCTTCTCTGCCGATTAACCAAGCTCCGCCTTCCTTTGATCTGTCAGGAATCGGGG 1687
Query 835 TTCCTGAAGAGGGGCACAGGATGATCAATGACCTTATGTCGTTCTATGATAGTAACGTAC 894
|||||||||| ||||| |||||||||||||| |||||||||||||| |||| ||| |||
Sbjct 1688 TTCCTGAAGACGGGCAGAGGATGATCAATGAGCTTATGTCGTTCTACGATAATAATATAC 1747
Query 895 AAGGAAATAAAAGCTCAATGGTGGGGAATGTTG------------AGCAGCCTCGTCAAC 942
||||||||||||||||||||| || ||| |||| |||||||||||||||
Sbjct 1748 AAGGAAATAAAAGCTCAATGGCGGCGAACGTTGTGATGTCAAAAGAGCAGCCTCGTCAAC 1807
Query 943 AACCTAGTGTTCAACAGAACAATTACCTACAAAGCCAAGGAATTGTGTTGGAGGGAAATG 1002
|||||||| |||||||||||||||||||||| | |||||| ||| | ||||| ||||||
Sbjct 1808 AACCTAGTATTCAACAGAACAATTACCTACACAACCAAGGGATTATATTGGATGGAAATA 1867
Query 1003 TCTTTGGGGACTCCAACATTTCTGCTAATCATAATTCCGTGTTCGCGCAAGGAGATCGGT 1062
||||||||||| |||||||||||||||| ||| ||| ||||| | ||||| |||||||
Sbjct 1868 TCTTTGGGGACACCAACATTTCTGCTAACCAT---TCCATGTTCCCACAAGGTGATCGGT 1924
Query 1063 TTGATCAGAGCAAGGCTTTAACTTCACCGTTCAATGCAGGCTCTAATGACAATTTCCATT 1122
|||||||| ||||| |||||||||||| ||||||||||||||||| |||||||||||||
Sbjct 1925 TTGATCAGTCCAAGGTTTTAACTTCACCATTCAATGCAGGCTCTAACGACAATTTCCATT 1984
Query 1123 TCATGTTCGGGTCTTCATTCAATTTACAATCCACCGATTACTCTGAAGGTCTTTCTGGGA 1182
|||||||||||||| ||||||||||||| ||||| |||||| |||||| |||||||||||
Sbjct 1985 TCATGTTCGGGTCTCCATTCAATTTACAGTCCACTGATTACACTGAAGCTCTTTCTGGGA 2044
Query 1183 TCTCACATGATAGCTTGCCGAAGCAAGATGTTCCGGTTTGGTACTAACAA-GGAGATTGC 1241
| |||| |||| | |||||||||||||||||||||||||||| || ||| ||| |
Sbjct 2045 TTACACAGGATAACATGCCGAAGCAAGATGTTCCGGTTTGGTATTAGCAAAGGATGTGTG 2104
Query 1242 CTCAAATGTACATCAAGTAGCCAAAGACTTTGTGCACATGGATATCACTTGTTTTCAAGA 1301
|||||||||| |||||||| | | ||||||||||||||||||||||||||||| |||||
Sbjct 2105 CTCAAATGTATATCAAGTACC--ACGACTTTGTGCACATGGATATCACTTGTTTCCAAGA 2162
Query 1302 GGGAAGATCTACACACATAATTGATCTGCCCTAATCAGGTGGATTTGAATTGCCTACAGT 1361
||||||||||||||| | ||| |||||||||||| |||||||||
Sbjct 2163 GGGAAGATCTACACA----------------TTATCGAGTGGATTTGAATCGCCTACAGT 2206
Query 1362 TCTCTCAGTTTGGTTTTTCTGTTTACCGTGTAGTTGTAGAGGTTGGAGGGTTCTGCATGG 1421
|||||| ||||||| |||||||| || |||||||||||||||||||| ||||||||||
Sbjct 2207 TCTCTCGGTTTGGTGTTTCTGTT-ACTACGTAGTTGTAGAGGTTGGAGGATTCTGCATGG 2265
Query 1422 TGTAATAAACAAGGAGTAAGAGACGTCCTCGGATATTCGCCATGCTGGTTAGAAAGAACT 1481
|||||| || |||| |||||||||||||||||||||||||||||||||||||||||||||
Sbjct 2266 TGTAATGAAAAAGGTGTAAGAGACGTCCTCGGATATTCGCCATGCTGGTTAGAAAGAACT 2325
Query 1482 TATAGAACTTTTTAAATAAGGTAGCTGTTGTTTTGTTTTCGTATAATTCTGTATAGGTTA 1541
|||||| |||||||||||||||| || |||||||||| ||||||||||||||||||
Sbjct 2326 TATAGATGTTTTTAAATAAGGTAGTCGTCGTTTTGTTTTTACATAATTCTGTATAGGTTA 2385
Query 1542 GCTTTATCCGATA-ATCGATGTGTTTAACGTTTCTTGAATAACTGTACTTCATCGGTGGT 1600
||||||| || | || || ||||||| ||||||| |||||||||||||| ||| || |
Sbjct 2386 GCTTTATTTGAGATTTCAATCTGTTTAA-GTTTCTTAAATAACTGTACTTCGTCGATGAT 2444
Query 1601 TCGGAGACTTGTCAACTCTTTTGTTCC 1627
||| || |||| ||||||||||| ||
Sbjct 2445 TCGTGGAATTGTGAACTCTTTTGTGCC 2471
>PREDICTED: Nicotiana sylvestris protein ETHYLENE INSENSITIVE 3-like (LOC104247402), mRNA
Sequence ID: XM_009803412.1 Length: 2589
Range 1: 850 to 2543
Score:1913 bits(2121), Expect:0.0,
Identities:1465/1731(85%), Gaps:64/1731(3%), Strand: Plus/Plus
Query 1 GGCGATTCCCATTGGAGAAAGGCGTTGCACCTCCATGGTGGCCTAATGGACTGGAGGATT 60
||||||| |||||||| ||||| ||| ||||||| |||||||| | ||||| |||||| |
Sbjct 850 GGCGATTTCCATTGGAAAAAGGTGTTCCACCTCCGTGGTGGCCCACTGGACAGGAGGACT 909
Query 61 GGTGGCCTCAATTGGGACTTCCGAAGGATCAAGGTCCTCCGCCTTATAAGAAGCCTCATG 120
||||||||||| | || || |||| |||||||||||||||||||| ||||||||||| |
Sbjct 910 GGTGGCCTCAACTAGGCCTGTCGAAAGATCAAGGTCCTCCGCCTTACAAGAAGCCTCACG 969
Query 121 ATCTGAAGAAGGCCTGGAAGGTTGGTGTTCTCACAGCAGTGATCAAGCATATGTCCCCTG 180
||||||| ||||| ||||| |||||||||||||| || ||||||||||| |||||||| |
Sbjct 970 ATCTGAAAAAGGCGTGGAAAGTTGGTGTTCTCACGGCGGTGATCAAGCACATGTCCCCCG 1029
Query 181 ATATTGCTAAGATTCGCAAGCTGGTAAGGCAATCAAAGTGCTTGCAGGACAAGATGACGG 240
| || ||||||||||||||||||||||||||||| ||||| |||||||| ||||||||||
Sbjct 1030 ACATCGCTAAGATTCGCAAGCTGGTAAGGCAATCGAAGTGTTTGCAGGATAAGATGACGG 1089
Query 241 CGAAGGAAAGTGCAACTTGGCTTGCCATCATCAATCAGGAGGAAGTCTTGGCTCGAGAAC 300
| ||||||||||||||||||||| |||| ||||||||||| ||||| |||||||||||||
Sbjct 1090 CCAAGGAAAGTGCAACTTGGCTTACCATTATCAATCAGGAAGAAGTTTTGGCTCGAGAAC 1149
Query 301 TTTATCCTGATCGCTGTCCGCCTTTGTCCTCTGCTGGCGGTAGTGGAACTTTCACTATGA 360
||||||||||||||||||||||||||||||| || || |||||||||||||| |||||||
Sbjct 1150 TTTATCCTGATCGCTGTCCGCCTTTGTCCTCAGCCGGTGGTAGTGGAACTTTTACTATGA 1209
Query 361 ATGACAGCAGCGAGTATGATGTTGAAGGTGCCGTTGATGACCCTATTAACTTTGATGCTC 420
|||||||||||||||| |||||||| |||| | ||||| || ||||||||||| ||
Sbjct 1210 ATGACAGCAGCGAGTACGATGTTGACGGTGTTATAGATGAGCC---TAACTTTGATGTTC 1266
Query 421 AAGAGCAAAAACCAAACCATCTAGGTTTGCTGAATGCTAATGTCGATATGTTCAAGGAGA 480
|||||||||||||||||||||| ||||||||||||| |||||| ||| ||||||||||
Sbjct 1267 AAGAGCAAAAACCAAACCATCTCGGTTTGCTGAATGTTAATGTTGATCGATTCAAGGAGA 1326
Query 481 GGCTACCTCTGCAACAGCAATCTCATCCAATCAAGGATGAA---ATTATTGCCAACTTAG 537
|||| || ||| ||| ||||||| |||||| ||||||||| |||||||| |||||||
Sbjct 1327 GGCTGACTATGCGACAACAATCTCTTCCAATAAAGGATGAAATTATTATTGCGAACTTAG 1386
Query 538 ATTTCACTCGGAAGAGAAAGCCGGCTGATGACCTGACTTTTTTGATGGATCAGAAGATAT 597
|||||||||||||||| |||||||| ||||| ||| |||| |||||||||||||||||||
Sbjct 1387 ATTTCACTCGGAAGAGGAAGCCGGCGGATGAGCTGTCTTTCTTGATGGATCAGAAGATAT 1446
Query 598 ATGCTTGTGAGTGTCTTCAATGTCCGCATAGTGAGCTTCACCATGGATTTCCGGACAGAT 657
|| |||| ||||||||||||||||| || || ||||| | | |||| |||| ||||||||
Sbjct 1447 ATACTTGCGAGTGTCTTCAATGTCCACACAGCGAGCTCCGCAATGGTTTTCAGGACAGAT 1506
Query 658 CCACTAGAGACAATCATCAGTTAAGTTGCCCTTACAGAAATCCTTCGCAATTTGGAGTTT 717
|| | |||||||||||||| |||| ||| |||| ||||||| | |||||||||||||||
Sbjct 1507 CCTCCAGAGACAATCATCAATTAACTTGTCCTTTCAGAAATTCCCCGCAATTTGGAGTTT 1566
Query 718 CAAACTTTCACGTGGATGAAGTCAAGCCGGTT---TTCCCGCAACAATATGTTCAACCAA 774
|||| ||||| || |||||||||||||| ||| || || ||||||||||| || || |
Sbjct 1567 CAAATTTTCATGTTGATGAAGTCAAGCCAGTTGTCTTTCCTCAACAATATGTCCAGCCGA 1626
Query 775 AGCCGGCTTCTCTGGCGGTTAACCCAGCTCCACCGTCCTTCGATCTATCAGGACTTGGGG 834
|||| ||||||||| || |||||| |||||| || || || ||||| |||||||| ||||
Sbjct 1627 AGCCAGCTTCTCTGCCGATTAACCAAGCTCCGCCTTCGTTTGATCTGTCAGGACTCGGGG 1686
Query 835 TTCCTGAAGAGGGGCACAGGATGATCAATGACCTTATGTCGTTCTATGATAGTAACGTAC 894
|||||||||| || || |||||||| || || |||||||||||||| |||||||| |||
Sbjct 1687 TTCCTGAAGACGGTCAGAGGATGATAAACGAACTTATGTCGTTCTACGATAGTAATATAC 1746
Query 895 AAGGAAATAAAAGCTCAATGGTGGGGAATGTT------------GAGCAGCCTCGTCAAC 942
|||||||||||| |||||||| |||||| ||| ||||||||||||||||
Sbjct 1747 AAGGAAATAAAAACTCAATGGCGGGGAACGTTGTGATGTCAAAAGAGCAGCCTCGTCAAC 1806
Query 943 AACCTAGTGTTCAACAGAACAATTACCTACAAAGCCAAGGAATTGTGTTGGAGGGAAATG 1002
||||||| |||||||||||||||||||||| | |||||| ||||| ||||| |||||
Sbjct 1807 AACCTAGCATTCAACAGAACAATTACCTACACAACCAAGGGATTGTATTGGATGGAAACA 1866
Query 1003 TCTTTGGGGACTCCAACATTTCTGCTAATCATAATTCCGTGTTCGCGCAAGGAGATCGGT 1062
|||| |||||| |||||||||||||||| | ||||||||||| | ||||| |||||||
Sbjct 1867 TCTTCGGGGACACCAACATTTCTGCTAACC---ATTCCGTGTTCCCACAAGGTGATCGGT 1923
Query 1063 TTGATCAGAGCAAGGCTTTAACTTCACCGTTCAATGCAGGCTCTAATGACAATTTCCATT 1122
|||||||| ||||| |||||||||||| ||||||||||||||||| |||||||||||||
Sbjct 1924 TTGATCAGTCCAAGGTTTTAACTTCACCATTCAATGCAGGCTCTAACGACAATTTCCATT 1983
Query 1123 TCATGTTCGGGTCTTCATTCAATTTACAATCCACCGATTACTCTGAAGGTCTTTCTGGGA 1182
|||||||||||||| ||||||||||||| ||||| |||||| |||||| |||||||||||
Sbjct 1984 TCATGTTCGGGTCTCCATTCAATTTACAGTCCACTGATTACACTGAAGCTCTTTCTGGGA 2043
Query 1183 TCTCACATGATAGCTTGCCGAAGCAAGATGTTCCGGTTTGGTACTAACAAGGAGATTGCC 1242
|| |||| |||| | |||||||||||||||||||||||||||| || |||||| ||||
Sbjct 2044 TCACACAGGATAACATGCCGAAGCAAGATGTTCCGGTTTGGTATTAGCAAGGATGTTGCT 2103
Query 1243 TCAAATGTACATCAAGTAGCCAAAGACTT-TGTGCACATGGATATCACTTGTTTTCAAGA 1301
||||||| |||||||| | | ||||| ||| ||||||||| |||||||||| |||||
Sbjct 2104 CAAAATGTATATCAAGTA--CCACGACTTCTGTACACATGGATGTCACTTGTTTCCAAGA 2161
Query 1302 GGGAAGATCTACACACATAATTGATCTGCCCTAATCAGGTGGATTTGAATTGCCTACAGT 1361
||||| ||||||| | |||||| |||||||||| |||||||||||
Sbjct 2162 GGGAATATCTACAAA----------------TAATCAAGTGGATTTGAGTTGCCTACAGT 2205
Query 1362 TCTCTCAGTTTGGTTTTTCTGTTTACCGTGTAGTTGTAGAGGTTGGAGGGTTCTGCATGG 1421
|||||||||||||| |||| | ||||| ||||||||||| || ||||| |||||||||
Sbjct 2206 TCTCTCAGTTTGGTGTTTCCG-TTACCACGTAGTTGTAGAAGTCGGAGGAATCTGCATGG 2264
Query 1422 TGTAATAAACAAGGAGTAAGAGACGTCCTCGGATATTCGCCAT----GCTGGTTAGAAAG 1477
|| ||| || |||| ||||||| ||||||| |||||||||||| |||||||||||||
Sbjct 2265 TGAAATGAAAAAGGTGTAAGAGTCGTCCTCAGATATTCGCCATGCTGGCTGGTTAGAAAG 2324
Query 1478 AACTTATAGAACTTTTTAAATAAGGTAGCTGTTGTTTTGTTTTCGTATAATTCTGTATAG 1537
|||||||||| |||||||||| ||||| || |||||||||| ||||||||||||||
Sbjct 2325 AACTTATAGATGTTTTTAAATACGGTAGTCGTCGTTTTGTTTTTACATAATTCTGTATAG 2384
Query 1538 GTTAGCTTTATCCGATA-ATCGATGTGTTTAACGTTTCTTGAATAACTGTACTTCATCGG 1596
|||||||||||| || | || || ||||||| ||||||| |||||||||||||| |||
Sbjct 2385 GTTAGCTTTATCTGAGATTTCAATCTGTTTAA-GTTTCTTAAATAACTGTACTTCGTCGA 2443
Query 1597 TGGTTCGGAGACTTGTCAACTCTTTTGTTCCTATGGCTGGTCCTGGCTATGCCAAGTATA 1656
|| ||||| || |||| ||||||||||| |||||||||||| ||||||||
Sbjct 2444 TGATTCGGGGAATTGTGAACTCTTTTGTGCCTATGGCTGGT-----------CAAGTATA 2492
Query 1657 AACTATTACAGTGCTCTGCAGGTGTAGG--TCTTCTTG-TTAAGTACTGTT 1704
|||| ||||| | ||||||||||| ||| |||||||| ||||||||| ||
Sbjct 2493 AACTGTTACAATTCTCTGCAGGTGCAGGTTTCTTCTTGTTTAAGTACTATT 2543
>Nicotiana tabacum protein ETHYLENE INSENSITIVE 3-like (LOC107810730), mRNA
Sequence ID: NM_001325864.1 Length: 2731
Range 1: 873 to 2566
Score:1904 bits(2111), Expect:0.0,
Identities:1463/1731(85%), Gaps:64/1731(3%), Strand: Plus/Plus
Query 1 GGCGATTCCCATTGGAGAAAGGCGTTGCACCTCCATGGTGGCCTAATGGACTGGAGGATT 60
||||||| |||||||| ||||| ||| ||||||| |||||||| | ||||| |||||| |
Sbjct 873 GGCGATTTCCATTGGAAAAAGGTGTTCCACCTCCGTGGTGGCCCACTGGACAGGAGGACT 932
Query 61 GGTGGCCTCAATTGGGACTTCCGAAGGATCAAGGTCCTCCGCCTTATAAGAAGCCTCATG 120
||||||||||| | || || |||| |||||||||||||||||||| ||||||||||| |
Sbjct 933 GGTGGCCTCAACTAGGCCTGTCGAAAGATCAAGGTCCTCCGCCTTACAAGAAGCCTCACG 992
Query 121 ATCTGAAGAAGGCCTGGAAGGTTGGTGTTCTCACAGCAGTGATCAAGCATATGTCCCCTG 180
||||||| ||||| ||||| |||||||||||||| || ||||||||||| |||||||| |
Sbjct 993 ATCTGAAAAAGGCGTGGAAAGTTGGTGTTCTCACGGCGGTGATCAAGCACATGTCCCCCG 1052
Query 181 ATATTGCTAAGATTCGCAAGCTGGTAAGGCAATCAAAGTGCTTGCAGGACAAGATGACGG 240
| || ||||||||||||||||||||||||||||| ||||| |||||||| ||||||||||
Sbjct 1053 ACATCGCTAAGATTCGCAAGCTGGTAAGGCAATCGAAGTGTTTGCAGGATAAGATGACGG 1112
Query 241 CGAAGGAAAGTGCAACTTGGCTTGCCATCATCAATCAGGAGGAAGTCTTGGCTCGAGAAC 300
| ||||||||||||||||||||| |||| ||||||||||| ||||| |||||||||||||
Sbjct 1113 CCAAGGAAAGTGCAACTTGGCTTACCATTATCAATCAGGAAGAAGTTTTGGCTCGAGAAC 1172
Query 301 TTTATCCTGATCGCTGTCCGCCTTTGTCCTCTGCTGGCGGTAGTGGAACTTTCACTATGA 360
||||||||||||||||||| ||||||||||| || || |||||||||||||| |||||||
Sbjct 1173 TTTATCCTGATCGCTGTCCACCTTTGTCCTCAGCCGGTGGTAGTGGAACTTTTACTATGA 1232
Query 361 ATGACAGCAGCGAGTATGATGTTGAAGGTGCCGTTGATGACCCTATTAACTTTGATGCTC 420
|||||||||||||||| |||||||| |||| | ||||| || ||||||||||| ||
Sbjct 1233 ATGACAGCAGCGAGTACGATGTTGACGGTGTTATAGATGAGCC---TAACTTTGATGTTC 1289
Query 421 AAGAGCAAAAACCAAACCATCTAGGTTTGCTGAATGCTAATGTCGATATGTTCAAGGAGA 480
|||||||||||||||||||||| ||||||||||||| |||||| ||| ||||||||||
Sbjct 1290 AAGAGCAAAAACCAAACCATCTCGGTTTGCTGAATGTTAATGTTGATCGATTCAAGGAGA 1349
Query 481 GGCTACCTCTGCAACAGCAATCTCATCCAATCAAGGATGAA---ATTATTGCCAACTTAG 537
|||| || ||| ||| ||||||| |||||| ||||||||| |||||||| |||||||
Sbjct 1350 GGCTGACTATGCGACAACAATCTCTTCCAATAAAGGATGAAATTATTATTGCGAACTTAG 1409
Query 538 ATTTCACTCGGAAGAGAAAGCCGGCTGATGACCTGACTTTTTTGATGGATCAGAAGATAT 597
|||||||||||||||| |||||||| ||||| ||| |||| |||||||||||||||||||
Sbjct 1410 ATTTCACTCGGAAGAGGAAGCCGGCGGATGAGCTGTCTTTCTTGATGGATCAGAAGATAT 1469
Query 598 ATGCTTGTGAGTGTCTTCAATGTCCGCATAGTGAGCTTCACCATGGATTTCCGGACAGAT 657
|| |||| ||||||||||||||||| || || ||||| | | |||| |||| ||||||||
Sbjct 1470 ATACTTGCGAGTGTCTTCAATGTCCACACAGCGAGCTCCGCAATGGTTTTCAGGACAGAT 1529
Query 658 CCACTAGAGACAATCATCAGTTAAGTTGCCCTTACAGAAATCCTTCGCAATTTGGAGTTT 717
|| | |||||||||||||| |||| ||| |||| ||||||| | |||||||||||||||
Sbjct 1530 CCTCCAGAGACAATCATCAATTAACTTGTCCTTTCAGAAATTCCCCGCAATTTGGAGTTT 1589
Query 718 CAAACTTTCACGTGGATGAAGTCAAGCCGGTT---TTCCCGCAACAATATGTTCAACCAA 774
|||| ||||| || |||||||||||||| ||| || || ||||||||||| || || |
Sbjct 1590 CAAATTTTCATGTTGATGAAGTCAAGCCAGTTGTCTTTCCTCAACAATATGTCCAGCCGA 1649
Query 775 AGCCGGCTTCTCTGGCGGTTAACCCAGCTCCACCGTCCTTCGATCTATCAGGACTTGGGG 834
|||| ||||||||| || |||||| |||||| || || || ||||| |||||||| ||||
Sbjct 1650 AGCCAGCTTCTCTGCCGATTAACCAAGCTCCGCCTTCGTTTGATCTGTCAGGACTCGGGG 1709
Query 835 TTCCTGAAGAGGGGCACAGGATGATCAATGACCTTATGTCGTTCTATGATAGTAACGTAC 894
|||||||||| || || |||||||| || || |||||||||||||| |||||||| |||
Sbjct 1710 TTCCTGAAGACGGTCAGAGGATGATAAACGAACTTATGTCGTTCTACGATAGTAATATAC 1769
Query 895 AAGGAAATAAAAGCTCAATGGTGGGGAATGTT------------GAGCAGCCTCGTCAAC 942
|||||||||||| |||||||| |||||| ||| ||||||||||||||||
Sbjct 1770 AAGGAAATAAAAACTCAATGGCGGGGAACGTTGTGATGTCAAAAGAGCAGCCTCGTCAAC 1829
Query 943 AACCTAGTGTTCAACAGAACAATTACCTACAAAGCCAAGGAATTGTGTTGGAGGGAAATG 1002
||||||| |||||||||||||||||||||| | |||||| ||||| ||||| |||||
Sbjct 1830 AACCTAGCATTCAACAGAACAATTACCTACACAACCAAGGGATTGTATTGGATGGAAACA 1889
Query 1003 TCTTTGGGGACTCCAACATTTCTGCTAATCATAATTCCGTGTTCGCGCAAGGAGATCGGT 1062
|||| |||||| |||||||||||||||| | ||||||||||| | ||||| |||||||
Sbjct 1890 TCTTCGGGGACACCAACATTTCTGCTAACC---ATTCCGTGTTCCCACAAGGTGATCGGT 1946
Query 1063 TTGATCAGAGCAAGGCTTTAACTTCACCGTTCAATGCAGGCTCTAATGACAATTTCCATT 1122
|||||||| ||||| |||||||||||| ||||||||||||||||| |||||||||||||
Sbjct 1947 TTGATCAGTCCAAGGTTTTAACTTCACCATTCAATGCAGGCTCTAACGACAATTTCCATT 2006
Query 1123 TCATGTTCGGGTCTTCATTCAATTTACAATCCACCGATTACTCTGAAGGTCTTTCTGGGA 1182
|||||||||||||| ||||||||||||| ||||| |||||| |||||| |||||||||||
Sbjct 2007 TCATGTTCGGGTCTCCATTCAATTTACAGTCCACTGATTACACTGAAGCTCTTTCTGGGA 2066
Query 1183 TCTCACATGATAGCTTGCCGAAGCAAGATGTTCCGGTTTGGTACTAACAAGGAGATTGCC 1242
|| |||| |||| | |||||||||||||||||||||||||||| || |||||| ||||
Sbjct 2067 TCACACAGGATAACATGCCGAAGCAAGATGTTCCGGTTTGGTATTAGCAAGGATGTTGCT 2126
Query 1243 TCAAATGTACATCAAGTAGCCAAAGACTT-TGTGCACATGGATATCACTTGTTTTCAAGA 1301
||||||| |||||||| | | ||||| ||| ||||||||| |||||||||| |||||
Sbjct 2127 CAAAATGTATATCAAGTA--CCACGACTTCTGTACACATGGATGTCACTTGTTTCCAAGA 2184
Query 1302 GGGAAGATCTACACACATAATTGATCTGCCCTAATCAGGTGGATTTGAATTGCCTACAGT 1361
||||| ||||||| | |||||| |||||||||| |||||||||||
Sbjct 2185 GGGAATATCTACAAA----------------TAATCAAGTGGATTTGAGTTGCCTACAGT 2228
Query 1362 TCTCTCAGTTTGGTTTTTCTGTTTACCGTGTAGTTGTAGAGGTTGGAGGGTTCTGCATGG 1421
|||||||||||||| |||| | ||||| ||||||||||| || ||||| |||||||||
Sbjct 2229 TCTCTCAGTTTGGTGTTTCCG-TTACCACGTAGTTGTAGAAGTCGGAGGAATCTGCATGG 2287
Query 1422 TGTAATAAACAAGGAGTAAGAGACGTCCTCGGATATTCGCCAT----GCTGGTTAGAAAG 1477
|| ||| || |||| ||||||| ||||||| |||||||||||| |||||||||||||
Sbjct 2288 TGAAATGAAAAAGGTGTAAGAGTCGTCCTCAGATATTCGCCATGCTGGCTGGTTAGAAAG 2347
Query 1478 AACTTATAGAACTTTTTAAATAAGGTAGCTGTTGTTTTGTTTTCGTATAATTCTGTATAG 1537
|||||||||| |||||||||| |||| || |||||||||| ||||||||||||||
Sbjct 2348 AACTTATAGATGTTTTTAAATACAGTAGTCGTCGTTTTGTTTTTACATAATTCTGTATAG 2407
Query 1538 GTTAGCTTTATCCGATA-ATCGATGTGTTTAACGTTTCTTGAATAACTGTACTTCATCGG 1596
|||||||||||| || | || || ||||||| ||||||| |||||||||||||| |||
Sbjct 2408 GTTAGCTTTATCTGAGATTTCAATCTGTTTAA-GTTTCTTAAATAACTGTACTTCGTCGA 2466
Query 1597 TGGTTCGGAGACTTGTCAACTCTTTTGTTCCTATGGCTGGTCCTGGCTATGCCAAGTATA 1656
|| ||||| || |||| ||||||||||| |||||||||||| ||||||||
Sbjct 2467 TGATTCGGGGAATTGTGAACTCTTTTGTGCCTATGGCTGGT-----------CAAGTATA 2515
Query 1657 AACTATTACAGTGCTCTGCAGGTGTAGG--TCTTCTTG-TTAAGTACTGTT 1704
|||| ||||| | ||||||||||| ||| |||||||| ||||||||| ||
Sbjct 2516 AACTGTTACAATTCTCTGCAGGTGCAGGTTTCTTCTTGTTTAAGTACTATT 2566

## Sheet: ERF5
Target	Sample	Cq	Cq mean	Cq Std. Dev	△△ct	2^-△△ct	2^-△△ct mean	2^-△△ct Std.Dev
ERF5	Lr-A1	22.2199	22.0031	0.222788	-9.32206	640.057	728.263	82.6172
ERF5	Lr-A1	22.0145			-9.53313	740.897											Relative Expression level by qPCR
ERF5	Lr-A1	21.7748			-9.65076	803.837					Target	Sample	2^-△△ct mean					Lb	Lb-SD	Lr	Lr-SD
ERF5	Lr-A2	30.251	30.5399	0.365487	-6.69525	103.626	79.7	25.6845			ERF5	Lb-A-1	227.785				S1	130.495	69.3595	561.211	368.285
ERF5	Lr-A2	30.418			-6.37354	82.9138					ERF5	Lb-A-2	16.3099				S2	8.0551	6.29448	126.612	100.266
ERF5	Lr-A2	30.9508			-5.71589	52.5598					ERF5	Lb-A-3	0.280055				S3	0.257455	0.0272098	28.9037	27.0659
ERF5	Lr-A3	33.0153	33.0131	0.00302944	-3.48011	11.1588	10.7745	0.54353			ERF5	Lb-A-4	0.27829				S4	2.52338	3.27572	15.2945	18.1118
ERF5	Lr-A3	33.011			-3.37715	10.3902					ERF5	Lb-A-5	1.37254				S5	0.950057	0.298769	3.58758	2.75255
ERF5	Lr-A3	#DIV/0!									ERF5	Lb-B-1	92.6713
ERF5	Lr-A4	34.3036	35.6503	1.16841	-1.93339	3.81953	1.92762	1.63846			ERF5	Lb-B-2	1.0425
ERF5	Lr-A4	36.2527			0.0396078	0.972919					ERF5	Lb-B-3	0.273127
ERF5	Lr-A4	36.3946			0.0138848	0.990422					ERF5	Lb-B-4	7.15522
ERF5	Lr-A5	30.0751	29.883	0.182545	-2.69577	6.47901	7.40124	0.901133			ERF5	Lb-B-5	0.734064
ERF5	Lr-A5	29.862			-2.89628	7.44502					ERF5	Lb-C-1	71.0282
ERF5	Lr-A5	29.7119			-3.04958	8.27968					ERF5	Lb-C-2	6.81288
ERF5	Lr-B1	25.6091	25.4458	0.165889	-5.56112	47.2134	50.4601	5.47111			ERF5	Lb-C-3	0.219183
ERF5	Lr-B1	25.451			-5.56652	47.3902					ERF5	Lb-C-4	0.13663
ERF5	Lr-B1	25.2774			-5.82723	56.7768					ERF5	Lb-C-5	0.743561
ERF5	Lr-B2	31.0421	32.1421	0.991024	-6.08864	68.0556	34.183	30.3319			ERF5	Lr-A-1	728.263
ERF5	Lr-B2	32.4188			-4.64163	24.9614					ERF5	Lr-A-2	79.7
ERF5	Lr-B2	32.9653			-3.25281	9.53217					ERF5	Lr-A-3	10.7745
ERF5	Lr-B3	31.2219	31.5766	0.501596	-6.56953	94.9786	67.1632	39.3368			ERF5	Lr-A-4	1.92762
ERF5	Lr-B3	31.9313			-5.29821	39.3479					ERF5	Lr-A-5	7.40124
ERF5	Lr-B3	#DIV/0!									ERF5	Lr-B-1	50.4601
ERF5	Lr-B4	32.7819	32.6702	0.241862	-5.30514	39.5371	40.9001	6.01007			ERF5	Lr-B-2	34.183
ERF5	Lr-B4	32.3927			-5.56909	47.4747					ERF5	Lr-B-3	67.1632
ERF5	Lr-B4	32.836			-5.15739	35.6886					ERF5	Lr-B-4	40.9001
ERF5	Lr-B5	32.1265	32.1182	0.354492	-1.26259	2.39926	2.35658	0.496494			ERF5	Lr-B-5	2.35658
ERF5	Lr-B5	32.4684			-0.879803	1.84012					ERF5	Lr-C-1	904.908
ERF5	Lr-B5	31.7596			-1.50098	2.83036					ERF5	Lr-C-2	265.953
ERF5	Lr-C1	23.8525	24.2825	0.398591	-10.2748	1238.83	904.908	289.334			ERF5	Lr-C-3	8.77354
ERF5	Lr-C1	24.3555			-9.54556	747.309					ERF5	Lr-C-4	3.05572
ERF5	Lr-C1	24.6396			-9.50896	728.588					ERF5	Lr-C-5	1.00492
ERF5	Lr-C2	#DIV/0!	28.1801	0.24557			265.953	16.1731
ERF5	Lr-C2	28.0065			-8.11577	277.389
ERF5	Lr-C2	28.3538			-7.99162	254.517
ERF5	Lr-C3	33.2481	33.4357	0.265325	-3.35273	10.2158	8.77354	2.03965
ERF5	Lr-C3	33.6233			-2.87407	7.33129
ERF5	Lr-C3	#DIV/0!
ERF5	Lr-C4	32.6727	32.5632	0.114075	-1.37922	2.60128	3.05572	0.406399
ERF5	Lr-C4	32.445			-1.75886	3.3843
ERF5	Lr-C4	32.572			-1.66975	3.18159
ERF5	Lr-C5	31.386	31.7708	0.34045	-0.41218	1.3307	1.00492	0.286382
ERF5	Lr-C5	31.8936			0.16621	0.891181
ERF5	Lr-C5	32.0329			0.334836	0.792874
ERF5	Lb-A1	25.2499	25.2656	0.0718606	-7.93075	244.002	227.785	20.835
ERF5	Lb-A1	25.2029			-7.87692	235.066
ERF5	Lb-A1	25.344			-7.67445	204.286
ERF5	Lb-A2	32.9316	33.0953	0.307429	-4.00581	16.0646	16.3099	3.49215
ERF5	Lb-A2	32.9045			-4.31602	19.9182
ERF5	Lb-A2	33.45			-3.69453	12.9469
ERF5	Lb-A3	35.7461	35.367	0.932058	2.44633	0.183477	0.280055	0.197422
ERF5	Lb-A3	36.0498			2.74163	0.149515
ERF5	Lb-A3	34.3052			0.97945	0.507173
ERF5	Lb-A4	34.5415	34.3124	0.213615	2.11781	0.230396	0.27829	0.0511866
ERF5	Lb-A4	34.2771			1.87703	0.272243
ERF5	Lb-A4	34.1186			1.58974	0.332232
ERF5	Lb-A5	31.2447	31.3715	0.155671	-0.713497	1.63977	1.37254	0.23588
ERF5	Lb-A5	31.3245			-0.361254	1.28454					Overall ANOVA
ERF5	Lb-A5	31.5453			-0.254976	1.19332						DF	Sum of Squares	Mean Square	F Value	Prob>F
ERF5	Lb-B1	25.1216	24.8496	0.24235	-6.33582	80.7739	92.6713	10.6402			Model	30	3753430	125114	35.3802	0
ERF5	Lb-B1	24.7705			-6.66215	101.276					Error	53	187423	3536.28
ERF5	Lb-B1	24.6567			-6.58443	95.9644					Total	83	3940850
ERF5	Lb-B2	36.349	36.1544	0.370111	0.485591	0.714204	1.0425	0.368849
ERF5	Lb-B2	36.3866			0.0414745	0.971661					Fisher LSD Test
ERF5	Lb-B2	35.7276			-0.527698	1.44163						MeanDiff	SEM	t Value	Prob	Alpha	Sig	LCL	UCL
ERF5	Lb-B3	36.0546	38.2081	3.73639	1.1659	0.445686	0.273127	0.235935			Lr-A2 Lr-A1	-648.563	48.1026	-13.4829	6.3743e-19	0.05	1	-745.003	-552.124
ERF5	Lb-B3	36.0472			1.43666	0.36942					Lr-A3 Lr-A1	-717.489	53.7804	-13.3411	9.91219e-19	0.05	1	-825.312	-609.666
ERF5	Lb-B3	42.5225			7.86967	0.00427555					Lr-A3 Lr-A2	-68.9255	53.7804	-1.28161	0.20545	0.05	0	-176.749	38.8976
ERF5	Lb-B4	29.8523	29.8848	0.200699	-2.8826	7.37476	7.15522	0.224666			Lr-A4 Lr-A1	-726.336	48.1026	-15.0997	4.96498e-21	0.05	1	-822.776	-629.896
ERF5	Lb-B4	30.0997			-2.79197	6.92576					Lr-A4 Lr-A2	-77.7724	48.1026	-1.6168	0.11175	0.05	0	-174.212	18.6676
ERF5	Lb-B4	29.7023			-2.841	7.16515					Lr-A4 Lr-A3	-8.84687	53.7804	-0.1645	0.86995	0.05	0	-116.67	98.9763
ERF5	Lb-B5	35.0372	33.8287	1.05839	2.09332	0.234341	0.734064	0.47268			Lr-A5 Lr-A1	-720.862	48.1026	-14.9859	6.91426e-21	0.05	1	-817.302	-624.422
ERF5	Lb-B5	33.067			-0.231451	1.17401					Lr-A5 Lr-A2	-72.2988	48.1026	-1.50301	0.13866	0.05	0	-168.739	24.1412
ERF5	Lb-B5	33.3819			0.333086	0.793836					Lr-A5 Lr-A3	-3.37325	53.7804	-0.06272	0.95022	0.05	0	-111.196	104.45
ERF5	Lb-C1	28.8398	28.977	0.150634	-6.00939	64.4179	71.0282	7.37441			Lr-A5 Lr-A4	5.47362	48.1026	0.11379	0.90983	0.05	0	-90.9663	101.914
ERF5	Lb-C1	28.953			-6.30345	78.982					Lr-B1 Lr-A1	-677.803	48.1026	-14.0908	9.88863e-20	0.05	1	-774.243	-581.363
ERF5	Lb-C1	29.1382			-6.12277	69.6847					Lr-B1 Lr-A2	-29.2399	48.1026	-0.60786	0.54583	0.05	0	-125.68	67.2001
ERF5	Lb-C2	31.7781	31.8643	0.119433	-2.89845	7.45626	6.81288	0.664103			Lr-B1 Lr-A3	39.6856	53.7804	0.73792	0.46376	0.05	0	-68.1375	147.509
ERF5	Lb-C2	31.8143			-2.77664	6.85256					Lr-B1 Lr-A4	48.5325	48.1026	1.00894	0.3175	0.05	0	-47.9074	144.972
ERF5	Lb-C2	32.0007			-2.61585	6.12983					Lr-B1 Lr-A5	43.0589	48.1026	0.89515	0.37468	0.05	0	-53.3811	139.499
ERF5	Lb-C3	#DIV/0!	37.1364				0.219183				Lr-B2 Lr-A1	-694.08	48.1026	-14.4292	3.5755e-20	0.05	1	-790.52	-597.64
ERF5	Lb-C3	#DIV/0!									Lr-B2 Lr-A2	-45.517	48.1026	-0.94625	0.34824	0.05	0	-141.957	50.923
ERF5	Lb-C3	37.1364			2.18979	0.219183					Lr-B2 Lr-A3	23.4086	53.7804	0.43526	0.66511	0.05	0	-84.4146	131.232
ERF5	Lb-C4	35.9202	35.3059	0.893763	3.71043	0.0763925	0.13663	0.0891052			Lr-B2 Lr-A4	32.2554	48.1026	0.67055	0.50536	0.05	0	-64.1845	128.695
ERF5	Lb-C4	35.7169			3.40339	0.0945102					Lr-B2 Lr-A5	26.7818	48.1026	0.55676	0.57999	0.05	0	-69.6581	123.222
ERF5	Lb-C4	34.2806			2.065	0.238986					Lr-B2 Lr-B1	-16.2771	48.1026	-0.33838	0.73639	0.05	0	-112.717	80.1629
ERF5	Lb-C5	32.866	32.6656	0.196191	0.518247	0.69822	0.743561	0.0438239			Lr-B3 Lr-A1	-661.1	53.7804	-12.2926	2.80838e-17	0.05	1	-768.923	-553.277
ERF5	Lb-C5	32.4739			0.347967	0.785691					Lr-B3 Lr-A2	-12.5368	53.7804	-0.23311	0.81656	0.05	0	-120.36	95.2863
ERF5	Lb-C5	32.657			0.421256	0.746774					Lr-B3 Lr-A3	56.3887	58.9134	0.95715	0.34276	0.05	0	-61.7256	174.503
											Lr-B3 Lr-A4	65.2356	53.7804	1.213	0.23041	0.05	0	-42.5875	173.059
											Lr-B3 Lr-A5	59.762	53.7804	1.11122	0.2714	0.05	0	-48.0612	167.585
											Lr-B3 Lr-B1	16.7031	53.7804	0.31058	0.75732	0.05	0	-91.12	124.526
											Lr-B3 Lr-B2	32.9802	53.7804	0.61324	0.54229	0.05	0	-74.843	140.803
											Lr-B4 Lr-A1	-687.363	48.1026	-14.2895	5.43133e-20	0.05	1	-783.803	-590.923
											Lr-B4 Lr-A2	-38.7999	48.1026	-0.80661	0.42343	0.05	0	-135.24	57.6401
Program: BLASTX											Lr-B4 Lr-A3	30.1257	53.7804	0.56016	0.57769	0.05	0	-77.6975	137.949
Query: ERF5_TRINITY_DN81897_c0_g1 ID: lcl|Query_48434(dna) Length: 1346											Lr-B4 Lr-A4	38.9725	48.1026	0.8102	0.42138	0.05	0	-57.4674	135.412
Database: nr All non-redundant GenBank CDS translations+PDB+SwissProt+PIR+PRF excluding environmental samples from WGS projects											Lr-B4 Lr-A5	33.4989	48.1026	0.6964	0.48916	0.05	0	-62.941	129.939
											Lr-B4 Lr-B1	-9.55997	48.1026	-0.19874	0.84321	0.05	0	-106	86.88
Sequences producing significant alignments:											Lr-B4 Lr-B2	6.7171	48.1026	0.13964	0.88946	0.05	0	-89.7228	103.157
Max Total Query E Per.											Lr-B4 Lr-B3	-26.2631	53.7804	-0.48834	0.62729	0.05	0	-134.086	81.5601
Description Score Score cover Value Ident Accession											Lr-B5 Lr-A1	-725.907	48.1026	-15.0908	5.09524e-21	0.05	1	-822.347	-629.467
ethylene-responsive transcription factor 5-like [Solanum... 208 208 47% 7e-60 63.45 XP_015084517.1											Lr-B5 Lr-A2	-77.3434	48.1026	-1.60788	0.11369	0.05	0	-173.783	19.0965
PREDICTED: ethylene-responsive transcription factor 5-like... 207 207 47% 1e-59 67.08 XP_006359240.1											Lr-B5 Lr-A3	-8.41791	53.7804	-0.15652	0.8762	0.05	0	-116.241	99.4052
hypothetical protein EJD97_009074 [Solanum chilense] 207 207 47% 2e-59 64.90 TMW95340.1											Lr-B5 Lr-A4	0.42896	48.1026	0.00892	0.99292	0.05	0	-96.011	96.8689
ethylene response factor B.13 [Solanum lycopersicum] 205 205 47% 1e-58 65.71 NP_001315543.1											Lr-B5 Lr-A5	-5.04466	48.1026	-0.10487	0.91687	0.05	0	-101.485	91.3953
ethylene-responsive transcription factor 5 [Nicotiana attenuata] 171 171 24% 5e-46 73.28 OIS99676.1											Lr-B5 Lr-B1	-48.1035	48.1026	-1.00002	0.32176	0.05	0	-144.543	48.3364
ethylene-responsive transcription factor 5-like [Nicotiana... 169 169 24% 9e-46 73.28 NP_001311976.1											Lr-B5 Lr-B2	-31.8265	48.1026	-0.66164	0.51102	0.05	0	-128.266	64.6135
PREDICTED: ethylene-responsive transcription factor 5-like... 171 232 30% 2e-45 73.28 XP_019252422.1											Lr-B5 Lr-B3	-64.8066	53.7804	-1.20502	0.23345	0.05	0	-172.63	43.0165
Ethylene-responsive transcription factor 5 [Capsicum annuum] 168 222 30% 8e-45 72.65 KAF3645861.1											Lr-B5 Lr-B4	-38.5436	48.1026	-0.80128	0.42648	0.05	0	-134.983	57.8964
Ethylene-responsive transcription factor 5 [Capsicum chinense] 168 221 30% 1e-44 72.65 PHU28538.1											Lr-C1 Lr-A1	176.645	48.1026	3.67225	0.000552604	0.05	1	80.2049	273.085
ethylene-responsive transcription factor ERF104-like [Olea... 167 167 24% 2e-44 70.80 XP_022866990.1											Lr-C1 Lr-A2	825.208	48.1026	17.1552	1.6248e-23	0.05	1	728.768	921.648
											Lr-C1 Lr-A3	894.134	53.7804	16.6257	6.77776e-23	0.05	1	786.311	1001.96
Alignments:											Lr-C1 Lr-A4	902.981	48.1026	18.772	2.4933e-25	0.05	1	806.541	999.421
>ethylene-responsive transcription factor 5-like [Solanum pennellii]											Lr-C1 Lr-A5	897.507	48.1026	18.6582	3.31632e-25	0.05	1	801.067	993.947
Sequence ID: XP_015084517.1 Length: 322											Lr-C1 Lr-B1	854.448	48.1026	17.763	3.2731e-24	0.05	1	758.008	950.888
Range 1: 1 to 244											Lr-C1 Lr-B2	870.725	48.1026	18.1014	1.36432e-24	0.05	1	774.285	967.165
											Lr-C1 Lr-B3	837.745	53.7804	15.5772	1.25827e-21	0.05	1	729.922	945.568
Score:208 bits(530), Expect:7e-60,											Lr-C1 Lr-B4	864.008	48.1026	17.9618	1.9549e-24	0.05	1	767.568	960.448
Method:Compositional matrix adjust.,											Lr-C1 Lr-B5	902.552	48.1026	18.763	2.54955e-25	0.05	1	806.112	998.992
Identities:158/249(63%), Positives:182/249(73%), Gaps:39/249(15%)											Lr-C2 Lr-A1	-462.31	53.7804	-8.59627	1.08859e-11	0.05	1	-570.133	-354.487
											Lr-C2 Lr-A2	186.253	53.7804	3.46322	0.00105	0.05	1	78.43	294.076
Query 158 MECFNEYFALEEIRNHLLGEFSPKTLKFGaeltststsefsnntatGSLNsfdffsadff 337											Lr-C2 Lr-A3	255.179	58.9134	4.33142	6.47631e-05	0.05	1	137.064	373.293
ME +E+FALE+IR HLLGEFSP+TLKFGAELTS+ S+ GS NS S											Lr-C2 Lr-A4	264.026	53.7804	4.90933	8.82901e-06	0.05	1	156.202	371.849
Sbjct 1 MEYVDEFFALEKIRTHLLGEFSPRTLKFGAELTSSKCSDTVT----GSCNSESASSDSLP 56											Lr-C2 Lr-A5	258.552	53.7804	4.80755	1.26195e-05	0.05	1	150.729	366.375
											Lr-C2 Lr-B1	215.493	53.7804	4.00691	0.000189792	0.05	1	107.67	323.316
Query 338 ------------qfGYeisnsssesansehnRTNFikiesepsisssdyeeNKSKCFQFE 481											Lr-C2 Lr-B2	231.77	53.7804	4.30957	6.97013e-05	0.05	1	123.947	339.593
QFG +SNSSSESANS +NRT+F+KIESEPSISSSDYEEN+SKCFQF+											Lr-C2 Lr-B3	198.79	58.9134	3.37427	0.00138	0.05	1	80.6756	316.904
Sbjct 57 FDFFFDIEADLFQFGAGVSNSSSESANSAYNRTDFVKIESEPSISSSDYEENQSKCFQFK 116											Lr-C2 Lr-B4	225.053	53.7804	4.18467	0.000105778	0.05	1	117.23	332.876
											Lr-C2 Lr-B5	263.597	53.7804	4.90135	9.08044e-06	0.05	1	155.773	371.42
Query 482 SSKVI----------------DRKPSLKIDLPRVKKFEWIDFGNSTQSNNPIVS------ 595											Lr-C2 Lr-C1	-638.955	53.7804	-11.8808	1.0854e-16	0.05	1	-746.778	-531.132
S + DRKPSLKIDLP VKK+EWIDFGNS QS+ PIVS											Lr-C3 Lr-A1	-719.49	53.7804	-13.3783	8.82592e-19	0.05	1	-827.313	-611.667
Sbjct 117 SEPQVFIDLTSPKSTKLSIASDRKPSLKIDLPPVKKYEWIDFGNSAQSD-PIVSVPVKQI 175											Lr-C3 Lr-A2	-70.9265	53.7804	-1.31882	0.1928	0.05	0	-178.75	36.8967
											Lr-C3 Lr-A3	-2.00095	58.9134	-0.03396	0.97303	0.05	0	-120.115	116.113
Query 596 KIEEKKQHYRGVRRRPWGKYAAEISDPKRRGSRVWLGTFETAIEAAKAYDKASFTMRGSK 775											Lr-C3 Lr-A4	6.84592	53.7804	0.12729	0.89918	0.05	0	-100.977	114.669
+ E+++HYRGVR+RPWGKYAAEI DP+RRGSRVWLGTF+TAIEAAKAYDKA+FTMRGSK											Lr-C3 Lr-A5	1.3723	53.7804	0.02552	0.97974	0.05	0	-106.451	109.195
Sbjct 176 REAEERRHYRGVRQRPWGKYAAEIRDPRRRGSRVWLGTFDTAIEAAKAYDKAAFTMRGSK 235											Lr-C3 Lr-B1	-41.6866	53.7804	-0.77513	0.44165	0.05	0	-149.51	66.1366
											Lr-C3 Lr-B2	-25.4095	53.7804	-0.47247	0.6385	0.05	0	-133.233	82.4136
Query 776 AILNFPLEM 802											Lr-C3 Lr-B3	-58.3897	58.9134	-0.99111	0.32605	0.05	0	-176.504	59.7246
AILNFPLE+											Lr-C3 Lr-B4	-32.1266	53.7804	-0.59737	0.55276	0.05	0	-139.95	75.6965
Sbjct 236 AILNFPLEV 244											Lr-C3 Lr-B5	6.41696	53.7804	0.11932	0.90547	0.05	0	-101.406	114.24
											Lr-C3 Lr-C1	-896.135	53.7804	-16.6629	6.12439e-23	0.05	1	-1003.96	-788.312
											Lr-C3 Lr-C2	-257.18	58.9134	-4.36538	5.77552e-05	0.05	1	-375.294	-139.065
											Lr-C4 Lr-A1	-725.208	48.1026	-15.0763	5.31502e-21	0.05	1	-821.648	-628.768
>PREDICTED: ethylene-responsive transcription factor 5-like [Solanum tuberosum]											Lr-C4 Lr-A2	-76.6443	48.1026	-1.59335	0.11692	0.05	0	-173.084	19.7957
Sequence ID: XP_006359240.1 Length: 319											Lr-C4 Lr-A3	-7.71877	53.7804	-0.14352	0.88641	0.05	0	-115.542	100.104
Range 1: 1 to 241											Lr-C4 Lr-A4	1.1281	48.1026	0.02345	0.98138	0.05	0	-95.3118	97.568
											Lr-C4 Lr-A5	-4.34552	48.1026	-0.09034	0.92835	0.05	0	-100.785	92.0944
Score:207 bits(528), Expect:1e-59,											Lr-C4 Lr-B1	-47.4044	48.1026	-0.98548	0.32878	0.05	0	-143.844	49.0356
Method:Compositional matrix adjust.,											Lr-C4 Lr-B2	-31.1273	48.1026	-0.6471	0.52031	0.05	0	-127.567	65.3126
Identities:163/243(67%), Positives:182/243(74%), Gaps:30/243(12%)											Lr-C4 Lr-B3	-64.1075	53.7804	-1.19202	0.23846	0.05	0	-171.931	43.7156
											Lr-C4 Lr-B4	-37.8444	48.1026	-0.78674	0.43487	0.05	0	-134.284	58.5955
Query 158 MECFNEYFALEEIRNHLLGEFSPKTLKFGaeltststsefsnntatGS--------LNsf 313											Lr-C4 Lr-B5	0.69914	48.1026	0.01453	0.98846	0.05	0	-95.7408	97.1391
ME +E+FALE+IR HLLGEFSPKTLKFGAELTS+ S+ + + F											Lr-C4 Lr-C1	-901.853	48.1026	-18.7485	2.644e-25	0.05	1	-998.293	-805.413
Sbjct 1 MEYVDEFFALEKIRTHLLGEFSPKTLKFGAELTSSKCSDTVMESCNSESASSDSLPFDFF 60											Lr-C4 Lr-C2	-262.897	53.7804	-4.88835	9.50537e-06	0.05	1	-370.721	-155.074
											Lr-C4 Lr-C3	-5.71782	53.7804	-0.10632	0.91572	0.05	0	-113.541	102.105
Query 314 dffsadffqfGYeisnsssesansehnRTNFikiesepsisssdyeeNKSKCFQFES--- 484											Lr-C5 Lr-A1	-727.259	48.1026	-15.1189	4.69611e-21	0.05	1	-823.698	-630.819
AD FQFG +SNSSSESANS HNRT+F+KIESEPSISSSDY EN+SKCFQF+S											Lr-C5 Lr-A2	-78.6951	48.1026	-1.63598	0.10766	0.05	0	-175.135	17.7449
Sbjct 61 FDIEADLFQFGTGVSNSSSESANSVHNRTDFVKIESEPSISSSDYGENQSKCFQFKSEPQ 120											Lr-C5 Lr-A3	-9.76957	53.7804	-0.18166	0.85653	0.05	0	-117.593	98.0536
											Lr-C5 Lr-A4	-0.92271	48.1026	-0.01918	0.98477	0.05	0	-97.3626	95.5172
Query 485 ----------SKVIDRKPSLKIDLPRVKKFEWIDFGNSTQSNNPIVS-------KIEEKK 613											Lr-C5 Lr-A5	-6.39632	48.1026	-0.13297	0.89471	0.05	0	-102.836	90.0436
S V DRKPSLKIDLP VKK+EWIDFGNS SN PIVS K EEKK											Lr-C5 Lr-B1	-49.4552	48.1026	-1.02812	0.30848	0.05	0	-145.895	46.9847
Sbjct 121 VFIDLTSPKSSSVSDRKPSLKIDLPPVKKYEWIDFGNSAHSN-PIVSVPVKQIRKAEEKK 179											Lr-C5 Lr-B2	-33.1781	48.1026	-0.68974	0.49331	0.05	0	-129.618	63.2618
											Lr-C5 Lr-B3	-66.1583	53.7804	-1.23016	0.22397	0.05	0	-173.981	41.6648
Query 614 QHYRGVRRRPWGKYAAEISDPKRRGSRVWLGTFETAIEAAKAYDKASFTMRGSKAILNFP 793											Lr-C5 Lr-B4	-39.8952	48.1026	-0.82938	0.41054	0.05	0	-136.335	56.5447
+YRGVR+RPWGKYAAEI DP+RRGSRVWLGTF+TAIEAAKAYDKA+FTMRGSKAILNFP											Lr-C5 Lr-B5	-1.35166	48.1026	-0.0281	0.97769	0.05	0	-97.7916	95.0883
Sbjct 180 -NYRGVRQRPWGKYAAEIRDPRRRGSRVWLGTFDTAIEAAKAYDKAAFTMRGSKAILNFP 238											Lr-C5 Lr-C1	-903.903	48.1026	-18.7911	2.37654e-25	0.05	1	-1000.34	-807.463
											Lr-C5 Lr-C2	-264.948	53.7804	-4.92649	8.31111e-06	0.05	1	-372.771	-157.125
Query 794 LEM 802											Lr-C5 Lr-C3	-7.76863	53.7804	-0.14445	0.88568	0.05	0	-115.592	100.055
LE+											Lr-C5 Lr-C4	-2.05081	48.1026	-0.04263	0.96615	0.05	0	-98.4908	94.3891
Sbjct 239 LEV 241											Lb-A1 Lr-A1	-500.479	48.1026	-10.4044	1.64952e-14	0.05	1	-596.919	-404.039
											Lb-A1 Lr-A2	148.085	48.1026	3.07852	0.00327	0.05	1	51.6448	244.525
											Lb-A1 Lr-A3	217.01	53.7804	4.03512	0.000173104	0.05	1	109.187	324.833
											Lb-A1 Lr-A4	225.857	48.1026	4.69532	1.86576e-05	0.05	1	129.417	322.297
>hypothetical protein EJD97_009074 [Solanum chilense]											Lb-A1 Lr-A5	220.383	48.1026	4.58153	2.76433e-05	0.05	1	123.944	316.823
Sequence ID: TMW95340.1 Length: 322											Lb-A1 Lr-B1	177.325	48.1026	3.68638	0.000528699	0.05	1	80.8846	273.765
Range 1: 1 to 244											Lb-A1 Lr-B2	193.602	48.1026	4.02476	0.000179059	0.05	1	97.1617	290.042
											Lb-A1 Lr-B3	160.621	53.7804	2.98662	0.00423	0.05	1	52.7983	268.445
Score:207 bits(528), Expect:2e-59,											Lb-A1 Lr-B4	186.885	48.1026	3.88512	0.000281428	0.05	1	90.4446	283.325
Method:Compositional matrix adjust.,											Lb-A1 Lr-B5	225.428	48.1026	4.6864	1.92437e-05	0.05	1	128.988	321.868
Identities:159/245(65%), Positives:181/245(73%), Gaps:31/245(12%)											Lb-A1 Lr-C1	-677.124	48.1026	-14.0767	1.0321e-19	0.05	1	-773.564	-580.684
											Lb-A1 Lr-C2	-38.1684	53.7804	-0.70971	0.48094	0.05	0	-145.992	69.6547
Query 158 MECFNEYFALEEIRNHLLGEFSPKTLKFGaeltststsefsnntatGS--------LNsf 313											Lb-A1 Lr-C3	219.011	53.7804	4.07233	0.000153252	0.05	1	111.188	326.834
ME +E+FALE+IR HLLGEFSPKTLKFGAELT + S+ + + F											Lb-A1 Lr-C4	224.729	48.1026	4.67187	2.02378e-05	0.05	1	128.289	321.169
Sbjct 1 MEYVDEFFALEKIRTHLLGEFSPKTLKFGAELTRSKCSDTVTESCNSESASSDSLPFDFF 60											Lb-A1 Lr-C5	226.78	48.1026	4.7145	1.74554e-05	0.05	1	130.34	323.22
											Lb-A2 Lr-A1	-711.954	48.1026	-14.8007	1.18929e-20	0.05	1	-808.393	-615.514
Query 314 dffsadffqfGYeisnsssesansehnRTNFikiesepsisssdyeeNKSKCFQFES--- 484											Lb-A2 Lr-A2	-63.3901	48.1026	-1.31781	0.19313	0.05	0	-159.83	33.0498
AD FQFG +SNSSSESANS +NRT+ +KIESEPSISSSDYEEN+SKCFQF+S											Lb-A2 Lr-A3	5.53542	53.7804	0.10293	0.9184	0.05	0	-102.288	113.359
Sbjct 61 FDIEADLFQFGAGVSNSSSESANSVYNRTDLVKIESEPSISSSDYEENQSKCFQFKSEPQ 120											Lb-A2 Lr-A4	14.3823	48.1026	0.29899	0.76609	0.05	0	-82.0576	110.822
											Lb-A2 Lr-A5	8.90867	48.1026	0.1852	0.85377	0.05	0	-87.5313	105.349
Query 485 -------------SKVIDRKPSLKIDLPRVKKFEWIDFGNSTQSNNPIVS------KIEE 607											Lb-A2 Lr-B1	-34.1502	48.1026	-0.70994	0.48079	0.05	0	-130.59	62.2897
S DRKPSLKIDLP VKK+EWIDFGNS QSN PIVS + E											Lb-A2 Lr-B2	-17.8731	48.1026	-0.37156	0.71167	0.05	0	-114.313	78.5668
Sbjct 121 VFIDLTSPKSTKLSSASDRKPSLKIDLPPVKKYEWIDFGNSAQSN-PIVSVPVKQIRKGE 179											Lb-A2 Lr-B3	-50.8533	53.7804	-0.94557	0.34858	0.05	0	-158.676	56.9698
											Lb-A2 Lr-B4	-24.5902	48.1026	-0.5112	0.61129	0.05	0	-121.03	71.8497
Query 608 KKQHYRGVRRRPWGKYAAEISDPKRRGSRVWLGTFETAIEAAKAYDKASFTMRGSKAILN 787											Lb-A2 Lr-B5	13.9533	48.1026	0.29007	0.77287	0.05	0	-82.4866	110.393
+K+HYRGVR+RPWGKYAAEI DP+RRGSRVWLGTF+TAIEAAKAYDKA+FTMRGSKAILN											Lb-A2 Lr-C1	-888.598	48.1026	-18.473	5.29028e-25	0.05	1	-985.038	-792.158
Sbjct 180 EKRHYRGVRQRPWGKYAAEIRDPRRRGSRVWLGTFDTAIEAAKAYDKAAFTMRGSKAILN 239											Lb-A2 Lr-C2	-249.643	53.7804	-4.6419	2.24484e-05	0.05	1	-357.466	-141.82
											Lb-A2 Lr-C3	7.53636	53.7804	0.14013	0.88908	0.05	0	-100.287	115.359
Query 788 FPLEM 802											Lb-A2 Lr-C4	13.2542	48.1026	0.27554	0.78395	0.05	0	-83.1857	109.694
FPLE+											Lb-A2 Lr-C5	15.305	48.1026	0.31817	0.75158	0.05	0	-81.135	111.745
Sbjct 240 FPLEV 244											Lb-A2 Lb-A1	-211.475	48.1026	-4.39633	5.20167e-05	0.05	1	-307.915	-115.035
											Lb-A3 Lr-A1	-727.983	48.1026	-15.134	4.49529e-21	0.05	1	-824.423	-631.543
											Lb-A3 Lr-A2	-79.4199	48.1026	-1.65105	0.10453	0.05	0	-175.86	17.02
											Lb-A3 Lr-A3	-10.4944	53.7804	-0.19514	0.84602	0.05	0	-118.318	97.3287
>ethylene response factor B.13 [Solanum lycopersicum]											Lb-A3 Lr-A4	-1.64757	48.1026	-0.03425	0.9728	0.05	0	-98.0875	94.7924
Sequence ID: NP_001315543.1 Length: 322											Lb-A3 Lr-A5	-7.12119	48.1026	-0.14804	0.88286	0.05	0	-103.561	89.3187
Range 1: 1 to 244											Lb-A3 Lr-B1	-50.1801	48.1026	-1.04319	0.30151	0.05	0	-146.62	46.2599
											Lb-A3 Lr-B2	-33.903	48.1026	-0.70481	0.48396	0.05	0	-130.343	62.5369
Score:205 bits(522), Expect:1e-58,											Lb-A3 Lr-B3	-66.8832	53.7804	-1.24364	0.21901	0.05	0	-174.706	40.94
Method:Compositional matrix adjust.,											Lb-A3 Lr-B4	-40.6201	48.1026	-0.84445	0.40215	0.05	0	-137.06	55.8199
Identities:161/245(66%), Positives:187/245(76%), Gaps:31/245(12%)											Lb-A3 Lr-B5	-2.07653	48.1026	-0.04317	0.96573	0.05	0	-98.5165	94.3634
											Lb-A3 Lr-C1	-904.628	48.1026	-18.8062	2.28873e-25	0.05	1	-1001.07	-808.188
Query 158 MECFNEYFALEEIRNHLLGEFSPKTLKFGaeltststsefsn------ntatGSL--Nsf 313											Lb-A3 Lr-C2	-265.673	53.7804	-4.93996	7.9253e-06	0.05	1	-373.496	-157.85
ME +E+FALE+IR HLLGEFSP+TLKFGAELTS+ S+ + ++GSL + F											Lb-A3 Lr-C3	-8.49349	53.7804	-0.15793	0.8751	0.05	0	-116.317	99.3296
Sbjct 1 MEYVDEFFALEKIRTHLLGEFSPRTLKFGAELTSSKCSDTVTESCDSESASSGSLPFDFF 60											Lb-A3 Lr-C4	-2.77567	48.1026	-0.0577	0.9542	0.05	0	-99.2156	93.6643
											Lb-A3 Lr-C5	-0.72486	48.1026	-0.01507	0.98803	0.05	0	-97.1648	95.7151
Query 314 dffsadffqfGYeisnsssesansehnRTNFikiesepsisssdyeeNKSKCFQFESSKV 493											Lb-A3 Lb-A1	-227.505	48.1026	-4.72957	1.65644e-05	0.05	1	-323.945	-131.065
AD FQFG +SNSSSESANS +NRT+F+KIESEPSISSSDYEEN+SK FQF+S											Lb-A3 Lb-A2	-16.0298	48.1026	-0.33324	0.74024	0.05	0	-112.47	80.4101
Sbjct 61 FDIEADLFQFGAGVSNSSSESANSVYNRTDFVKIESEPSISSSDYEENQSKRFQFKSEPQ 120											Lb-A4 Lr-A1	-727.985	48.1026	-15.134	4.49481e-21	0.05	1	-824.425	-631.545
											Lb-A4 Lr-A2	-79.4217	48.1026	-1.65109	0.10453	0.05	0	-175.862	17.0182
Query 494 I----------------DRKPSLKIDLPRVKKFEWIDFGNSTQSNNPIVS------KIEE 607											Lb-A4 Lr-A3	-10.4962	53.7804	-0.19517	0.84599	0.05	0	-118.319	97.3269
+ DRKPSLKIDLP VKK+EWIDFGNS QSN PIVS + E											Lb-A4 Lr-A4	-1.64933	48.1026	-0.03429	0.97277	0.05	0	-98.0893	94.7906
Sbjct 121 VFIDLTSPKSRKLCSASDRKPSLKIDLPPVKKYEWIDFGNSAQSN-PIVSVPVKQIREAE 179											Lb-A4 Lr-A5	-7.12295	48.1026	-0.14808	0.88283	0.05	0	-103.563	89.317
											Lb-A4 Lr-B1	-50.1818	48.1026	-1.04322	0.30149	0.05	0	-146.622	46.2581
Query 608 KKQHYRGVRRRPWGKYAAEISDPKRRGSRVWLGTFETAIEAAKAYDKASFTMRGSKAILN 787											Lb-A4 Lr-B2	-33.9047	48.1026	-0.70484	0.48394	0.05	0	-130.345	62.5352
+K+HYRGVR+RPWGKYAAEI DP+RRGSRVWLGTF+TAIEAAKAYDKA+FTMRGSKAILN											Lb-A4 Lr-B3	-66.8849	53.7804	-1.24367	0.21899	0.05	0	-174.708	40.9382
Sbjct 180 EKRHYRGVRQRPWGKYAAEIRDPRRRGSRVWLGTFDTAIEAAKAYDKAAFTMRGSKAILN 239											Lb-A4 Lr-B4	-40.6219	48.1026	-0.84448	0.40213	0.05	0	-137.062	55.8181
											Lb-A4 Lr-B5	-2.07829	48.1026	-0.04321	0.9657	0.05	0	-98.5182	94.3616
Query 788 FPLEM 802											Lb-A4 Lr-C1	-904.63	48.1026	-18.8062	2.28852e-25	0.05	1	-1001.07	-808.19
FPLE+											Lb-A4 Lr-C2	-265.675	53.7804	-4.94	7.92438e-06	0.05	1	-373.498	-157.852
Sbjct 240 FPLEV 244											Lb-A4 Lr-C3	-8.49525	53.7804	-0.15796	0.87508	0.05	0	-116.318	99.3279
											Lb-A4 Lr-C4	-2.77743	48.1026	-0.05774	0.95417	0.05	0	-99.2174	93.6625
											Lb-A4 Lr-C5	-0.72663	48.1026	-0.01511	0.988	0.05	0	-97.1666	95.7133
											Lb-A4 Lb-A1	-227.506	48.1026	-4.72961	1.65623e-05	0.05	1	-323.946	-131.066
>ethylene-responsive transcription factor 5 [Nicotiana attenuata]											Lb-A4 Lb-A2	-16.0316	48.1026	-0.33328	0.74021	0.05	0	-112.472	80.4083
Sequence ID: OIS99676.1 Length: 279											Lb-A4 Lb-A3	-0.00176	48.1026	-3.66837e-05	0.99997	0.05	0	-96.4417	96.4382
Range 1: 85 to 199											Lb-A5 Lr-A1	-726.891	48.1026	-15.1113	4.80142e-21	0.05	1	-823.331	-630.451
											Lb-A5 Lr-A2	-78.3274	48.1026	-1.62834	0.10927	0.05	0	-174.767	18.1125
Score:171 bits(432), Expect:5e-46,											Lb-A5 Lr-A3	-9.40195	53.7804	-0.17482	0.86187	0.05	0	-117.225	98.4212
Method:Compositional matrix adjust.,											Lb-A5 Lr-A4	-0.55508	48.1026	-0.01154	0.99084	0.05	0	-96.995	95.8849
Identities:85/116(73%), Positives:96/116(82%), Gaps:7/116(6%)											Lb-A5 Lr-A5	-6.0287	48.1026	-0.12533	0.90073	0.05	0	-102.469	90.4112
											Lb-A5 Lr-B1	-49.0876	48.1026	-1.02048	0.31205	0.05	0	-145.528	47.3524
Query 485 SKVIDRKPSLKIDLPRVKKFEWIDFGNSTQSNNPIVS------KIEEKKQHYRGVRRRPW 646											Lb-A5 Lr-B2	-32.8105	48.1026	-0.68209	0.4981	0.05	0	-129.25	63.6294
S V DRKPSLKIDLP VKKFEWI FGNST +N IVS + E+K+HYRGVR+RPW											Lb-A5 Lr-B3	-65.7907	53.7804	-1.22332	0.22652	0.05	0	-173.614	42.0325
Sbjct 85 SNVSDRKPSLKIDLPPVKKFEWIGFGNSTTQSNSIVSVTMQQNRKTEEKRHYRGVRQRPW 144											Lb-A5 Lr-B4	-39.5276	48.1026	-0.82173	0.41484	0.05	0	-135.968	56.9123
											Lb-A5 Lr-B5	-0.98404	48.1026	-0.02046	0.98375	0.05	0	-97.424	95.4559
Query 647 GKYAAEISDPKRRGSRVWLGTFETAIEAAKAYDKASFTMRGSKAILNFPLEMQGKN 814											Lb-A5 Lr-C1	-903.536	48.1026	-18.7835	2.42238e-25	0.05	1	-999.976	-807.096
GKYA+EI DP RRG+RVWLGTF TA+EAAKAYD+A+F MRGSKAILNFPLE+ GKN											Lb-A5 Lr-C2	-264.581	53.7804	-4.91965	8.51378e-06	0.05	1	-372.404	-156.757
Sbjct 145 GKYASEIRDPTRRGARVWLGTFNTAVEAAKAYDRAAFKMRGSKAILNFPLEV-GKN 199											Lb-A5 Lr-C3	-7.401	53.7804	-0.13762	0.89106	0.05	0	-115.224	100.422
											Lb-A5 Lr-C4	-1.68318	48.1026	-0.03499	0.97222	0.05	0	-98.1231	94.7568
											Lb-A5 Lr-C5	0.36763	48.1026	0.00764	0.99393	0.05	0	-96.0723	96.8076
											Lb-A5 Lb-A1	-226.412	48.1026	-4.70686	1.7925e-05	0.05	1	-322.852	-129.972
>ethylene-responsive transcription factor 5-like [Nicotiana tabacum]											Lb-A5 Lb-A2	-14.9374	48.1026	-0.31053	0.75735	0.05	0	-111.377	81.5026
Sequence ID: NP_001311976.1 Length: 237											Lb-A5 Lb-A3	1.09249	48.1026	0.02271	0.98196	0.05	0	-95.3474	97.5324
>Avr9/Cf-9 rapidly elicited protein 1 [Nicotiana tabacum]											Lb-A5 Lb-A4	1.09425	48.1026	0.02275	0.98193	0.05	0	-95.3457	97.5342
Sequence ID: AAG43545.1 Length: 237											Lb-B1 Lr-A1	-635.592	48.1026	-13.2133	1.47899e-18	0.05	1	-732.032	-539.152
Range 1: 85 to 199											Lb-B1 Lr-A2	12.9713	48.1026	0.26966	0.78845	0.05	0	-83.4686	109.411
											Lb-B1 Lr-A3	81.8969	53.7804	1.5228	0.13364	0.05	0	-25.9263	189.72
Score:169 bits(427), Expect:9e-46,											Lb-B1 Lr-A4	90.7437	48.1026	1.88646	0.06461	0.05	0	-5.69622	187.184
Method:Compositional matrix adjust.,											Lb-B1 Lr-A5	85.2701	48.1026	1.77267	0.08192	0.05	0	-11.1698	181.71
Identities:85/116(73%), Positives:95/116(81%), Gaps:7/116(6%)											Lb-B1 Lr-B1	42.2112	48.1026	0.87752	0.38409	0.05	0	-54.2287	138.651
											Lb-B1 Lr-B2	58.4883	48.1026	1.21591	0.22931	0.05	0	-37.9516	154.928
Query 485 SKVIDRKPSLKIDLPRVKKFEWIDFGNSTQSNNPIVS------KIEEKKQHYRGVRRRPW 646											Lb-B1 Lr-B3	25.5081	53.7804	0.4743	0.6372	0.05	0	-82.315	133.331
S V DRKPSLKIDLP VKKFEWI F NST +N IVS + E+K+HYRGVR+RPW											Lb-B1 Lr-B4	51.7712	48.1026	1.07627	0.28659	0.05	0	-44.6687	148.211
Sbjct 85 SNVSDRKPSLKIDLPPVKKFEWIGFCNSTTQSNSIVSVTMQQKRKTEEKRHYRGVRQRPW 144											Lb-B1 Lr-B5	90.3148	48.1026	1.87754	0.06585	0.05	0	-6.12518	186.755
											Lb-B1 Lr-C1	-812.237	48.1026	-16.8855	3.34979e-23	0.05	1	-908.677	-715.797
Query 647 GKYAAEISDPKRRGSRVWLGTFETAIEAAKAYDKASFTMRGSKAILNFPLEMQGKN 814											Lb-B1 Lr-C2	-173.282	53.7804	-3.22203	0.00216	0.05	1	-281.105	-65.4587
GKYAAEI DP RRG+RVWLGTF TA+EAAKAYD+A+F MRGSKAILNFPLE+ GKN											Lb-B1 Lr-C3	83.8978	53.7804	1.56001	0.1246	0.05	0	-23.9253	191.721
Sbjct 145 GKYAAEIRDPTRRGARVWLGTFNTAVEAAKAYDRAAFKMRGSKAILNFPLEV-GKN 199											Lb-B1 Lr-C4	89.6156	48.1026	1.86301	0.0679	0.05	0	-6.82432	186.056
											Lb-B1 Lr-C5	91.6664	48.1026	1.90564	0.06203	0.05	0	-4.77351	188.106
											Lb-B1 Lb-A1	-135.113	48.1026	-2.80886	0.00691	0.05	1	-231.553	-38.6734
											Lb-B1 Lb-A2	76.3614	48.1026	1.58747	0.11825	0.05	0	-20.0785	172.801
>PREDICTED: ethylene-responsive transcription factor 5-like [Nicotiana attenuata]											Lb-B1 Lb-A3	92.3913	48.1026	1.92071	0.06005	0.05	0	-4.04865	188.831
Sequence ID: XP_019252422.1 Length: 320											Lb-B1 Lb-A4	92.3931	48.1026	1.92075	0.06005	0.05	0	-4.04689	188.833
>PREDICTED: ethylene-responsive transcription factor 5-like [Nicotiana attenuata]											Lb-B1 Lb-A5	91.2988	48.1026	1.898	0.06305	0.05	0	-5.14114	187.739
Sequence ID: XP_019252820.1 Length: 320 >ethylene-responsive transcription factor 5 [Nicotiana attenuata]											Lb-B2 Lr-A1	-727.221	48.1026	-15.1181	4.70677e-21	0.05	1	-823.661	-630.781
Sequence ID: OIT08704.1 Length: 320											Lb-B2 Lr-A2	-78.6575	48.1026	-1.6352	0.10782	0.05	0	-175.097	17.7824
Range 1: 126 to 240											Lb-B2 Lr-A3	-9.73199	53.7804	-0.18096	0.85708	0.05	0	-117.555	98.0911
											Lb-B2 Lr-A4	-0.88512	48.1026	-0.0184	0.98539	0.05	0	-97.3251	95.5548
Score:171 bits(432), Expect:2e-45,											Lb-B2 Lr-A5	-6.35874	48.1026	-0.13219	0.89532	0.05	0	-102.799	90.0812
Method:Compositional matrix adjust.,											Lb-B2 Lr-B1	-49.4176	48.1026	-1.02734	0.30884	0.05	0	-145.858	47.0223
Identities:85/116(73%), Positives:96/116(82%), Gaps:7/116(6%)											Lb-B2 Lr-B2	-33.1405	48.1026	-0.68896	0.4938	0.05	0	-129.58	63.2994
											Lb-B2 Lr-B3	-66.1207	53.7804	-1.22946	0.22423	0.05	0	-173.944	41.7024
Query 485 SKVIDRKPSLKIDLPRVKKFEWIDFGNSTQSNNPIVS------KIEEKKQHYRGVRRRPW 646											Lb-B2 Lr-B4	-39.8576	48.1026	-0.8286	0.41098	0.05	0	-136.298	56.5823
S V DRKPSLKIDLP VKKFEWI FGNST +N IVS + E+K+HYRGVR+RPW											Lb-B2 Lr-B5	-1.31408	48.1026	-0.02732	0.97831	0.05	0	-97.754	95.1259
Sbjct 126 SNVSDRKPSLKIDLPPVKKFEWIGFGNSTTQSNSIVSVTMQQNRKTEEKRHYRGVRQRPW 185											Lb-B2 Lr-C1	-903.866	48.1026	-18.7904	2.38119e-25	0.05	1	-1000.31	-807.426
											Lb-B2 Lr-C2	-264.911	53.7804	-4.92579	8.33161e-06	0.05	1	-372.734	-157.087
Query 647 GKYAAEISDPKRRGSRVWLGTFETAIEAAKAYDKASFTMRGSKAILNFPLEMQGKN 814											Lb-B2 Lr-C3	-7.73105	53.7804	-0.14375	0.88623	0.05	0	-115.554	100.092
GKYA+EI DP RRG+RVWLGTF TA+EAAKAYD+A+F MRGSKAILNFPLE+ GKN											Lb-B2 Lr-C4	-2.01323	48.1026	-0.04185	0.96677	0.05	0	-98.4532	94.4267
Sbjct 186 GKYASEIRDPTRRGARVWLGTFNTAVEAAKAYDRAAFKMRGSKAILNFPLEV-GKN 240											Lb-B2 Lr-C5	0.03758	48.1026	0.000781269	0.99938	0.05	0	-96.4024	96.4775
											Lb-B2 Lb-A1	-226.742	48.1026	-4.71372	1.75028e-05	0.05	1	-323.182	-130.302
											Lb-B2 Lb-A2	-15.2674	48.1026	-0.31739	0.75217	0.05	0	-111.707	81.1725
											Lb-B2 Lb-A3	0.76244	48.1026	0.01585	0.98741	0.05	0	-95.6775	97.2024
											Lb-B2 Lb-A4	0.76421	48.1026	0.01589	0.98738	0.05	0	-95.6757	97.2041
Range 2: 1 to 29											Lb-B2 Lb-A5	-0.33005	48.1026	-0.00686	0.99455	0.05	0	-96.77	96.1099
											Lb-B2 Lb-B1	-91.6288	48.1026	-1.90486	0.06213	0.05	0	-188.069	4.8111
Score:61.6 bits(148), Expect:2e-06,											Lb-B3 Lr-A1	-727.99	48.1026	-15.1341	4.49341e-21	0.05	1	-824.43	-631.55
Method:Compositional matrix adjust.,											Lb-B3 Lr-A2	-79.4269	48.1026	-1.6512	0.1045	0.05	0	-175.867	17.0131
Identities:26/29(90%), Positives:29/29(100%), Gaps:0/29(0%)											Lb-B3 Lr-A3	-10.5014	53.7804	-0.19526	0.84592	0.05	0	-118.324	97.3218
											Lb-B3 Lr-A4	-1.65449	48.1026	-0.0344	0.97269	0.05	0	-98.0944	94.7854
Query 158 MECFNEYFALEEIRNHLLGEFSPKTLKFG 244											Lb-B3 Lr-A5	-7.12811	48.1026	-0.14819	0.88275	0.05	0	-103.568	89.3118
MECF+EYFALE+IRNHLLG+FSPKTLKFG											Lb-B3 Lr-B1	-50.187	48.1026	-1.04333	0.30144	0.05	0	-146.627	46.2529
Sbjct 1 MECFDEYFALEKIRNHLLGDFSPKTLKFG 29											Lb-B3 Lr-B2	-33.9099	48.1026	-0.70495	0.48387	0.05	0	-130.35	62.53
											Lb-B3 Lr-B3	-66.8901	53.7804	-1.24376	0.21896	0.05	0	-174.713	40.933
											Lb-B3 Lr-B4	-40.627	48.1026	-0.84459	0.40207	0.05	0	-137.067	55.8129
											Lb-B3 Lr-B5	-2.08345	48.1026	-0.04331	0.96561	0.05	0	-98.5234	94.3565
>Ethylene-responsive transcription factor 5 [Capsicum annuum]											Lb-B3 Lr-C1	-904.635	48.1026	-18.8064	2.28791e-25	0.05	1	-1001.08	-808.195
Sequence ID: KAF3645861.1 Length: 297											Lb-B3 Lr-C2	-265.68	53.7804	-4.94009	7.9217e-06	0.05	1	-373.503	-157.857
>Ethylene-responsive transcription factor 5 [Capsicum annuum]											Lb-B3 Lr-C3	-8.50042	53.7804	-0.15806	0.875	0.05	0	-116.324	99.3227
Sequence ID: KAF3654229.1 Length: 297											Lb-B3 Lr-C4	-2.7826	48.1026	-0.05785	0.95408	0.05	0	-99.2225	93.6573
Range 1: 157 to 273											Lb-B3 Lr-C5	-0.73179	48.1026	-0.01521	0.98792	0.05	0	-97.1717	95.7082
											Lb-B3 Lb-A1	-227.512	48.1026	-4.72971	1.65561e-05	0.05	1	-323.952	-131.072
Score:168 bits(426), Expect:8e-45,											Lb-B3 Lb-A2	-16.0368	48.1026	-0.33339	0.74013	0.05	0	-112.477	80.4032
Method:Compositional matrix adjust.,											Lb-B3 Lb-A3	-0.00693	48.1026	-0.000144017	0.99989	0.05	0	-96.4469	96.433
Identities:85/117(73%), Positives:93/117(79%), Gaps:8/117(6%)											Lb-B3 Lb-A4	-0.00516	48.1026	-0.000107333	0.99991	0.05	0	-96.4451	96.4348
											Lb-B3 Lb-A5	-1.09942	48.1026	-0.02286	0.98185	0.05	0	-97.5394	95.3405
Query 479 ESSKVIDRKPSLKIDLPRVKKFEWIDFGNSTQS--NNPIVS------KIEEKKQHYRGVR 634											Lb-B3 Lb-B1	-92.3982	48.1026	-1.92086	0.06004	0.05	0	-188.838	4.04173
+SS DRKP LKIDLP VK FE I+FGNS S +NPIVS + E K HYRGVR											Lb-B3 Lb-B2	-0.76937	48.1026	-0.01599	0.9873	0.05	0	-97.2093	95.6706
Sbjct 157 KSSSASDRKPKLKIDLPSVKNFEMINFGNSINSTQSNPIVSVSAQQPRKTEGKTHYRGVR 216											Lb-B4 Lr-A1	-721.108	48.1026	-14.991	6.81187e-21	0.05	1	-817.548	-624.668
											Lb-B4 Lr-A2	-72.5448	48.1026	-1.50813	0.13735	0.05	0	-168.985	23.8952
Query 635 RRPWGKYAAEISDPKRRGSRVWLGTFETAIEAAKAYDKASFTMRGSKAILNFPLEMQ 805											Lb-B4 Lr-A3	-3.61927	53.7804	-0.0673	0.94659	0.05	0	-111.442	104.204
+RPWGKYAAEI DP RRGSRVWLGTF TAIEAAKAYDKA+FTMRGSKAILNFPLE++											Lb-B4 Lr-A4	5.2276	48.1026	0.10868	0.91386	0.05	0	-91.2123	101.668
Sbjct 217 KRPWGKYAAEIRDPNRRGSRVWLGTFVTAIEAAKAYDKAAFTMRGSKAILNFPLEVE 273											Lb-B4 Lr-A5	-0.24602	48.1026	-0.00511	0.99594	0.05	0	-96.686	96.1939
											Lb-B4 Lr-B1	-43.3049	48.1026	-0.90026	0.37198	0.05	0	-139.745	53.135
											Lb-B4 Lr-B2	-27.0278	48.1026	-0.56188	0.57652	0.05	0	-123.468	69.4121
											Lb-B4 Lr-B3	-60.008	53.7804	-1.1158	0.26945	0.05	0	-167.831	47.8151
											Lb-B4 Lr-B4	-33.7449	48.1026	-0.70152	0.48599	0.05	0	-130.185	62.695
Range 2: 1 to 29											Lb-B4 Lr-B5	4.79864	48.1026	0.09976	0.92091	0.05	0	-91.6413	101.239
											Lb-B4 Lr-C1	-897.753	48.1026	-18.6633	3.27399e-25	0.05	1	-994.193	-801.313
Score:53.5 bits(127), Expect:7e-04,											Lb-B4 Lr-C2	-258.798	53.7804	-4.81213	1.24192e-05	0.05	1	-366.621	-150.975
Method:Compositional matrix adjust.,											Lb-B4 Lr-C3	-1.61832	53.7804	-0.03009	0.97611	0.05	0	-109.441	106.205
Identities:24/29(83%), Positives:26/29(89%), Gaps:0/29(0%)											Lb-B4 Lr-C4	4.0995	48.1026	0.08522	0.9324	0.05	0	-92.3404	100.539
											Lb-B4 Lr-C5	6.1503	48.1026	0.12786	0.89874	0.05	0	-90.2896	102.59
Query 158 MECFNEYFALEEIRNHLLGEFSPKTLKFG 244											Lb-B4 Lb-A1	-220.629	48.1026	-4.58664	2.71611e-05	0.05	1	-317.069	-124.19
ME +E FALE+IRNHLLGEFSPKTLKFG											Lb-B4 Lb-A2	-9.15469	48.1026	-0.19032	0.84978	0.05	0	-105.595	87.2853
Sbjct 1 MEYVDEIFALEKIRNHLLGEFSPKTLKFG 29											Lb-B4 Lb-A3	6.87517	48.1026	0.14293	0.88688	0.05	0	-89.5648	103.315
											Lb-B4 Lb-A4	6.87693	48.1026	0.14296	0.88685	0.05	0	-89.563	103.317
											Lb-B4 Lb-A5	5.78268	48.1026	0.12022	0.90476	0.05	0	-90.6573	102.223
											Lb-B4 Lb-B1	-85.5161	48.1026	-1.77779	0.08107	0.05	0	-181.956	10.9238
>Ethylene-responsive transcription factor 5 [Capsicum chinense]											Lb-B4 Lb-B2	6.11272	48.1026	0.12708	0.89935	0.05	0	-90.3272	102.553
Sequence ID: PHU28538.1 Length: 297											Lb-B4 Lb-B3	6.88209	48.1026	0.14307	0.88677	0.05	0	-89.5579	103.322
Range 1: 157 to 273											Lb-B5 Lr-A1	-727.529	48.1026	-15.1245	4.62003e-21	0.05	1	-823.969	-631.089
											Lb-B5 Lr-A2	-78.9659	48.1026	-1.64161	0.10648	0.05	0	-175.406	17.474
Score:168 bits(425), Expect:1e-44,											Lb-B5 Lr-A3	-10.0404	53.7804	-0.18669	0.8526	0.05	0	-117.864	97.7827
Method:Compositional matrix adjust.,											Lb-B5 Lr-A4	-1.19356	48.1026	-0.02481	0.9803	0.05	0	-97.6335	95.2464
Identities:85/117(73%), Positives:93/117(79%), Gaps:8/117(6%)											Lb-B5 Lr-A5	-6.66718	48.1026	-0.1386	0.89028	0.05	0	-103.107	89.7728
											Lb-B5 Lr-B1	-49.7261	48.1026	-1.03375	0.30586	0.05	0	-146.166	46.7139
Query 479 ESSKVIDRKPSLKIDLPRVKKFEWIDFGNSTQS--NNPIVS------KIEEKKQHYRGVR 634											Lb-B5 Lr-B2	-33.449	48.1026	-0.69537	0.48981	0.05	0	-129.889	62.991
+SS DRKP LKIDLP VK FE I+FGNS S +NPIVS + E K HYRGVR											Lb-B5 Lr-B3	-66.4292	53.7804	-1.23519	0.22211	0.05	0	-174.252	41.394
Sbjct 157 KSSSASDRKPKLKIDLPSVKNFEMINFGNSINSTQSNPIVSVSVQQPRKTEGKTHYRGVR 216											Lb-B5 Lr-B4	-40.1661	48.1026	-0.83501	0.40739	0.05	0	-136.606	56.2739
											Lb-B5 Lr-B5	-1.62252	48.1026	-0.03373	0.97322	0.05	0	-98.0625	94.8174
Query 635 RRPWGKYAAEISDPKRRGSRVWLGTFETAIEAAKAYDKASFTMRGSKAILNFPLEMQ 805											Lb-B5 Lr-C1	-904.174	48.1026	-18.7968	2.34334e-25	0.05	1	-1000.61	-807.734
+RPWGKYAAEI DP RRGSRVWLGTF TAIEAAKAYDKA+FTMRGSKAILNFPLE++											Lb-B5 Lr-C2	-265.219	53.7804	-4.93152	8.16484e-06	0.05	1	-373.042	-157.396
Sbjct 217 QRPWGKYAAEIRDPNRRGSRVWLGTFVTAIEAAKAYDKAAFTMRGSKAILNFPLEVE 273											Lb-B5 Lr-C3	-8.03948	53.7804	-0.14949	0.88173	0.05	0	-115.863	99.7836
											Lb-B5 Lr-C4	-2.32166	48.1026	-0.04826	0.96168	0.05	0	-98.7616	94.1183
											Lb-B5 Lr-C5	-0.27085	48.1026	-0.00563	0.99553	0.05	0	-96.7108	96.1691
											Lb-B5 Lb-A1	-227.051	48.1026	-4.72013	1.71171e-05	0.05	1	-323.491	-130.611
											Lb-B5 Lb-A2	-15.5758	48.1026	-0.3238	0.74734	0.05	0	-112.016	80.8641
Range 2: 1 to 29											Lb-B5 Lb-A3	0.45401	48.1026	0.00944	0.9925	0.05	0	-95.9859	96.894
											Lb-B5 Lb-A4	0.45577	48.1026	0.00948	0.99248	0.05	0	-95.9842	96.8957
Score:53.5 bits(127), Expect:7e-04,											Lb-B5 Lb-A5	-0.63848	48.1026	-0.01327	0.98946	0.05	0	-97.0784	95.8015
Method:Compositional matrix adjust.,											Lb-B5 Lb-B1	-91.9373	48.1026	-1.91127	0.06128	0.05	0	-188.377	4.50266
Identities:24/29(83%), Positives:26/29(89%), Gaps:0/29(0%)											Lb-B5 Lb-B2	-0.30843	48.1026	-0.00641	0.99491	0.05	0	-96.7484	96.1315
											Lb-B5 Lb-B3	0.46094	48.1026	0.00958	0.99239	0.05	0	-95.979	96.9009
Query 158 MECFNEYFALEEIRNHLLGEFSPKTLKFG 244											Lb-B5 Lb-B4	-6.42116	48.1026	-0.13349	0.8943	0.05	0	-102.861	90.0188
ME +E FALE+IRNHLLGEFSPKTLKFG											Lb-C1 Lr-A1	-657.235	48.1026	-13.6632	3.65007e-19	0.05	1	-753.675	-560.795
Sbjct 1 MEYVDEIFALEKIRNHLLGEFSPKTLKFG 29											Lb-C1 Lr-A2	-8.67182	48.1026	-0.18028	0.85761	0.05	0	-105.112	87.7681
											Lb-C1 Lr-A3	60.2537	53.7804	1.12037	0.26752	0.05	0	-47.5694	168.077
											Lb-C1 Lr-A4	69.1006	48.1026	1.43652	0.15662	0.05	0	-27.3394	165.541
											Lb-C1 Lr-A5	63.6269	48.1026	1.32273	0.1915	0.05	0	-32.813	160.067
>ethylene-responsive transcription factor ERF104-like [Olea europaea var. sylvestris]											Lb-C1 Lr-B1	20.5681	48.1026	0.42759	0.67065	0.05	0	-75.8719	117.008
Sequence ID: XP_022866990.1 Length: 286											Lb-C1 Lr-B2	36.8451	48.1026	0.76597	0.44703	0.05	0	-59.5948	133.285
Range 1: 95 to 205											Lb-C1 Lr-B3	3.86497	53.7804	0.07187	0.94297	0.05	0	-103.958	111.688
											Lb-C1 Lr-B4	30.128	48.1026	0.62633	0.53374	0.05	0	-66.3119	126.568
Score:167 bits(422), Expect:2e-44,											Lb-C1 Lr-B5	68.6716	48.1026	1.42761	0.15916	0.05	0	-27.7683	165.112
Method:Compositional matrix adjust.,											Lb-C1 Lr-C1	-833.88	48.1026	-17.3354	1.00611e-23	0.05	1	-930.32	-737.44
Identities:80/113(71%), Positives:94/113(83%), Gaps:7/113(6%)											Lb-C1 Lr-C2	-194.925	53.7804	-3.62446	0.000641348	0.05	1	-302.748	-87.1018
											Lb-C1 Lr-C3	62.2546	53.7804	1.15757	0.25213	0.05	0	-45.5685	170.078
Query 482 SSKVIDRKPSLKIDLPRVKKFEWIDFGNSTQSNNPIVSKIE-----EKKQHYRGVRRRPW 646											Lb-C1 Lr-C4	67.9725	48.1026	1.41307	0.16337	0.05	0	-28.4675	164.412
+ K+ +RKPSLKI+LP VKKF+WIDF ST SN V+ ++ E+K HYRGVRRRPW											Lb-C1 Lr-C5	70.0233	48.1026	1.45571	0.15126	0.05	0	-26.4167	166.463
Sbjct 95 AEKLTERKPSLKIELPEVKKFDWIDFSESTHSNT--VATVQDNSAVEEKSHYRGVRRRPW 152											Lb-C1 Lb-A1	-156.757	48.1026	-3.25879	0.00194	0.05	1	-253.196	-60.3166
											Lb-C1 Lb-A2	54.7183	48.1026	1.13753	0.26034	0.05	0	-41.7217	151.158
Query 647 GKYAAEISDPKRRGSRVWLGTFETAIEAAKAYDKASFTMRGSKAILNFPLEMQ 805											Lb-C1 Lb-A3	70.7481	48.1026	1.47078	0.14716	0.05	0	-25.6918	167.188
GKYAAEI DPKRRGSRVWLGTF+TAIEAAKAYD A+F MRG+KAILNFPLE++											Lb-C1 Lb-A4	70.7499	48.1026	1.47081	0.14715	0.05	0	-25.69	167.19
Sbjct 153 GKYAAEIRDPKRRGSRVWLGTFDTAIEAAKAYDSAAFKMRGNKAILNFPLEIR 205											Lb-C1 Lb-A5	69.6556	48.1026	1.44806	0.15338	0.05	0	-26.7843	166.096
											Lb-C1 Lb-B1	-21.6432	48.1026	-0.44994	0.65456	0.05	0	-118.083	74.7968
											Lb-C1 Lb-B2	69.9857	48.1026	1.45492	0.15148	0.05	0	-26.4542	166.426
											Lb-C1 Lb-B3	70.755	48.1026	1.47092	0.14712	0.05	0	-25.6849	167.195
											Lb-C1 Lb-B4	63.873	48.1026	1.32785	0.18981	0.05	0	-32.567	160.313
											Lb-C1 Lb-B5	70.2941	48.1026	1.46134	0.14972	0.05	0	-26.1458	166.734
											Lb-C2 Lr-A1	-721.451	48.1026	-14.9982	6.67195e-21	0.05	1	-817.89	-625.011
											Lb-C2 Lr-A2	-72.8871	48.1026	-1.51524	0.13554	0.05	0	-169.327	23.5528
											Lb-C2 Lr-A3	-3.96161	53.7804	-0.07366	0.94155	0.05	0	-111.785	103.862
											Lb-C2 Lr-A4	4.88526	48.1026	0.10156	0.91948	0.05	0	-91.5547	101.325
											Lb-C2 Lr-A5	-0.58836	48.1026	-0.01223	0.99029	0.05	0	-97.0283	95.8516
											Lb-C2 Lr-B1	-43.6472	48.1026	-0.90738	0.36824	0.05	0	-140.087	52.7927
											Lb-C2 Lr-B2	-27.3702	48.1026	-0.569	0.57172	0.05	0	-123.81	69.0698
											Lb-C2 Lr-B3	-60.3503	53.7804	-1.12216	0.26676	0.05	0	-168.173	47.4728
											Lb-C2 Lr-B4	-34.0873	48.1026	-0.70864	0.4816	0.05	0	-130.527	62.3527
											Lb-C2 Lr-B5	4.4563	48.1026	0.09264	0.92653	0.05	0	-91.9836	100.896
											Lb-C2 Lr-C1	-898.095	48.1026	-18.6704	3.21599e-25	0.05	1	-994.535	-801.655
											Lb-C2 Lr-C2	-259.14	53.7804	-4.81849	1.21456e-05	0.05	1	-366.963	-151.317
											Lb-C2 Lr-C3	-1.96066	53.7804	-0.03646	0.97105	0.05	0	-109.784	105.862
											Lb-C2 Lr-C4	3.75716	48.1026	0.07811	0.93803	0.05	0	-92.6828	100.197
											Lb-C2 Lr-C5	5.80797	48.1026	0.12074	0.90434	0.05	0	-90.632	102.248
											Lb-C2 Lb-A1	-220.972	48.1026	-4.59376	2.65039e-05	0.05	1	-317.412	-124.532
											Lb-C2 Lb-A2	-9.49702	48.1026	-0.19743	0.84423	0.05	0	-105.937	86.9429
											Lb-C2 Lb-A3	6.53283	48.1026	0.13581	0.89248	0.05	0	-89.9071	102.973
											Lb-C2 Lb-A4	6.53459	48.1026	0.13585	0.89245	0.05	0	-89.9053	102.975
											Lb-C2 Lb-A5	5.44034	48.1026	0.1131	0.91037	0.05	0	-90.9996	101.88
											Lb-C2 Lb-B1	-85.8585	48.1026	-1.7849	0.07989	0.05	0	-182.298	10.5815
											Lb-C2 Lb-B2	5.77039	48.1026	0.11996	0.90496	0.05	0	-90.6696	102.21
											Lb-C2 Lb-B3	6.53976	48.1026	0.13595	0.89236	0.05	0	-89.9002	102.98
											Lb-C2 Lb-B4	-0.34234	48.1026	-0.00712	0.99435	0.05	0	-96.7823	96.0976
											Lb-C2 Lb-B5	6.07882	48.1026	0.12637	0.89991	0.05	0	-90.3611	102.519
											Lb-C2 Lb-C1	-64.2153	48.1026	-1.33496	0.18749	0.05	0	-160.655	32.2246
											Lb-C3 Lr-A1	-728.044	68.0274	-10.7022	5.85919e-15	0.05	1	-864.431	-591.658
											Lb-C3 Lr-A2	-79.4808	68.0274	-1.16837	0.24779	0.05	0	-215.867	56.9059
											Lb-C3 Lr-A3	-10.5553	72.1539	-0.14629	0.88424	0.05	0	-155.215	134.105
											Lb-C3 Lr-A4	-1.70844	68.0274	-0.02511	0.98006	0.05	0	-138.095	134.678
											Lb-C3 Lr-A5	-7.18206	68.0274	-0.10558	0.91631	0.05	0	-143.569	129.205
											Lb-C3 Lr-B1	-50.2409	68.0274	-0.73854	0.46338	0.05	0	-186.628	86.1457
											Lb-C3 Lr-B2	-33.9639	68.0274	-0.49927	0.61962	0.05	0	-170.351	102.423
											Lb-C3 Lr-B3	-66.944	72.1539	-0.92779	0.35764	0.05	0	-211.604	77.7159
											Lb-C3 Lr-B4	-40.681	68.0274	-0.59801	0.55233	0.05	0	-177.068	95.7057
											Lb-C3 Lr-B5	-2.1374	68.0274	-0.03142	0.97505	0.05	0	-138.524	134.249
											Lb-C3 Lr-C1	-904.689	68.0274	-13.2989	1.13093e-18	0.05	1	-1041.08	-768.302
											Lb-C3 Lr-C2	-265.734	72.1539	-3.68288	0.000534536	0.05	1	-410.394	-121.074
											Lb-C3 Lr-C3	-8.55436	72.1539	-0.11856	0.90607	0.05	0	-153.214	136.106
											Lb-C3 Lr-C4	-2.83654	68.0274	-0.0417	0.96689	0.05	0	-139.223	133.55
											Lb-C3 Lr-C5	-0.78573	68.0274	-0.01155	0.99083	0.05	0	-137.172	135.601
											Lb-C3 Lb-A1	-227.566	68.0274	-3.34521	0.0015	0.05	1	-363.952	-91.1788
											Lb-C3 Lb-A2	-16.0907	68.0274	-0.23653	0.81391	0.05	0	-152.477	120.296
											Lb-C3 Lb-A3	-0.06087	68.0274	-0.000894813	0.99929	0.05	0	-136.448	136.326
											Lb-C3 Lb-A4	-0.05911	68.0274	-0.000868874	0.99931	0.05	0	-136.446	136.328
											Lb-C3 Lb-A5	-1.15336	68.0274	-0.01695	0.98654	0.05	0	-137.54	135.233
											Lb-C3 Lb-B1	-92.4522	68.0274	-1.35904	0.17978	0.05	0	-228.839	43.9345
											Lb-C3 Lb-B2	-0.82331	68.0274	-0.0121	0.99039	0.05	0	-137.21	135.563
											Lb-C3 Lb-B3	-0.05394	68.0274	-0.000792978	0.99937	0.05	0	-136.441	136.333
											Lb-C3 Lb-B4	-6.93604	68.0274	-0.10196	0.91917	0.05	0	-143.323	129.451
											Lb-C3 Lb-B5	-0.51488	68.0274	-0.00757	0.99399	0.05	0	-136.902	135.872
											Lb-C3 Lb-C1	-70.809	68.0274	-1.04089	0.30256	0.05	0	-207.196	65.5777
											Lb-C3 Lb-C2	-6.5937	68.0274	-0.09693	0.92314	0.05	0	-142.98	129.793
											Lb-C4 Lr-A1	-728.127	48.1026	-15.137	4.4566e-21	0.05	1	-824.567	-631.687
											Lb-C4 Lr-A2	-79.5634	48.1026	-1.65403	0.10392	0.05	0	-176.003	16.8766
											Lb-C4 Lr-A3	-10.6379	53.7804	-0.1978	0.84394	0.05	0	-118.461	97.1853
											Lb-C4 Lr-A4	-1.79099	48.1026	-0.03723	0.97044	0.05	0	-98.2309	94.6489
											Lb-C4 Lr-A5	-7.26461	48.1026	-0.15102	0.88052	0.05	0	-103.705	89.1753
											Lb-C4 Lr-B1	-50.3235	48.1026	-1.04617	0.30014	0.05	0	-146.763	46.1165
											Lb-C4 Lr-B2	-34.0464	48.1026	-0.70779	0.48212	0.05	0	-130.486	62.3935
											Lb-C4 Lr-B3	-67.0266	53.7804	-1.2463	0.21803	0.05	0	-174.85	40.7965
											Lb-C4 Lr-B4	-40.7635	48.1026	-0.84743	0.4005	0.05	0	-137.203	55.6764
											Lb-C4 Lr-B5	-2.21995	48.1026	-0.04615	0.96336	0.05	0	-98.6599	94.22
											Lb-C4 Lr-C1	-904.772	48.1026	-18.8092	2.27175e-25	0.05	1	-1001.21	-808.332
											Lb-C4 Lr-C2	-265.816	53.7804	-4.94263	7.85107e-06	0.05	1	-373.64	-157.993
											Lb-C4 Lr-C3	-8.63691	53.7804	-0.1606	0.87301	0.05	0	-116.46	99.1862
											Lb-C4 Lr-C4	-2.91909	48.1026	-0.06068	0.95183	0.05	0	-99.359	93.5208
											Lb-C4 Lr-C5	-0.86829	48.1026	-0.01805	0.98566	0.05	0	-97.3082	95.5717
											Lb-C4 Lb-A1	-227.648	48.1026	-4.73255	1.63935e-05	0.05	1	-324.088	-131.208
											Lb-C4 Lb-A2	-16.1733	48.1026	-0.33622	0.738	0.05	0	-112.613	80.2667
											Lb-C4 Lb-A3	-0.14343	48.1026	-0.00298	0.99763	0.05	0	-96.5834	96.2965
											Lb-C4 Lb-A4	-0.14166	48.1026	-0.00294	0.99766	0.05	0	-96.5816	96.2983
											Lb-C4 Lb-A5	-1.23591	48.1026	-0.02569	0.9796	0.05	0	-97.6758	95.204
											Lb-C4 Lb-B1	-92.5347	48.1026	-1.92369	0.05967	0.05	0	-188.975	3.90523
											Lb-C4 Lb-B2	-0.90587	48.1026	-0.01883	0.98504	0.05	0	-97.3458	95.5341
											Lb-C4 Lb-B3	-0.1365	48.1026	-0.00284	0.99775	0.05	0	-96.5764	96.3034
											Lb-C4 Lb-B4	-7.01859	48.1026	-0.14591	0.88454	0.05	0	-103.459	89.4214
											Lb-C4 Lb-B5	-0.59743	48.1026	-0.01242	0.99014	0.05	0	-97.0374	95.8425
											Lb-C4 Lb-C1	-70.8915	48.1026	-1.47376	0.14635	0.05	0	-167.331	25.5484
											Lb-C4 Lb-C2	-6.67625	48.1026	-0.13879	0.89013	0.05	0	-103.116	89.7637
											Lb-C4 Lb-C3	-0.08255	68.0274	-0.00121	0.99904	0.05	0	-136.469	136.304
											Lb-C5 Lr-A1	-727.52	48.1026	-15.1243	4.62268e-21	0.05	1	-823.96	-631.08
											Lb-C5 Lr-A2	-78.9564	48.1026	-1.64142	0.10652	0.05	0	-175.396	17.4835
											Lb-C5 Lr-A3	-10.0309	53.7804	-0.18652	0.85274	0.05	0	-117.854	97.7922
											Lb-C5 Lr-A4	-1.18406	48.1026	-0.02462	0.98045	0.05	0	-97.624	95.2559
											Lb-C5 Lr-A5	-6.65768	48.1026	-0.13841	0.89043	0.05	0	-103.098	89.7823
											Lb-C5 Lr-B1	-49.7165	48.1026	-1.03355	0.30595	0.05	0	-146.156	46.7234
											Lb-C5 Lr-B2	-33.4395	48.1026	-0.69517	0.48993	0.05	0	-129.879	63.0005
											Lb-C5 Lr-B3	-66.4197	53.7804	-1.23502	0.22217	0.05	0	-174.243	41.4035
											Lb-C5 Lr-B4	-40.1566	48.1026	-0.83481	0.4075	0.05	0	-136.597	56.2834
											Lb-C5 Lr-B5	-1.61302	48.1026	-0.03353	0.97337	0.05	0	-98.053	94.8269
											Lb-C5 Lr-C1	-904.165	48.1026	-18.7966	2.34449e-25	0.05	1	-1000.6	-807.725
											Lb-C5 Lr-C2	-265.21	53.7804	-4.93135	8.16992e-06	0.05	1	-373.033	-157.386
											Lb-C5 Lr-C3	-8.02998	53.7804	-0.14931	0.88186	0.05	0	-115.853	99.7931
											Lb-C5 Lr-C4	-2.31216	48.1026	-0.04807	0.96184	0.05	0	-98.7521	94.1278
											Lb-C5 Lr-C5	-0.26136	48.1026	-0.00543	0.99568	0.05	0	-96.7013	96.1786
											Lb-C5 Lb-A1	-227.041	48.1026	-4.71993	1.71288e-05	0.05	1	-323.481	-130.601
											Lb-C5 Lb-A2	-15.5663	48.1026	-0.32361	0.74749	0.05	0	-112.006	80.8736
											Lb-C5 Lb-A3	0.46351	48.1026	0.00964	0.99235	0.05	0	-95.9764	96.9035
											Lb-C5 Lb-A4	0.46527	48.1026	0.00967	0.99232	0.05	0	-95.9747	96.9052
											Lb-C5 Lb-A5	-0.62898	48.1026	-0.01308	0.98962	0.05	0	-97.0689	95.811
											Lb-C5 Lb-B1	-91.9278	48.1026	-1.91108	0.06131	0.05	0	-188.368	4.51216
											Lb-C5 Lb-B2	-0.29894	48.1026	-0.00621	0.99506	0.05	0	-96.7389	96.141
											Lb-C5 Lb-B3	0.47043	48.1026	0.00978	0.99223	0.05	0	-95.9695	96.9104
											Lb-C5 Lb-B4	-6.41166	48.1026	-0.13329	0.89446	0.05	0	-102.852	90.0283
											Lb-C5 Lb-B5	0.0095	48.1026	0.000197442	0.99984	0.05	0	-96.4304	96.4494
											Lb-C5 Lb-C1	-70.2846	48.1026	-1.46114	0.14977	0.05	0	-166.725	26.1553
											Lb-C5 Lb-C2	-6.06932	48.1026	-0.12617	0.90006	0.05	0	-102.509	90.3706
											Lb-C5 Lb-C3	0.52438	68.0274	0.00771	0.99388	0.05	0	-135.862	136.911
											Lb-C5 Lb-C4	0.60693	48.1026	0.01262	0.98998	0.05	0	-95.833	97.0469
											Lr-A1	-728.263	--	5.89893e+302	2	0.05	1	--	--
											Lr-A2	-79.7	--	6.4557e+301	2	0.05	1	--	--
											Lr-A3	-10.7745	--	8.72734e+300	2	0.05	1	--	--
											Lr-A4	-1.92762	--	1.56137e+300	2	0.05	1	--	--
											Lr-A5	-7.40124	--	5.995e+300	2	0.05	1	--	--
											Lr-B1	-50.4601	--	4.08727e+301	2	0.05	1	--	--
											Lr-B2	-34.183	--	2.76883e+301	2	0.05	1	--	--
											Lr-B3	-67.1632	--	5.44022e+301	2	0.05	1	--	--
											Lr-B4	-40.9001	--	3.31291e+301	2	0.05	1	--	--
											Lr-B5	-2.35658	--	1.90883e+300	2	0.05	1	--	--
											Lr-C1	-904.908	--	7.32976e+302	2	0.05	1	--	--
											Lr-C2	-265.953	--	2.15422e+302	2	0.05	1	--	--
											Lr-C3	-8.77354	--	7.10657e+300	2	0.05	1	--	--
											Lr-C4	-3.05572	--	2.47514e+300	2	0.05	1	--	--
											Lr-C5	-1.00492	--	8.13983e+299	2	0.05	1	--	--
											Lb-A1	-227.785	--	1.84506e+302	2	0.05	1	--	--
											Lb-A2	-16.3099	--	1.3211e+301	2	0.05	1	--	--
											Lb-A3	-0.28006	--	2.26845e+299	2	0.05	1	--	--
											Lb-A4	-0.27829	--	2.25415e+299	2	0.05	1	--	--
											Lb-A5	-1.37254	--	1.11176e+300	2	0.05	1	--	--
											Lb-B1	-92.6713	--	7.50638e+301	2	0.05	1	--	--
											Lb-B2	-1.0425	--	8.44423e+299	2	0.05	1	--	--
											Lb-B3	-0.27313	--	2.21233e+299	2	0.05	1	--	--
											Lb-B4	-7.15522	--	5.79573e+300	2	0.05	1	--	--
											Lb-B5	-0.73406	--	5.94592e+299	2	0.05	1	--	--
											Lb-C1	-71.0282	--	5.75328e+301	2	0.05	1	--	--
											Lb-C2	-6.81288	--	5.51844e+300	2	0.05	1	--	--
											Lb-C3	-0.21918	--	1.77538e+299	2	0.05	1	--	--
											Lb-C4	-0.13663	--	1.1067e+299	2	0.05	1	--	--
											Lb-C5	-0.74356	--	6.02285e+299	2	0.05	1	--	--

## Sheet: ADT5-X1
Target	Sample	Cq	Cq mean	Cq Std. Dev	△△ct	2^-△△ct	2^-△△ct mean	2^-△△ct Std.Dev
ADT5-X1	Lr-A-1	27.9673	27.756	0.187834	-1.23974	2.36156	2.74916	0.346679
ADT5-X1	Lr-A-1	27.6079			-1.59914	3.02963											Relative Expression level by qPCR
ADT5-X1	Lr-A-1	27.6929			-1.51414	2.85628					Target	Sample	2^-△△ct mean					Lb	Lb-SD	Lr	Lr-SD
ADT5-X1	Lr-A-2	28.2962	28.296	0.401516	-2.62051	6.14968	6.31039	1.73964			ADT5-X1	Lb-A-1	8.71174				S1	7.10914	1.8084	4.83328	4.24233
ADT5-X1	Lr-A-2	27.8944			-3.02234	8.12482					ADT5-X1	Lb-A-2	3.50706				S2	1.83736	1.18125	3.8163	1.81752
ADT5-X1	Lr-A-2	28.6974			-2.2193	4.65668					ADT5-X1	Lb-A-3	1.32579				S3	1.81553	0.499834	11.2589	4.10909
ADT5-X1	Lr-A-3	27.3601	27.4892	0.135235	-3.59665	12.0976	11.6241	0.669627			ADT5-X1	Lb-A-4	6.22548				S4	2.79137	2.4362	20.1163	6.72814
ADT5-X1	Lr-A-3	27.4777			-3.47905	11.1506					ADT5-X1	Lb-A-5	2.10009				S5	1.53871	0.397595	149.857	73.4135
ADT5-X1	Lr-A-3	27.6298			-3.32691						ADT5-X1	Lb-B-1	4.58179
ADT5-X1	Lr-A-4	27.4534	27.3994	0.323389	-3.98724	15.8591	16.7469	3.82946			ADT5-X1	Lb-B-2	0.95646
ADT5-X1	Lr-A-4	27.0523			-4.38835	20.9423					ADT5-X1	Lb-B-3	2.50184
ADT5-X1	Lr-A-4	27.6923			-3.74839	13.4393					ADT5-X1	Lb-B-4	1.31465
ADT5-X1	Lr-A-5	23.7368	23.5027	0.227534	-6.29553	78.5496	93.1566	14.5415			ADT5-X1	Lb-B-5	1.28566
ADT5-X1	Lr-A-5	23.4887			-6.54363	93.2885					ADT5-X1	Lb-C-1	8.03389
ADT5-X1	Lr-A-5	23.2824			-6.74996	107.632					ADT5-X1	Lb-C-2	1.04857
ADT5-X1	Lr-B-1	30.2474	30.1539	0.141451	0.0936029	0.937179	1.00313	0.100881			ADT5-X1	Lb-C-3	1.61897
ADT5-X1	Lr-B-1	30.2233			0.0695411	0.952941					ADT5-X1	Lb-C-4	0.83399
ADT5-X1	Lr-B-1	29.9912			-0.162541	1.11926					ADT5-X1	Lb-C-5	1.23039
ADT5-X1	Lr-B-2	27.1541	27.3326	0.198528	-1.80523	3.49484	3.10745	0.418993			ADT5-X1	Lr-A-1	2.74916
ADT5-X1	Lr-B-2	27.5465			-1.41292	2.66275					ADT5-X1	Lr-A-2	6.31039
ADT5-X1	Lr-B-2	27.2973			-1.66209	3.16475					ADT5-X1	Lr-A-3	11.6241
ADT5-X1	Lr-B-3	27.5442	27.7631	0.196426	-2.72973	6.63332	6.05372	0.819677			ADT5-X1	Lr-A-4	16.7469
ADT5-X1	Lr-B-3	27.9239			-2.35002						ADT5-X1	Lr-A-5	93.1566
ADT5-X1	Lr-B-3	27.8213			-2.45263	5.47412					ADT5-X1	Lr-B-1	1.00313
ADT5-X1	Lr-B-4	24.2747	24.2185	0.0801239	-4.82537	28.3518	29.5073	1.66227			ADT5-X1	Lr-B-2	3.10745
ADT5-X1	Lr-B-4	24.2542			-4.84588	28.7577					ADT5-X1	Lr-B-3	6.05372
ADT5-X1	Lr-B-4	24.1268			-4.97326	31.4123					ADT5-X1	Lr-B-4	29.5073
ADT5-X1	Lr-B-5	22.7261	22.7944	0.0949171	-8.0523	265.451	253.527	16.3837			ADT5-X1	Lr-B-5	253.527
ADT5-X1	Lr-B-5	22.9028			-7.87557	234.845					ADT5-X1	Lr-C-1	10.7475
ADT5-X1	Lr-B-5	22.7544			-8.02394	260.284					ADT5-X1	Lr-C-2	2.03105
ADT5-X1	Lr-C-1	28.9743	28.9774	0.0359227	-3.42878	10.7687	10.7475	0.267156			ADT5-X1	Lr-C-3	16.099
ADT5-X1	Lr-C-1	29.0148			-3.38825	10.4704					ADT5-X1	Lr-C-4	14.0946
ADT5-X1	Lr-C-1	28.9432			-3.45989	11.0035					ADT5-X1	Lr-C-5	102.886
ADT5-X1	Lr-C-2	28.925	28.9379	0.0331654	-1.0349	2.04897	2.03105	0.0464209
ADT5-X1	Lr-C-2	28.9131			-1.04673	2.06584
ADT5-X1	Lr-C-2	28.9756			-0.98429	1.97834
ADT5-X1	Lr-C-3	28.7177	28.6309	0.118933	-3.9898	15.8872	16.099	0.299495
ADT5-X1	Lr-C-3	28.6797			-4.02775	16.3108
ADT5-X1	Lr-C-3	28.4953			-4.21213
ADT5-X1	Lr-C-4	27.3672	27.4236	0.0689842	-3.87233	14.645	14.0946	0.667165
ADT5-X1	Lr-C-4	27.5005			-3.73905	13.3526
ADT5-X1	Lr-C-4	27.403			-3.83656	14.2863
ADT5-X1	Lr-C-5	24.9978	24.9188	0.0865836	-6.60416	97.2863	102.886	6.21421
ADT5-X1	Lr-C-5	24.9323			-6.6696	101.801
ADT5-X1	Lr-C-5	24.8262			-6.77573	109.572
ADT5-X1	Lb-A-1	28.3055	28.5828	0.242052	-3.38634	10.4566	8.71174	1.52006
ADT5-X1	Lb-A-1	28.691			-3.00082	8.00453
ADT5-X1	Lb-A-1	28.7518			-2.94	7.67414
ADT5-X1	Lb-A-2	28.3451	28.4826	0.123127	-1.94422	3.8483	3.50706	0.304262
ADT5-X1	Lb-A-2	28.5827			-1.70666	3.26405
ADT5-X1	Lb-A-2	28.5201			-1.76927	3.40881
ADT5-X1	Lb-A-3	29.753	29.8935	0.121946	-0.543826	1.45783	1.32579	0.114598
ADT5-X1	Lb-A-3	29.9723			-0.324514	1.25224
ADT5-X1	Lb-A-3	29.9551			-0.341761	1.2673
ADT5-X1	Lb-A-4	28.7022	28.6137	0.121459	-2.54623	5.84107	6.22548	0.53481																													Phylogeny of ADT homologues. The Lycium genes identified in this study are named TRINITY…
ADT5-X1	Lb-A-4	28.6637			-2.58475	5.99912																															The remaining genes are shown with corresponding accession numbers.
ADT5-X1	Lb-A-4	28.4753			-2.7732	6.83624
ADT5-X1	Lb-A-5	29.0527	29.1742	0.117347	-1.18879	2.27962	2.10009	0.171457
ADT5-X1	Lb-A-5	29.1831			-1.05839	2.08261					Overall ANOVA
ADT5-X1	Lb-A-5	29.2869			-0.954602	1.93805						DF	Sum of Squares	Mean Square	F Value	Prob>F
ADT5-X1	Lb-B-1	30.7883	30.8357	0.0930991	-2.24128	4.72818	4.58179	0.29008			Model	29	219071	7554.18	395.911	0
ADT5-X1	Lb-B-1	30.9429			-2.08668	4.24769					Error	57	1087.59	19.0805
ADT5-X1	Lb-B-1	30.7758			-2.25384	4.76951					Total	86	220159
ADT5-X1	Lb-B-2	30.987	31.0629	0.0742396	-0.0103663	1.00721	0.95646	0.0492879
ADT5-X1	Lb-B-2	31.0662			0.0688615	0.95339					Fisher LSD Test
ADT5-X1	Lb-B-2	31.1354			0.137999	0.908779						MeanDiff	SEM	t Value	Prob	Alpha	Sig	LCL	UCL
ADT5-X1	Lb-B-3	29.3415	29.2929	0.072746	-1.27309	2.41678	2.50184	0.127861			Lr-A-2 Lr-A-1	3.56124	3.56656	0.99851	0.32225	0.05	0	-3.58068	10.7032
ADT5-X1	Lb-B-3	29.3278			-1.2868	2.43986					Lr-A-3 Lr-A-1	8.87492	3.98753	2.22566	0.03001	0.05	1	0.89002	16.8598
ADT5-X1	Lb-B-3	29.2092			-1.40538	2.64888					Lr-A-3 Lr-A-2	5.31368	3.98753	1.33257	0.18797	0.05	0	-2.67122	13.2986
ADT5-X1	Lb-B-4	31.1334	31.1709	0.0390023	-0.431811	1.34893	1.31465	0.0354846			Lr-A-4 Lr-A-1	13.9977	3.56656	3.92472	0.000236305	0.05	1	6.85584	21.1397
ADT5-X1	Lb-B-4	31.168			-0.397194	1.31694					Lr-A-4 Lr-A-2	10.4365	3.56656	2.92621	0.00492	0.05	1	3.2946	17.5784
ADT5-X1	Lb-B-4	31.2113			-0.353965	1.27807					Lr-A-4 Lr-A-3	5.12283	3.98753	1.28471	0.20409	0.05	0	-2.86207	13.1077
ADT5-X1	Lb-B-5	30.5372	30.5812	0.0421723	-0.406069	1.32507	1.28566	0.0376527			Lr-A-5 Lr-A-1	90.4075	3.56656	25.3486	1.01139e-32	0.05	1	83.2656	97.5494
ADT5-X1	Lb-B-5	30.6213			-0.321991	1.25005					Lr-A-5 Lr-A-2	86.8462	3.56656	24.3501	8.26154e-32	0.05	1	79.7043	93.9882
ADT5-X1	Lb-B-5	30.585			-0.358236	1.28186					Lr-A-5 Lr-A-3	81.5326	3.98753	20.4469	6.36192e-28	0.05	1	73.5477	89.5175
ADT5-X1	Lb-C-1	31.1649	31.165	0.113447	-3.00328	8.01821	8.03389	0.631213			Lr-A-5 Lr-A-4	76.4097	3.56656	21.4239	6.01014e-29	0.05	1	69.2678	83.5516
ADT5-X1	Lb-C-1	31.2786			-2.8896	7.41066					Lr-B-1 Lr-A-1	-1.74603	3.56656	-0.48956	0.62633	0.05	0	-8.88794	5.39588
ADT5-X1	Lb-C-1	31.0517			-3.1165	8.67279					Lr-B-1 Lr-A-2	-5.30727	3.56656	-1.48806	0.14225	0.05	0	-12.4492	1.83464
ADT5-X1	Lb-C-2	31.3894	31.0998	0.357134	0.251448	0.840053	1.04857	0.270294			Lr-B-1 Lr-A-3	-10.621	3.98753	-2.66354	0.01004	0.05	1	-18.6059	-2.63605
ADT5-X1	Lb-C-2	31.2093			0.0713933	0.951718					Lr-B-1 Lr-A-4	-15.7438	3.56656	-4.41428	4.57074e-05	0.05	1	-22.8857	-8.60187
ADT5-X1	Lb-C-2	30.7008			-0.437177	1.35395					Lr-B-1 Lr-A-5	-92.1535	3.56656	-25.8382	3.7039e-33	0.05	1	-99.2954	-85.0116
ADT5-X1	Lb-C-3	29.566	29.8413	0.278479	-0.95263	1.9354	1.61897	0.310083			Lr-B-2 Lr-A-1	0.35829	3.56656	0.10046	0.92033	0.05	0	-6.78362	7.5002
ADT5-X1	Lb-C-3	29.8353			-0.683342	1.60586					Lr-B-2 Lr-A-2	-3.20295	3.56656	-0.89805	0.37294	0.05	0	-10.3449	3.93897
ADT5-X1	Lb-C-3	30.1228			-0.395772	1.31565					Lr-B-2 Lr-A-3	-8.51663	3.98753	-2.13581	0.037	0.05	1	-16.5015	-0.53173
ADT5-X1	Lb-C-4	32.0768	32.1803	0.0920105	0.160367	0.894798	0.83399	0.0539152			Lr-B-2 Lr-A-4	-13.6395	3.56656	-3.82426	0.00032738	0.05	1	-20.7814	-6.49755
ADT5-X1	Lb-C-4	32.2529			0.336383	0.792024					Lr-B-2 Lr-A-5	-90.0492	3.56656	-25.2482	1.24542e-32	0.05	1	-97.1911	-82.9073
ADT5-X1	Lb-C-4	32.2113			0.294866	0.815148					Lr-B-2 Lr-B-1	2.10432	3.56656	0.59001	0.55751	0.05	0	-5.03759	9.24623
ADT5-X1	Lb-C-5	30.1468	30.135	0.0838025	-0.285699	1.219	1.23039	0.0718672			Lr-B-3 Lr-A-1	3.30456	3.98753	0.82872	0.41072	0.05	0	-4.68034	11.2895
ADT5-X1	Lb-C-5	30.2123			-0.220197	1.16489					Lr-B-3 Lr-A-2	-0.25667	3.98753	-0.06437	0.9489	0.05	0	-8.24158	7.72823
ADT5-X1	Lb-C-5	30.0459			-0.386555	1.30727					Lr-B-3 Lr-A-3	-5.57035	4.36813	-1.27523	0.2074	0.05	0	-14.3174	3.17667
											Lr-B-3 Lr-A-4	-10.6932	3.98753	-2.68165	0.00957	0.05	1	-18.6781	-2.70829
											Lr-B-3 Lr-A-5	-87.1029	3.98753	-21.8438	2.23726e-29	0.05	1	-95.0878	-79.118
											Lr-B-3 Lr-B-1	5.05059	3.98753	1.2666	0.21045	0.05	0	-2.93431	13.0355
											Lr-B-3 Lr-B-2	2.94627	3.98753	0.73887	0.46302	0.05	0	-5.03863	10.9312
											Lr-B-4 Lr-A-1	26.7581	3.56656	7.5025	4.62442e-10	0.05	1	19.6162	33.9
											Lr-B-4 Lr-A-2	23.1969	3.56656	6.50399	2.12378e-08	0.05	1	16.055	30.3388
											Lr-B-4 Lr-A-3	17.8832	3.98753	4.48478	3.58359e-05	0.05	1	9.8983	25.8681
											Lr-B-4 Lr-A-4	12.7604	3.56656	3.57778	0.000715517	0.05	1	5.61846	19.9023
											Lr-B-4 Lr-A-5	-63.6493	3.56656	-17.8462	5.28546e-25	0.05	1	-70.7913	-56.5074
											Lr-B-4 Lr-B-1	28.5041	3.56656	7.99206	7.08448e-11	0.05	1	21.3622	35.6461
											Lr-B-4 Lr-B-2	26.3998	3.56656	7.40204	6.80006e-10	0.05	1	19.2579	33.5417
											Lr-B-4 Lr-B-3	23.4536	3.98753	5.88172	2.24525e-07	0.05	1	15.4687	31.4385
											Lr-B-5 Lr-A-1	250.778	3.56656	70.3136	4.39875e-57	0.05	1	243.636	257.92
											Lr-B-5 Lr-A-2	247.216	3.56656	69.3151	9.84875e-57	0.05	1	240.075	254.358
											Lr-B-5 Lr-A-3	241.903	3.98753	60.6647	1.7776e-53	0.05	1	233.918	249.888
											Lr-B-5 Lr-A-4	236.78	3.56656	66.3889	1.11773e-55	0.05	1	229.638	243.922
											Lr-B-5 Lr-A-5	160.37	3.56656	44.965	3.25308e-46	0.05	1	153.228	167.512
											Lr-B-5 Lr-B-1	252.524	3.56656	70.8032	2.97492e-57	0.05	1	245.382	259.666
											Lr-B-5 Lr-B-2	250.419	3.56656	70.2131	4.7679e-57	0.05	1	243.277	257.561
											Lr-B-5 Lr-B-3	247.473	3.98753	62.0617	4.94886e-54	0.05	1	239.488	255.458
											Lr-B-5 Lr-B-4	224.02	3.56656	62.8111	2.52097e-54	0.05	1	216.878	231.161
											Lr-C-1 Lr-A-1	7.99839	3.56656	2.24261	0.02883	0.05	1	0.85647	15.1403
											Lr-C-1 Lr-A-2	4.43715	3.56656	1.2441	0.21856	0.05	0	-2.70476	11.5791
											Lr-C-1 Lr-A-3	-0.87653	3.98753	-0.21982	0.8268	0.05	0	-8.86143	7.10837
											Lr-C-1 Lr-A-4	-5.99936	3.56656	-1.68211	0.09802	0.05	0	-13.1413	1.14255
											Lr-C-1 Lr-A-5	-82.4091	3.56656	-23.106	1.25269e-30	0.05	1	-89.551	-75.2672
											Lr-C-1 Lr-B-1	9.74442	3.56656	2.73216	0.00836	0.05	1	2.60251	16.8863
											Lr-C-1 Lr-B-2	7.6401	3.56656	2.14215	0.03647	0.05	1	0.49818	14.782
											Lr-C-1 Lr-B-3	4.69383	3.98753	1.17712	0.24404	0.05	0	-3.29108	12.6787
											Lr-C-1 Lr-B-4	-18.7597	3.56656	-5.2599	2.25719e-06	0.05	1	-25.9016	-11.6178
											Lr-C-1 Lr-B-5	-242.779	3.56656	-68.071	2.73204e-56	0.05	1	-249.921	-235.637
											Lr-C-2 Lr-A-1	-0.71811	3.56656	-0.20134	0.84115	0.05	0	-7.86002	6.4238
											Lr-C-2 Lr-A-2	-4.27934	3.56656	-1.19985	0.23516	0.05	0	-11.4213	2.86257
											Lr-C-2 Lr-A-3	-9.59302	3.98753	-2.40575	0.01941	0.05	1	-17.5779	-1.60812
											Lr-C-2 Lr-A-4	-14.7159	3.56656	-4.12607	0.000121495	0.05	1	-21.8578	-7.57395
											Lr-C-2 Lr-A-5	-91.1256	3.56656	-25.55	6.67792e-33	0.05	1	-98.2675	-83.9837
											Lr-C-2 Lr-B-1	1.02792	3.56656	0.28821	0.77423	0.05	0	-6.11399	8.16984
											Lr-C-2 Lr-B-2	-1.0764	3.56656	-0.3018	0.7639	0.05	0	-8.21831	6.06551
											Lr-C-2 Lr-B-3	-4.02267	3.98753	-1.00881	0.31733	0.05	0	-12.0076	3.96223
											Lr-C-2 Lr-B-4	-27.4762	3.56656	-7.70385	2.13615e-10	0.05	1	-34.6181	-20.3343
											Lr-C-2 Lr-B-5	-251.496	3.56656	-70.515	3.74397e-57	0.05	1	-258.638	-244.354
											Lr-C-2 Lr-C-1	-8.71649	3.56656	-2.44395	0.01765	0.05	1	-15.8584	-1.57458
											Lr-C-3 Lr-A-1	13.3498	3.98753	3.34789	0.00145	0.05	1	5.36494	21.3347
											Lr-C-3 Lr-A-2	9.7886	3.98753	2.4548	0.01717	0.05	1	1.8037	17.7735
											Lr-C-3 Lr-A-3	4.47492	4.36813	1.02445	0.30995	0.05	0	-4.2721	13.2219
											Lr-C-3 Lr-A-4	-0.64791	3.98753	-0.16248	0.8715	0.05	0	-8.63281	7.33699
											Lr-C-3 Lr-A-5	-77.0576	3.98753	-19.3246	1.06589e-26	0.05	1	-85.0425	-69.0727
											Lr-C-3 Lr-B-1	15.0959	3.98753	3.78577	0.000370537	0.05	1	7.11097	23.0808
											Lr-C-3 Lr-B-2	12.9916	3.98753	3.25804	0.00189	0.05	1	5.00665	20.9764
											Lr-C-3 Lr-B-3	10.0453	4.36813	2.29968	0.02515	0.05	1	1.29826	18.7923
											Lr-C-3 Lr-B-4	-13.4083	3.98753	-3.36255	0.00138	0.05	1	-21.3932	-5.42338
											Lr-C-3 Lr-B-5	-237.428	3.98753	-59.5425	5.07008e-53	0.05	1	-245.413	-229.443
											Lr-C-3 Lr-C-1	5.35145	3.98753	1.34205	0.1849	0.05	0	-2.63345	13.3363
											Lr-C-3 Lr-C-2	14.0679	3.98753	3.52798	0.000835241	0.05	1	6.08305	22.0528
											Lr-C-4 Lr-A-1	11.3455	3.56656	3.18107	0.00237	0.05	1	4.20357	18.4874
											Lr-C-4 Lr-A-2	7.78425	3.56656	2.18257	0.0332	0.05	1	0.64234	14.9262
											Lr-C-4 Lr-A-3	2.47057	3.98753	0.61957	0.53801	0.05	0	-5.51433	10.4555
											Lr-C-4 Lr-A-4	-2.65226	3.56656	-0.74365	0.46014	0.05	0	-9.79418	4.48965
											Lr-C-4 Lr-A-5	-79.062	3.56656	-22.1676	1.05486e-29	0.05	1	-86.2039	-71.9201
											Lr-C-4 Lr-B-1	13.0915	3.56656	3.67063	0.000534628	0.05	1	5.9496	20.2334
											Lr-C-4 Lr-B-2	10.9872	3.56656	3.08061	0.00318	0.05	1	3.84528	18.1291
											Lr-C-4 Lr-B-3	8.04092	3.98753	2.01651	0.04847	0.05	1	0.05602	16.0258
											Lr-C-4 Lr-B-4	-15.4126	3.56656	-4.32143	6.28197e-05	0.05	1	-22.5545	-8.27072
											Lr-C-4 Lr-B-5	-239.432	3.56656	-67.1325	5.97036e-56	0.05	1	-246.574	-232.29
											Lr-C-4 Lr-C-1	3.3471	3.56656	0.93847	0.35196	0.05	0	-3.79481	10.489
											Lr-C-4 Lr-C-2	12.0636	3.56656	3.38242	0.0013	0.05	1	4.92168	19.2055
											Lr-C-4 Lr-C-3	-2.00435	3.98753	-0.50266	0.61714	0.05	0	-9.98926	5.98055
											Lr-C-5 Lr-A-1	100.137	3.56656	28.0766	4.56422e-35	0.05	1	92.9951	107.279
											Lr-C-5 Lr-A-2	96.5758	3.56656	27.0781	3.12106e-34	0.05	1	89.4339	103.718
											Lr-C-5 Lr-A-3	91.2621	3.98753	22.8868	2.04756e-30	0.05	1	83.2772	99.247
											Lr-C-5 Lr-A-4	86.1393	3.56656	24.1519	1.26424e-31	0.05	1	78.9973	93.2812
											Lr-C-5 Lr-A-5	9.72953	3.56656	2.72799	0.00846	0.05	1	2.58762	16.8714
											Lr-C-5 Lr-B-1	101.883	3.56656	28.5662	1.81704e-35	0.05	1	94.7411	109.025
											Lr-C-5 Lr-B-2	99.7787	3.56656	27.9762	5.52327e-35	0.05	1	92.6368	106.921
											Lr-C-5 Lr-B-3	96.8324	3.98753	24.2838	9.523e-32	0.05	1	88.8475	104.817
											Lr-C-5 Lr-B-4	73.3789	3.56656	20.5741	4.65576e-28	0.05	1	66.237	80.5208
											Lr-C-5 Lr-B-5	-150.641	3.56656	-42.237	1.04053e-44	0.05	1	-157.783	-143.499
											Lr-C-5 Lr-C-1	92.1386	3.56656	25.834	3.73551e-33	0.05	1	84.9967	99.2805
											Lr-C-5 Lr-C-2	100.855	3.56656	28.278	3.11979e-35	0.05	1	93.7132	107.997
											Lr-C-5 Lr-C-3	86.7872	3.98753	21.7646	2.69248e-29	0.05	1	78.8023	94.7721
											Lr-C-5 Lr-C-4	88.7915	3.56656	24.8956	2.60033e-32	0.05	1	81.6496	95.9334
											Lb-A-1 Lr-A-1	5.96258	3.56656	1.6718	0.10004	0.05	0	-1.17933	13.1045
											Lb-A-1 Lr-A-2	2.40135	3.56656	0.6733	0.50348	0.05	0	-4.74056	9.54326
											Lb-A-1 Lr-A-3	-2.91233	3.98753	-0.73036	0.46816	0.05	0	-10.8972	5.07257
											Lb-A-1 Lr-A-4	-8.03517	3.56656	-2.25292	0.02813	0.05	1	-15.1771	-0.89325
											Lb-A-1 Lr-A-5	-84.4449	3.56656	-23.6769	3.54638e-31	0.05	1	-91.5868	-77.303
											Lb-A-1 Lr-B-1	7.70862	3.56656	2.16136	0.03488	0.05	1	0.5667	14.8505
											Lb-A-1 Lr-B-2	5.60429	3.56656	1.57134	0.12164	0.05	0	-1.53762	12.7462
											Lb-A-1 Lr-B-3	2.65802	3.98753	0.66658	0.50773	0.05	0	-5.32688	10.6429
											Lb-A-1 Lr-B-4	-20.7955	3.56656	-5.8307	2.71928e-07	0.05	1	-27.9374	-13.6536
											Lb-A-1 Lr-B-5	-244.815	3.56656	-68.6418	1.70692e-56	0.05	1	-251.957	-237.673
											Lb-A-1 Lr-C-1	-2.0358	3.56656	-0.5708	0.57038	0.05	0	-9.17771	5.10611
											Lb-A-1 Lr-C-2	6.68069	3.56656	1.87315	0.06618	0.05	0	-0.46122	13.8226
											Lb-A-1 Lr-C-3	-7.38726	3.98753	-1.85259	0.06912	0.05	0	-15.3722	0.59765
											Lb-A-1 Lr-C-4	-5.3829	3.56656	-1.50927	0.13675	0.05	0	-12.5248	1.75901
											Lb-A-1 Lr-C-5	-94.1744	3.56656	-26.4048	1.18131e-33	0.05	1	-101.316	-87.0325
											Lb-A-2 Lr-A-1	0.7579	3.56656	0.2125	0.83247	0.05	0	-6.38401	7.89981
											Lb-A-2 Lr-A-2	-2.80334	3.56656	-0.78601	0.43512	0.05	0	-9.94525	4.33857
											Lb-A-2 Lr-A-3	-8.11702	3.98753	-2.0356	0.04645	0.05	1	-16.1019	-0.13212
											Lb-A-2 Lr-A-4	-13.2399	3.56656	-3.71222	0.000468621	0.05	1	-20.3818	-6.09794
											Lb-A-2 Lr-A-5	-89.6496	3.56656	-25.1362	1.57215e-32	0.05	1	-96.7915	-82.5077
											Lb-A-2 Lr-B-1	2.50393	3.56656	0.70206	0.4855	0.05	0	-4.63798	9.64584
											Lb-A-2 Lr-B-2	0.39961	3.56656	0.11204	0.91118	0.05	0	-6.74231	7.54152
											Lb-A-2 Lr-B-3	-2.54666	3.98753	-0.63866	0.5256	0.05	0	-10.5316	5.43824
											Lb-A-2 Lr-B-4	-26.0002	3.56656	-7.29	1.04547e-09	0.05	1	-33.1421	-18.8583
											Lb-A-2 Lr-B-5	-250.02	3.56656	-70.1011	5.21697e-57	0.05	1	-257.162	-242.878
											Lb-A-2 Lr-C-1	-7.24049	3.56656	-2.0301	0.04702	0.05	1	-14.3824	-0.09858
											Lb-A-2 Lr-C-2	1.47601	3.56656	0.41385	0.68054	0.05	0	-5.66591	8.61792
											Lb-A-2 Lr-C-3	-12.5919	3.98753	-3.15783	0.00254	0.05	1	-20.5768	-4.60704
											Lb-A-2 Lr-C-4	-10.5876	3.56656	-2.96857	0.00437	0.05	1	-17.7295	-3.44568
											Lb-A-2 Lr-C-5	-99.3791	3.56656	-27.8641	6.83727e-35	0.05	1	-106.521	-92.2372
											Lb-A-2 Lb-A-1	-5.20469	3.56656	-1.4593	0.14997	0.05	0	-12.3466	1.93723
											Lb-A-3 Lr-A-1	-1.42336	3.56656	-0.39909	0.69132	0.05	0	-8.56528	5.71855
											Lb-A-3 Lr-A-2	-4.9846	3.56656	-1.39759	0.16765	0.05	0	-12.1265	2.15731
											Lb-A-3 Lr-A-3	-10.2983	3.98753	-2.58262	0.0124	0.05	1	-18.2832	-2.31338
											Lb-A-3 Lr-A-4	-15.4211	3.56656	-4.32381	6.23124e-05	0.05	1	-22.563	-8.2792
											Lb-A-3 Lr-A-5	-91.8308	3.56656	-25.7477	4.45402e-33	0.05	1	-98.9728	-84.6889
											Lb-A-3 Lr-B-1	0.32267	3.56656	0.09047	0.92823	0.05	0	-6.81925	7.46458
											Lb-A-3 Lr-B-2	-1.78166	3.56656	-0.49954	0.61932	0.05	0	-8.92357	5.36026
											Lb-A-3 Lr-B-3	-4.72793	3.98753	-1.18568	0.24067	0.05	0	-12.7128	3.25697
											Lb-A-3 Lr-B-4	-28.1815	3.56656	-7.90159	1.00147e-10	0.05	1	-35.3234	-21.0396
											Lb-A-3 Lr-B-5	-252.201	3.56656	-70.7127	3.19726e-57	0.05	1	-259.343	-245.059
											Lb-A-3 Lr-C-1	-9.42175	3.56656	-2.64169	0.01063	0.05	1	-16.5637	-2.27984
											Lb-A-3 Lr-C-2	-0.70526	3.56656	-0.19774	0.84395	0.05	0	-7.84717	6.43666
											Lb-A-3 Lr-C-3	-14.7732	3.98753	-3.70485	0.000479723	0.05	1	-22.7581	-6.7883
											Lb-A-3 Lr-C-4	-12.7689	3.56656	-3.58016	0.000710231	0.05	1	-19.9108	-5.62694
											Lb-A-3 Lr-C-5	-101.56	3.56656	-28.4757	2.15195e-35	0.05	1	-108.702	-94.4185
											Lb-A-3 Lb-A-1	-7.38595	3.56656	-2.07089	0.04291	0.05	1	-14.5279	-0.24404
											Lb-A-3 Lb-A-2	-2.18126	3.56656	-0.61159	0.54324	0.05	0	-9.32317	4.96065
											Lb-A-4 Lr-A-1	3.47632	3.56656	0.9747	0.33383	0.05	0	-3.66559	10.6182
											Lb-A-4 Lr-A-2	-0.08492	3.56656	-0.02381	0.98109	0.05	0	-7.22683	7.057
											Lb-A-4 Lr-A-3	-5.3986	3.98753	-1.35387	0.18112	0.05	0	-13.3835	2.58631
											Lb-A-4 Lr-A-4	-10.5214	3.56656	-2.95002	0.0046	0.05	1	-17.6633	-3.37952
											Lb-A-4 Lr-A-5	-86.9312	3.56656	-24.374	7.85149e-32	0.05	1	-94.0731	-79.7892
											Lb-A-4 Lr-B-1	5.22235	3.56656	1.46425	0.14862	0.05	0	-1.91956	12.3643
											Lb-A-4 Lr-B-2	3.11803	3.56656	0.87424	0.38566	0.05	0	-4.02388	10.2599
											Lb-A-4 Lr-B-3	0.17176	3.98753	0.04307	0.96579	0.05	0	-7.81314	8.15666
											Lb-A-4 Lr-B-4	-23.2818	3.56656	-6.5278	1.93934e-08	0.05	1	-30.4237	-16.1399
											Lb-A-4 Lr-B-5	-247.301	3.56656	-69.3389	9.66e-57	0.05	1	-254.443	-240.159
											Lb-A-4 Lr-C-1	-4.52207	3.56656	-1.26791	0.20999	0.05	0	-11.664	2.61985
											Lb-A-4 Lr-C-2	4.19443	3.56656	1.17604	0.24447	0.05	0	-2.94748	11.3363
											Lb-A-4 Lr-C-3	-9.87352	3.98753	-2.4761	0.01628	0.05	1	-17.8584	-1.88862
											Lb-A-4 Lr-C-4	-7.86916	3.56656	-2.20637	0.0314	0.05	1	-15.0111	-0.72725
											Lb-A-4 Lr-C-5	-96.6607	3.56656	-27.1019	2.97911e-34	0.05	1	-103.803	-89.5188
											Lb-A-4 Lb-A-1	-2.48626	3.56656	-0.6971	0.48857	0.05	0	-9.62818	4.65565
											Lb-A-4 Lb-A-2	2.71842	3.56656	0.7622	0.44908	0.05	0	-4.42349	9.86034
											Lb-A-4 Lb-A-3	4.89969	3.56656	1.37378	0.17489	0.05	0	-2.24223	12.0416
											Lb-A-5 Lr-A-1	-0.64907	3.56656	-0.18199	0.85624	0.05	0	-7.79098	6.49285
											Lb-A-5 Lr-A-2	-4.2103	3.56656	-1.18049	0.24271	0.05	0	-11.3522	2.93161
											Lb-A-5 Lr-A-3	-9.52398	3.98753	-2.38844	0.02025	0.05	1	-17.5089	-1.53908
											Lb-A-5 Lr-A-4	-14.6468	3.56656	-4.10671	0.000129605	0.05	1	-21.7887	-7.5049
											Lb-A-5 Lr-A-5	-91.0565	3.56656	-25.5306	6.94899e-33	0.05	1	-98.1984	-83.9146
											Lb-A-5 Lr-B-1	1.09696	3.56656	0.30757	0.75953	0.05	0	-6.04495	8.23888
											Lb-A-5 Lr-B-2	-1.00736	3.56656	-0.28245	0.77863	0.05	0	-8.14927	6.13455
											Lb-A-5 Lr-B-3	-3.95363	3.98753	-0.9915	0.32563	0.05	0	-11.9385	4.03127
											Lb-A-5 Lr-B-4	-27.4072	3.56656	-7.68449	2.30072e-10	0.05	1	-34.5491	-20.2653
											Lb-A-5 Lr-B-5	-251.427	3.56656	-70.4956	3.80236e-57	0.05	1	-258.569	-244.285
											Lb-A-5 Lr-C-1	-8.64745	3.56656	-2.42459	0.01852	0.05	1	-15.7894	-1.50554
											Lb-A-5 Lr-C-2	0.06904	3.56656	0.01936	0.98462	0.05	0	-7.07287	7.21095
											Lb-A-5 Lr-C-3	-13.9989	3.98753	-3.51067	0.000881164	0.05	1	-21.9838	-6.01401
											Lb-A-5 Lr-C-4	-11.9946	3.56656	-3.36306	0.00138	0.05	1	-19.1365	-4.85264
											Lb-A-5 Lr-C-5	-100.786	3.56656	-28.2586	3.23569e-35	0.05	1	-107.928	-93.6442
											Lb-A-5 Lb-A-1	-6.61165	3.56656	-1.85379	0.06895	0.05	0	-13.7536	0.53026
											Lb-A-5 Lb-A-2	-1.40696	3.56656	-0.39449	0.69469	0.05	0	-8.54888	5.73495
											Lb-A-5 Lb-A-3	0.7743	3.56656	0.2171	0.82891	0.05	0	-6.36762	7.91621
											Lb-A-5 Lb-A-4	-4.12539	3.56656	-1.15669	0.25223	0.05	0	-11.2673	3.01652
											Lb-B-1 Lr-A-1	1.83264	3.56656	0.51384	0.60935	0.05	0	-5.30928	8.97455
											Lb-B-1 Lr-A-2	-1.7286	3.56656	-0.48467	0.62977	0.05	0	-8.87051	5.41331
											Lb-B-1 Lr-A-3	-7.04228	3.98753	-1.76607	0.08274	0.05	0	-15.0272	0.94262
											Lb-B-1 Lr-A-4	-12.1651	3.56656	-3.41088	0.0012	0.05	1	-19.307	-5.0232
											Lb-B-1 Lr-A-5	-88.5748	3.56656	-24.8348	2.95457e-32	0.05	1	-95.7168	-81.4329
											Lb-B-1 Lr-B-1	3.57867	3.56656	1.0034	0.31991	0.05	0	-3.56324	10.7206
											Lb-B-1 Lr-B-2	1.47435	3.56656	0.41338	0.68088	0.05	0	-5.66757	8.61626
											Lb-B-1 Lr-B-3	-1.47193	3.98753	-0.36913	0.7134	0.05	0	-9.45683	6.51298
											Lb-B-1 Lr-B-4	-24.9255	3.56656	-6.98866	3.32326e-09	0.05	1	-32.0674	-17.7836
											Lb-B-1 Lr-B-5	-248.945	3.56656	-69.7998	6.65055e-57	0.05	1	-256.087	-241.803
											Lb-B-1 Lr-C-1	-6.16575	3.56656	-1.72877	0.08926	0.05	0	-13.3077	0.97616
											Lb-B-1 Lr-C-2	2.55074	3.56656	0.71518	0.47742	0.05	0	-4.59117	9.69266
											Lb-B-1 Lr-C-3	-11.5172	3.98753	-2.8883	0.00547	0.05	1	-19.5021	-3.5323
											Lb-B-1 Lr-C-4	-9.51285	3.56656	-2.66723	0.00994	0.05	1	-16.6548	-2.37094
											Lb-B-1 Lr-C-5	-98.3044	3.56656	-27.5628	1.21835e-34	0.05	1	-105.446	-91.1625
											Lb-B-1 Lb-A-1	-4.12995	3.56656	-1.15796	0.25171	0.05	0	-11.2719	3.01196
											Lb-B-1 Lb-A-2	1.07474	3.56656	0.30134	0.76425	0.05	0	-6.06717	8.21665
											Lb-B-1 Lb-A-3	3.256	3.56656	0.91292	0.36513	0.05	0	-3.88591	10.3979
											Lb-B-1 Lb-A-4	-1.64368	3.56656	-0.46086	0.64665	0.05	0	-8.7856	5.49823
											Lb-B-1 Lb-A-5	2.4817	3.56656	0.69583	0.48937	0.05	0	-4.66021	9.62362
											Lb-B-2 Lr-A-1	-1.7927	3.56656	-0.50264	0.61715	0.05	0	-8.93461	5.34922
											Lb-B-2 Lr-A-2	-5.35393	3.56656	-1.50115	0.13884	0.05	0	-12.4959	1.78798
											Lb-B-2 Lr-A-3	-10.6676	3.98753	-2.67524	0.00973	0.05	1	-18.6525	-2.68271
											Lb-B-2 Lr-A-4	-15.7904	3.56656	-4.42736	4.36945e-05	0.05	1	-22.9324	-8.64853
											Lb-B-2 Lr-A-5	-92.2002	3.56656	-25.8513	3.60658e-33	0.05	1	-99.3421	-85.0583
											Lb-B-2 Lr-B-1	-0.04667	3.56656	-0.01308	0.98961	0.05	0	-7.18858	7.09525
											Lb-B-2 Lr-B-2	-2.15099	3.56656	-0.6031	0.54884	0.05	0	-9.2929	4.99092
											Lb-B-2 Lr-B-3	-5.09726	3.98753	-1.2783	0.20633	0.05	0	-13.0822	2.88764
											Lb-B-2 Lr-B-4	-28.5508	3.56656	-8.00514	6.73873e-11	0.05	1	-35.6927	-21.4089
											Lb-B-2 Lr-B-5	-252.57	3.56656	-70.8162	2.94409e-57	0.05	1	-259.712	-245.428
											Lb-B-2 Lr-C-1	-9.79108	3.56656	-2.74525	0.00807	0.05	1	-16.933	-2.64917
											Lb-B-2 Lr-C-2	-1.07459	3.56656	-0.3013	0.76429	0.05	0	-8.2165	6.06732
											Lb-B-2 Lr-C-3	-15.1425	3.98753	-3.79747	0.000356871	0.05	1	-23.1274	-7.15764
											Lb-B-2 Lr-C-4	-13.1382	3.56656	-3.68371	0.000512958	0.05	1	-20.2801	-5.99627
											Lb-B-2 Lr-C-5	-101.93	3.56656	-28.5793	1.77319e-35	0.05	1	-109.072	-94.7878
											Lb-B-2 Lb-A-1	-7.75528	3.56656	-2.17444	0.03384	0.05	1	-14.8972	-0.61337
											Lb-B-2 Lb-A-2	-2.5506	3.56656	-0.71514	0.47744	0.05	0	-9.69251	4.59132
											Lb-B-2 Lb-A-3	-0.36933	3.56656	-0.10355	0.91789	0.05	0	-7.51125	6.77258
											Lb-B-2 Lb-A-4	-5.26902	3.56656	-1.47734	0.14509	0.05	0	-12.4109	1.87289
											Lb-B-2 Lb-A-5	-1.14363	3.56656	-0.32065	0.74965	0.05	0	-8.28554	5.99828
											Lb-B-2 Lb-B-1	-3.62533	3.56656	-1.01648	0.3137	0.05	0	-10.7673	3.51658
											Lb-B-3 Lr-A-1	-0.24732	3.56656	-0.06934	0.94496	0.05	0	-7.38923	6.8946
											Lb-B-3 Lr-A-2	-3.80855	3.56656	-1.06785	0.29009	0.05	0	-10.9505	3.33336
											Lb-B-3 Lr-A-3	-9.12223	3.98753	-2.28769	0.02589	0.05	1	-17.1071	-1.13733
											Lb-B-3 Lr-A-4	-14.2451	3.56656	-3.99406	0.000188247	0.05	1	-21.387	-7.10315
											Lb-B-3 Lr-A-5	-90.6548	3.56656	-25.418	8.76385e-33	0.05	1	-97.7967	-83.5129
											Lb-B-3 Lr-B-1	1.49872	3.56656	0.42021	0.67591	0.05	0	-5.6432	8.64063
											Lb-B-3 Lr-B-2	-0.60561	3.56656	-0.1698	0.86577	0.05	0	-7.74752	6.53631
											Lb-B-3 Lr-B-3	-3.55188	3.98753	-0.89075	0.37681	0.05	0	-11.5368	4.43302
											Lb-B-3 Lr-B-4	-27.0054	3.56656	-7.57184	3.54405e-10	0.05	1	-34.1474	-19.8635
											Lb-B-3 Lr-B-5	-251.025	3.56656	-70.3829	4.16103e-57	0.05	1	-258.167	-243.883
											Lb-B-3 Lr-C-1	-8.2457	3.56656	-2.31195	0.02442	0.05	1	-15.3876	-1.10379
											Lb-B-3 Lr-C-2	0.47079	3.56656	0.132	0.89545	0.05	0	-6.67112	7.6127
											Lb-B-3 Lr-C-3	-13.5972	3.98753	-3.40992	0.0012	0.05	1	-21.5821	-5.61226
											Lb-B-3 Lr-C-4	-11.5928	3.56656	-3.25042	0.00194	0.05	1	-18.7347	-4.45089
											Lb-B-3 Lr-C-5	-100.384	3.56656	-28.146	4.00259e-35	0.05	1	-107.526	-93.2424
											Lb-B-3 Lb-A-1	-6.2099	3.56656	-1.74115	0.08705	0.05	0	-13.3518	0.93201
											Lb-B-3 Lb-A-2	-1.00521	3.56656	-0.28184	0.77908	0.05	0	-8.14713	6.1367
											Lb-B-3 Lb-A-3	1.17605	3.56656	0.32974	0.7428	0.05	0	-5.96586	8.31796
											Lb-B-3 Lb-A-4	-3.72364	3.56656	-1.04404	0.30087	0.05	0	-10.8656	3.41827
											Lb-B-3 Lb-A-5	0.40175	3.56656	0.11264	0.91071	0.05	0	-6.74016	7.54366
											Lb-B-3 Lb-B-1	-2.07995	3.56656	-0.58318	0.56207	0.05	0	-9.22187	5.06196
											Lb-B-3 Lb-B-2	1.54538	3.56656	0.4333	0.66643	0.05	0	-5.59653	8.68729
											Lb-B-4 Lr-A-1	-1.43451	3.56656	-0.40221	0.68903	0.05	0	-8.57642	5.7074
											Lb-B-4 Lr-A-2	-4.99575	3.56656	-1.40072	0.16672	0.05	0	-12.1377	2.14616
											Lb-B-4 Lr-A-3	-10.3094	3.98753	-2.58541	0.01231	0.05	1	-18.2943	-2.32453
											Lb-B-4 Lr-A-4	-15.4323	3.56656	-4.32693	6.16516e-05	0.05	1	-22.5742	-8.29035
											Lb-B-4 Lr-A-5	-91.842	3.56656	-25.7509	4.42569e-33	0.05	1	-98.9839	-84.7001
											Lb-B-4 Lr-B-1	0.31152	3.56656	0.08734	0.9307	0.05	0	-6.83039	7.45343
											Lb-B-4 Lr-B-2	-1.7928	3.56656	-0.50267	0.61713	0.05	0	-8.93471	5.34911
											Lb-B-4 Lr-B-3	-4.73907	3.98753	-1.18847	0.23958	0.05	0	-12.724	3.24583
											Lb-B-4 Lr-B-4	-28.1926	3.56656	-7.90471	9.89556e-11	0.05	1	-35.3345	-21.0507
											Lb-B-4 Lr-B-5	-252.212	3.56656	-70.7158	3.1893e-57	0.05	1	-259.354	-245.07
											Lb-B-4 Lr-C-1	-9.4329	3.56656	-2.64482	0.01054	0.05	1	-16.5748	-2.29099
											Lb-B-4 Lr-C-2	-0.7164	3.56656	-0.20087	0.84152	0.05	0	-7.85832	6.42551
											Lb-B-4 Lr-C-3	-14.7843	3.98753	-3.70764	0.000475484	0.05	1	-22.7692	-6.79945
											Lb-B-4 Lr-C-4	-12.78	3.56656	-3.58328	0.000703339	0.05	1	-19.9219	-5.63808
											Lb-B-4 Lr-C-5	-101.572	3.56656	-28.4789	2.1394e-35	0.05	1	-108.713	-94.4296
											Lb-B-4 Lb-A-1	-7.3971	3.56656	-2.07401	0.04261	0.05	1	-14.539	-0.25518
											Lb-B-4 Lb-A-2	-2.19241	3.56656	-0.61471	0.54119	0.05	0	-9.33432	4.9495
											Lb-B-4 Lb-A-3	-0.01115	3.56656	-0.00313	0.99752	0.05	0	-7.15306	7.13077
											Lb-B-4 Lb-A-4	-4.91083	3.56656	-1.37691	0.17392	0.05	0	-12.0527	2.23108
											Lb-B-4 Lb-A-5	-0.78544	3.56656	-0.22022	0.82648	0.05	0	-7.92736	6.35647
											Lb-B-4 Lb-B-1	-3.26715	3.56656	-0.91605	0.3635	0.05	0	-10.4091	3.87476
											Lb-B-4 Lb-B-2	0.35819	3.56656	0.10043	0.92036	0.05	0	-6.78373	7.5001
											Lb-B-4 Lb-B-3	-1.18719	3.56656	-0.33287	0.74045	0.05	0	-8.32911	5.95472
											Lb-B-5 Lr-A-1	-1.4635	3.56656	-0.41034	0.6831	0.05	0	-8.60541	5.67842
											Lb-B-5 Lr-A-2	-5.02473	3.56656	-1.40885	0.16431	0.05	0	-12.1667	2.11718
											Lb-B-5 Lr-A-3	-10.3384	3.98753	-2.59268	0.01208	0.05	1	-18.3233	-2.35351
											Lb-B-5 Lr-A-4	-15.4612	3.56656	-4.33506	5.99651e-05	0.05	1	-22.6032	-8.31933
											Lb-B-5 Lr-A-5	-91.871	3.56656	-25.759	4.35289e-33	0.05	1	-99.0129	-84.7291
											Lb-B-5 Lr-B-1	0.28254	3.56656	0.07922	0.93714	0.05	0	-6.85938	7.42445
											Lb-B-5 Lr-B-2	-1.82179	3.56656	-0.5108	0.61147	0.05	0	-8.9637	5.32013
											Lb-B-5 Lr-B-3	-4.76806	3.98753	-1.19574	0.23675	0.05	0	-12.753	3.21684
											Lb-B-5 Lr-B-4	-28.2216	3.56656	-7.91284	9.59249e-11	0.05	1	-35.3635	-21.0797
											Lb-B-5 Lr-B-5	-252.241	3.56656	-70.724	3.16871e-57	0.05	1	-259.383	-245.099
											Lb-B-5 Lr-C-1	-9.46188	3.56656	-2.65294	0.01032	0.05	1	-16.6038	-2.31997
											Lb-B-5 Lr-C-2	-0.74539	3.56656	-0.20899	0.8352	0.05	0	-7.8873	6.39652
											Lb-B-5 Lr-C-3	-14.8133	3.98753	-3.71491	0.000464629	0.05	1	-22.7982	-6.82844
											Lb-B-5 Lr-C-4	-12.809	3.56656	-3.59141	0.000685716	0.05	1	-19.9509	-5.66707
											Lb-B-5 Lr-C-5	-101.6	3.56656	-28.487	2.1071e-35	0.05	1	-108.742	-94.4586
											Lb-B-5 Lb-A-1	-7.42608	3.56656	-2.08214	0.04183	0.05	1	-14.568	-0.28417
											Lb-B-5 Lb-A-2	-2.22139	3.56656	-0.62284	0.53587	0.05	0	-9.36331	4.92052
											Lb-B-5 Lb-A-3	-0.04013	3.56656	-0.01125	0.99106	0.05	0	-7.18204	7.10178
											Lb-B-5 Lb-A-4	-4.93982	3.56656	-1.38504	0.17144	0.05	0	-12.0817	2.20209
											Lb-B-5 Lb-A-5	-0.81443	3.56656	-0.22835	0.82019	0.05	0	-7.95634	6.32748
											Lb-B-5 Lb-B-1	-3.29613	3.56656	-0.92418	0.35929	0.05	0	-10.4381	3.84578
											Lb-B-5 Lb-B-2	0.3292	3.56656	0.0923	0.92678	0.05	0	-6.81271	7.47111
											Lb-B-5 Lb-B-3	-1.21618	3.56656	-0.341	0.73436	0.05	0	-8.35809	5.92573
											Lb-B-5 Lb-B-4	-0.02899	3.56656	-0.00813	0.99354	0.05	0	-7.1709	7.11293
											Lb-C-1 Lr-A-1	5.28473	3.56656	1.48174	0.14392	0.05	0	-1.85718	12.4266
											Lb-C-1 Lr-A-2	1.72349	3.56656	0.48324	0.63078	0.05	0	-5.41842	8.86541
											Lb-C-1 Lr-A-3	-3.59019	3.98753	-0.90035	0.37172	0.05	0	-11.5751	4.39471
											Lb-C-1 Lr-A-4	-8.71302	3.56656	-2.44298	0.01769	0.05	1	-15.8549	-1.57111
											Lb-C-1 Lr-A-5	-85.1227	3.56656	-23.8669	2.34258e-31	0.05	1	-92.2647	-77.9808
											Lb-C-1 Lr-B-1	7.03076	3.56656	1.9713	0.05355	0.05	0	-0.11115	14.1727
											Lb-C-1 Lr-B-2	4.92644	3.56656	1.38129	0.17258	0.05	0	-2.21547	12.0684
											Lb-C-1 Lr-B-3	1.98017	3.98753	0.49659	0.62139	0.05	0	-6.00473	9.96507
											Lb-C-1 Lr-B-4	-21.4734	3.56656	-6.02076	1.33004e-07	0.05	1	-28.6153	-14.3315
											Lb-C-1 Lr-B-5	-245.493	3.56656	-68.8319	1.46071e-56	0.05	1	-252.635	-238.351
											Lb-C-1 Lr-C-1	-2.71366	3.56656	-0.76086	0.44988	0.05	0	-9.85557	4.42826
											Lb-C-1 Lr-C-2	6.00284	3.56656	1.68309	0.09783	0.05	0	-1.13907	13.1448
											Lb-C-1 Lr-C-3	-8.06511	3.98753	-2.02258	0.04782	0.05	1	-16.05	-0.08021
											Lb-C-1 Lr-C-4	-6.06076	3.56656	-1.69933	0.09471	0.05	0	-13.2027	1.08116
											Lb-C-1 Lr-C-5	-94.8523	3.56656	-26.5949	8.08954e-34	0.05	1	-101.994	-87.7104
											Lb-C-1 Lb-A-1	-0.67785	3.56656	-0.19006	0.84994	0.05	0	-7.81977	6.46406
											Lb-C-1 Lb-A-2	4.52683	3.56656	1.26924	0.20951	0.05	0	-2.61508	11.6687
											Lb-C-1 Lb-A-3	6.70809	3.56656	1.88083	0.06511	0.05	0	-0.43382	13.85
											Lb-C-1 Lb-A-4	1.80841	3.56656	0.50705	0.61408	0.05	0	-5.3335	8.95032
											Lb-C-1 Lb-A-5	5.9338	3.56656	1.66373	0.10166	0.05	0	-1.20812	13.0757
											Lb-C-1 Lb-B-1	3.45209	3.56656	0.96791	0.33718	0.05	0	-3.68982	10.594
											Lb-C-1 Lb-B-2	7.07743	3.56656	1.98438	0.05203	0.05	0	-0.06449	14.2193
											Lb-C-1 Lb-B-3	5.53205	3.56656	1.55109	0.12642	0.05	0	-1.60987	12.674
											Lb-C-1 Lb-B-4	6.71924	3.56656	1.88396	0.06467	0.05	0	-0.42267	13.8612
											Lb-C-1 Lb-B-5	6.74823	3.56656	1.89208	0.06356	0.05	0	-0.39369	13.8901
											Lb-C-2 Lr-A-1	-1.70058	3.56656	-0.47681	0.63532	0.05	0	-8.84249	5.44133
											Lb-C-2 Lr-A-2	-5.26182	3.56656	-1.47532	0.14563	0.05	0	-12.4037	1.88009
											Lb-C-2 Lr-A-3	-10.5755	3.98753	-2.65214	0.01034	0.05	1	-18.5604	-2.5906
											Lb-C-2 Lr-A-4	-15.6983	3.56656	-4.40153	4.77544e-05	0.05	1	-22.8402	-8.55642
											Lb-C-2 Lr-A-5	-92.1081	3.56656	-25.8255	3.80125e-33	0.05	1	-99.25	-84.9661
											Lb-C-2 Lr-B-1	0.04545	3.56656	0.01274	0.98988	0.05	0	-7.09646	7.18736
											Lb-C-2 Lr-B-2	-2.05887	3.56656	-0.57727	0.56603	0.05	0	-9.20079	5.08304
											Lb-C-2 Lr-B-3	-5.00514	3.98753	-1.2552	0.21453	0.05	0	-12.9901	2.97976
											Lb-C-2 Lr-B-4	-28.4587	3.56656	-7.97931	7.4383e-11	0.05	1	-35.6006	-21.3168
											Lb-C-2 Lr-B-5	-252.478	3.56656	-70.7904	3.00526e-57	0.05	1	-259.62	-245.336
											Lb-C-2 Lr-C-1	-9.69897	3.56656	-2.71942	0.00865	0.05	1	-16.8409	-2.55706
											Lb-C-2 Lr-C-2	-0.98248	3.56656	-0.27547	0.78395	0.05	0	-8.12439	6.15944
											Lb-C-2 Lr-C-3	-15.0504	3.98753	-3.77437	0.000384328	0.05	1	-23.0353	-7.06552
											Lb-C-2 Lr-C-4	-13.0461	3.56656	-3.65789	0.000556571	0.05	1	-20.188	-5.90416
											Lb-C-2 Lr-C-5	-101.838	3.56656	-28.5535	1.8608e-35	0.05	1	-108.98	-94.6957
											Lb-C-2 Lb-A-1	-7.66317	3.56656	-2.14862	0.03593	0.05	1	-14.8051	-0.52126
											Lb-C-2 Lb-A-2	-2.45848	3.56656	-0.68931	0.49342	0.05	0	-9.60039	4.68343
											Lb-C-2 Lb-A-3	-0.27722	3.56656	-0.07773	0.93832	0.05	0	-7.41913	6.86469
											Lb-C-2 Lb-A-4	-5.1769	3.56656	-1.45151	0.15212	0.05	0	-12.3188	1.96501
											Lb-C-2 Lb-A-5	-1.05152	3.56656	-0.29483	0.7692	0.05	0	-8.19343	6.0904
											Lb-C-2 Lb-B-1	-3.53322	3.56656	-0.99065	0.32604	0.05	0	-10.6751	3.60869
											Lb-C-2 Lb-B-2	0.09211	3.56656	0.02583	0.97949	0.05	0	-7.0498	7.23403
											Lb-C-2 Lb-B-3	-1.45327	3.56656	-0.40747	0.68519	0.05	0	-8.59518	5.68865
											Lb-C-2 Lb-B-4	-0.26607	3.56656	-0.0746	0.94079	0.05	0	-7.40798	6.87584
											Lb-C-2 Lb-B-5	-0.23709	3.56656	-0.06647	0.94723	0.05	0	-7.379	6.90483
											Lb-C-2 Lb-C-1	-6.98531	3.56656	-1.95856	0.05506	0.05	0	-14.1272	0.1566
											Lb-C-3 Lr-A-1	-1.13019	3.56656	-0.31689	0.75249	0.05	0	-8.2721	6.01172
											Lb-C-3 Lr-A-2	-4.69143	3.56656	-1.31539	0.19364	0.05	0	-11.8333	2.45048
											Lb-C-3 Lr-A-3	-10.0051	3.98753	-2.5091	0.01497	0.05	1	-17.99	-2.02021
											Lb-C-3 Lr-A-4	-15.1279	3.56656	-4.24161	8.23828e-05	0.05	1	-22.2699	-7.98603
											Lb-C-3 Lr-A-5	-91.5377	3.56656	-25.6655	5.26902e-33	0.05	1	-98.6796	-84.3958
											Lb-C-3 Lr-B-1	0.61584	3.56656	0.17267	0.86352	0.05	0	-6.52607	7.75775
											Lb-C-3 Lr-B-2	-1.48848	3.56656	-0.41734	0.67799	0.05	0	-8.63039	5.65343
											Lb-C-3 Lr-B-3	-4.43475	3.98753	-1.11215	0.27074	0.05	0	-12.4197	3.55015
											Lb-C-3 Lr-B-4	-27.8883	3.56656	-7.81939	1.37194e-10	0.05	1	-35.0302	-20.7464
											Lb-C-3 Lr-B-5	-251.908	3.56656	-70.6305	3.41391e-57	0.05	1	-259.05	-244.766
											Lb-C-3 Lr-C-1	-9.12858	3.56656	-2.55949	0.01316	0.05	1	-16.2705	-1.98667
											Lb-C-3 Lr-C-2	-0.41208	3.56656	-0.11554	0.90842	0.05	0	-7.554	6.72983
											Lb-C-3 Lr-C-3	-14.48	3.98753	-3.63132	0.00060511	0.05	1	-22.4649	-6.49513
											Lb-C-3 Lr-C-4	-12.4757	3.56656	-3.49796	0.000916391	0.05	1	-19.6176	-5.33376
											Lb-C-3 Lr-C-5	-101.267	3.56656	-28.3935	2.51051e-35	0.05	1	-108.409	-94.1253
											Lb-C-3 Lb-A-1	-7.09278	3.56656	-1.98869	0.05154	0.05	0	-14.2347	0.04914
											Lb-C-3 Lb-A-2	-1.88809	3.56656	-0.52939	0.59859	0.05	0	-9.03	5.25382
											Lb-C-3 Lb-A-3	0.29317	3.56656	0.0822	0.93478	0.05	0	-6.84874	7.43509
											Lb-C-3 Lb-A-4	-4.60651	3.56656	-1.29158	0.20171	0.05	0	-11.7484	2.5354
											Lb-C-3 Lb-A-5	-0.48112	3.56656	-0.1349	0.89317	0.05	0	-7.62304	6.66079
											Lb-C-3 Lb-B-1	-2.96283	3.56656	-0.83072	0.4096	0.05	0	-10.1047	4.17908
											Lb-C-3 Lb-B-2	0.66251	3.56656	0.18575	0.8533	0.05	0	-6.47941	7.80442
											Lb-C-3 Lb-B-3	-0.88287	3.56656	-0.24754	0.80538	0.05	0	-8.02479	6.25904
											Lb-C-3 Lb-B-4	0.30432	3.56656	0.08533	0.9323	0.05	0	-6.83759	7.44623
											Lb-C-3 Lb-B-5	0.33331	3.56656	0.09345	0.92587	0.05	0	-6.80861	7.47522
											Lb-C-3 Lb-C-1	-6.41492	3.56656	-1.79863	0.07737	0.05	0	-13.5568	0.72699
											Lb-C-3 Lb-C-2	0.57039	3.56656	0.15993	0.8735	0.05	0	-6.57152	7.7123
											Lb-C-4 Lr-A-1	-1.91517	3.56656	-0.53698	0.59337	0.05	0	-9.05708	5.22674
											Lb-C-4 Lr-A-2	-5.4764	3.56656	-1.53549	0.1302	0.05	0	-12.6183	1.66551
											Lb-C-4 Lr-A-3	-10.7901	3.98753	-2.70595	0.00897	0.05	1	-18.775	-2.80518
											Lb-C-4 Lr-A-4	-15.9129	3.56656	-4.4617	3.88134e-05	0.05	1	-23.0548	-8.77101
											Lb-C-4 Lr-A-5	-92.3226	3.56656	-25.8856	3.36334e-33	0.05	1	-99.4646	-85.1807
											Lb-C-4 Lr-B-1	-0.16914	3.56656	-0.04742	0.96234	0.05	0	-7.31105	6.97278
											Lb-C-4 Lr-B-2	-2.27346	3.56656	-0.63744	0.52639	0.05	0	-9.41537	4.86845
											Lb-C-4 Lr-B-3	-5.21973	3.98753	-1.30901	0.19578	0.05	0	-13.2046	2.76517
											Lb-C-4 Lr-B-4	-28.6733	3.56656	-8.03948	5.9097e-11	0.05	1	-35.8152	-21.5314
											Lb-C-4 Lr-B-5	-252.693	3.56656	-70.8506	2.86472e-57	0.05	1	-259.835	-245.551
											Lb-C-4 Lr-C-1	-9.91355	3.56656	-2.77958	0.00736	0.05	1	-17.0555	-2.77164
											Lb-C-4 Lr-C-2	-1.19706	3.56656	-0.33563	0.73838	0.05	0	-8.33897	5.94485
											Lb-C-4 Lr-C-3	-15.265	3.98753	-3.82818	0.000323267	0.05	1	-23.2499	-7.28011
											Lb-C-4 Lr-C-4	-13.2607	3.56656	-3.71805	0.000460013	0.05	1	-20.4026	-6.11874
											Lb-C-4 Lr-C-5	-102.052	3.56656	-28.6136	1.66316e-35	0.05	1	-109.194	-94.9103
											Lb-C-4 Lb-A-1	-7.87775	3.56656	-2.20878	0.03123	0.05	1	-15.0197	-0.73584
											Lb-C-4 Lb-A-2	-2.67307	3.56656	-0.74948	0.45665	0.05	0	-9.81498	4.46885
											Lb-C-4 Lb-A-3	-0.4918	3.56656	-0.13789	0.89081	0.05	0	-7.63372	6.65011
											Lb-C-4 Lb-A-4	-5.39149	3.56656	-1.51168	0.13614	0.05	0	-12.5334	1.75042
											Lb-C-4 Lb-A-5	-1.2661	3.56656	-0.35499	0.72391	0.05	0	-8.40801	5.87581
											Lb-C-4 Lb-B-1	-3.7478	3.56656	-1.05082	0.29778	0.05	0	-10.8897	3.39411
											Lb-C-4 Lb-B-2	-0.12247	3.56656	-0.03434	0.97273	0.05	0	-7.26438	7.01944
											Lb-C-4 Lb-B-3	-1.66785	3.56656	-0.46764	0.64183	0.05	0	-8.80976	5.47406
											Lb-C-4 Lb-B-4	-0.48066	3.56656	-0.13477	0.89327	0.05	0	-7.62257	6.66126
											Lb-C-4 Lb-B-5	-0.45167	3.56656	-0.12664	0.89967	0.05	0	-7.59358	6.69024
											Lb-C-4 Lb-C-1	-7.1999	3.56656	-2.01872	0.04823	0.05	1	-14.3418	-0.05798
											Lb-C-4 Lb-C-2	-0.21458	3.56656	-0.06017	0.95223	0.05	0	-7.3565	6.92733
											Lb-C-4 Lb-C-3	-0.78498	3.56656	-0.22009	0.82658	0.05	0	-7.92689	6.35694
											Lb-C-5 Lr-A-1	-1.51877	3.56656	-0.42584	0.67183	0.05	0	-8.66068	5.62314
											Lb-C-5 Lr-A-2	-5.08001	3.56656	-1.42434	0.1598	0.05	0	-12.2219	2.06191
											Lb-C-5 Lr-A-3	-10.3937	3.98753	-2.60654	0.01165	0.05	1	-18.3786	-2.40879
											Lb-C-5 Lr-A-4	-15.5165	3.56656	-4.35056	5.68723e-05	0.05	1	-22.6584	-8.37461
											Lb-C-5 Lr-A-5	-91.9262	3.56656	-25.7745	4.21741e-33	0.05	1	-99.0682	-84.7843
											Lb-C-5 Lr-B-1	0.22726	3.56656	0.06372	0.94942	0.05	0	-6.91465	7.36917
											Lb-C-5 Lr-B-2	-1.87706	3.56656	-0.52629	0.60073	0.05	0	-9.01897	5.26485
											Lb-C-5 Lr-B-3	-4.82333	3.98753	-1.2096	0.23142	0.05	0	-12.8082	3.16157
											Lb-C-5 Lr-B-4	-28.2769	3.56656	-7.92834	9.0401e-11	0.05	1	-35.4188	-21.135
											Lb-C-5 Lr-B-5	-252.296	3.56656	-70.7395	3.12981e-57	0.05	1	-259.438	-245.155
											Lb-C-5 Lr-C-1	-9.51716	3.56656	-2.66844	0.00991	0.05	1	-16.6591	-2.37524
											Lb-C-5 Lr-C-2	-0.80066	3.56656	-0.22449	0.82318	0.05	0	-7.94257	6.34125
											Lb-C-5 Lr-C-3	-14.8686	3.98753	-3.72877	0.000444584	0.05	1	-22.8535	-6.88371
											Lb-C-5 Lr-C-4	-12.8643	3.56656	-3.60691	0.000653271	0.05	1	-20.0062	-5.72234
											Lb-C-5 Lr-C-5	-101.656	3.56656	-28.5025	2.04686e-35	0.05	1	-108.798	-94.5139
											Lb-C-5 Lb-A-1	-7.48135	3.56656	-2.09764	0.04038	0.05	1	-14.6233	-0.33944
											Lb-C-5 Lb-A-2	-2.27667	3.56656	-0.63834	0.52581	0.05	0	-9.41858	4.86524
											Lb-C-5 Lb-A-3	-0.09541	3.56656	-0.02675	0.97875	0.05	0	-7.23732	7.04651
											Lb-C-5 Lb-A-4	-4.99509	3.56656	-1.40053	0.16677	0.05	0	-12.137	2.14682
											Lb-C-5 Lb-A-5	-0.8697	3.56656	-0.24385	0.80822	0.05	0	-8.01162	6.27221
											Lb-C-5 Lb-B-1	-3.35141	3.56656	-0.93967	0.35135	0.05	0	-10.4933	3.79051
											Lb-C-5 Lb-B-2	0.27393	3.56656	0.0768	0.93905	0.05	0	-6.86799	7.41584
											Lb-C-5 Lb-B-3	-1.27145	3.56656	-0.35649	0.72279	0.05	0	-8.41337	5.87046
											Lb-C-5 Lb-B-4	-0.08426	3.56656	-0.02362	0.98123	0.05	0	-7.22617	7.05765
											Lb-C-5 Lb-B-5	-0.05527	3.56656	-0.0155	0.98769	0.05	0	-7.19719	7.08664
											Lb-C-5 Lb-C-1	-6.8035	3.56656	-1.90758	0.06149	0.05	0	-13.9454	0.33841
											Lb-C-5 Lb-C-2	0.18181	3.56656	0.05098	0.95952	0.05	0	-6.9601	7.32372
											Lb-C-5 Lb-C-3	-0.38858	3.56656	-0.10895	0.91362	0.05	0	-7.53049	6.75333
											Lb-C-5 Lb-C-4	0.3964	3.56656	0.11114	0.91189	0.05	0	-6.74551	7.53831

## Sheet: ADT5-X2
Target	Sample	Cq	Cq mean	Cq Std. Dev	△△ct	2^-△△ct	2^-△△ct mean	2^-△△ct Std.Dev
ADT5-X2	Lr-A-1	26.2625	26.3255	0.0790696	-3.47351	11.1079	10.6438	0.576127
ADT5-X2	Lr-A-1	26.2998			-3.43624	10.8246											Relative Expression level by qPCR
ADT5-X2	Lr-A-1	26.4142			-3.32178	9.99899					Target	Sample	2^-△△ct mean					Lb	Lb-SD	Lr	Lr-SD
ADT5-X2	Lr-A-2	26.7763	27.2545	0.572474	-4.66943	25.4472	19.1902	6.91327			ADT5-X2	Lb-A-1	5.19714				S1	9.40754	3.23582	22.671	15.8741
ADT5-X2	Lr-A-2	27.0984			-4.34729	20.3547					ADT5-X2	Lb-A-2	2.66726				S2	2.67812	0.338405	19.9789	2.01705
ADT5-X2	Lr-A-2	27.8889			-3.55686	11.7686					ADT5-X2	Lb-A-3	3.19214				S3	3.30909	1.93403	84.8113	64.9191
ADT5-X2	Lr-A-3	25.572	26.0389	0.577294	-5.91379	60.2875	45.8439	16.4856			ADT5-X2	Lb-A-4	14.5825				S4	7.49307	5.05613	137.642	51.5571
ADT5-X2	Lr-A-3	26.6844			-4.80135	27.8837					ADT5-X2	Lb-A-5	2.82693				S5	2.63576	0.135302	1291.15	742.978
ADT5-X2	Lr-A-3	25.8605			-5.62528	49.3604					ADT5-X2	Lb-B-1	9.96025
ADT5-X2	Lr-A-4	25.5331	25.6027	0.078196	-6.43655	86.615	82.6159	4.44252			ADT5-X2	Lb-B-2	2.26919
ADT5-X2	Lr-A-4	25.6874			-6.28233	77.8341					ADT5-X2	Lb-B-3	5.73409
ADT5-X2	Lr-A-4	25.5877			-6.38195	83.3986					ADT5-X2	Lb-B-4	3.14118
ADT5-X2	Lr-A-5	22.0336	22.0103	0.0263399	-8.52773	369.065	375.116	6.86639			ADT5-X2	Lb-B-5	2.53308
ADT5-X2	Lr-A-5	22.0156			-8.54575	373.703					ADT5-X2	Lb-C-1	13.0652
ADT5-X2	Lr-A-5	21.9818			-8.57961	382.578					ADT5-X2	Lb-C-2	3.0979
ADT5-X2	Lr-B-1	27.3517	27.0784	0.236723	-3.33103	10.0633	12.2685	1.90977			ADT5-X2	Lb-C-3	1.00104
ADT5-X2	Lr-B-1	26.9407			-3.74209	13.3807					ADT5-X2	Lb-C-4	4.75551
ADT5-X2	Lr-B-1	26.9427			-3.74	13.3614					ADT5-X2	Lb-C-5	2.54728
ADT5-X2	Lr-B-2	25.3414	25.3186	0.0231405	-4.14694	17.7155	17.9992	0.288795			ADT5-X2	Lr-A-1	10.6438
ADT5-X2	Lr-B-2	25.3193			-4.16906	17.9892					ADT5-X2	Lr-A-2	19.1902
ADT5-X2	Lr-B-2	25.2952			-4.19321	18.2928					ADT5-X2	Lr-A-3	45.8439
ADT5-X2	Lr-B-3	25.7632	25.7902	0.0588883	-5.03973	32.8935	32.3027	1.30359			ADT5-X2	Lr-A-4	82.6159
ADT5-X2	Lr-B-3	25.8577			-4.94525	30.8083					ADT5-X2	Lr-A-5	375.116
ADT5-X2	Lr-B-3	25.7496			-5.05338	33.2063					ADT5-X2	Lr-B-1	12.2685
ADT5-X2	Lr-B-4	22.6498	22.6783	0.0335474	-6.97927	126.174	123.727	2.86501			ADT5-X2	Lr-B-2	17.9992
ADT5-X2	Lr-B-4	22.6698			-6.9592	124.431					ADT5-X2	Lr-B-3	32.3027
ADT5-X2	Lr-B-4	22.7153			-6.91379	120.575					ADT5-X2	Lr-B-4	123.727
ADT5-X2	Lr-B-5	20.2404	20.2084	0.0664243	-11.0669	2145.24	2194.91	102.312			ADT5-X2	Lr-B-5	2194.91
ADT5-X2	Lr-B-5	20.2528			-11.0545	2126.91					ADT5-X2	Lr-C-1	45.1007
ADT5-X2	Lr-B-5	20.1321			-11.1753	2312.57					ADT5-X2	Lr-C-2	22.7473
ADT5-X2	Lr-C-1	25.4384	25.437	0.0076394	-5.49369	45.0574	45.1007	0.238983			ADT5-X2	Lr-C-3	176.287
ADT5-X2	Lr-C-1	25.4438			-5.48821	44.8864					ADT5-X2	Lr-C-4	206.583
ADT5-X2	Lr-C-1	25.4288			-5.5033	45.3584					ADT5-X2	Lr-C-5	1303.44
ADT5-X2	Lr-C-2	25.8702	25.9836	0.10058	-4.61865	24.567	22.7473	1.60998
ADT5-X2	Lr-C-2	26.0185			-4.47032	22.1667
ADT5-X2	Lr-C-2	26.0621			-4.42681	21.5081
ADT5-X2	Lr-C-3	24.8249	24.7761	0.0766396	-7.41159	170.26	176.287	9.50153
ADT5-X2	Lr-C-3	24.8156			-7.4209	171.362
ADT5-X2	Lr-C-3	24.6877			-7.54875	187.24
ADT5-X2	Lr-C-4	24.0476	24.0782	0.0294653	-7.721	210.985	206.583	4.22435
ADT5-X2	Lr-C-4	24.1063			-7.66222	202.562
ADT5-X2	Lr-C-4	24.0806			-7.68792	206.202
ADT5-X2	Lr-C-5	21.8412	21.7851	0.0985732	-10.2897	1251.76	1303.44	90.7416
ADT5-X2	Lr-C-5	21.6713			-10.4596	1408.21
ADT5-X2	Lr-C-5	21.8428			-10.2881	1250.33
ADT5-X2	Lb-A-1	29.9161	29.8441	0.0643283	-2.30478	4.94091	5.19714	0.22948
ADT5-X2	Lb-A-1	29.7922			-2.42862	5.38377
ADT5-X2	Lb-A-1	29.8239			-2.39691	5.26673
ADT5-X2	Lb-A-2	29.3984	29.4036	0.0508107	-1.41992	2.6757	2.66726	0.0936749
ADT5-X2	Lb-A-2	29.3556			-1.4628	2.75642
ADT5-X2	Lb-A-2	29.4568			-1.36157	2.56964
ADT5-X2	Lb-A-3	29.1601	29.1518	0.0471143	-1.66576	3.17281	3.19214	0.104665
ADT5-X2	Lb-A-3	29.1011			-1.72471	3.30513
ADT5-X2	Lb-A-3	29.1943			-1.63157	3.09849
ADT5-X2	Lb-A-4	27.8968	27.9113	0.0126515	-3.88063	14.7295	14.5825	0.12818
ADT5-X2	Lb-A-4	27.9171			-3.86039	14.5243
ADT5-X2	Lb-A-4	27.9201			-3.85736	14.4938
ADT5-X2	Lb-A-5	29.3506	29.2727	0.0781271	-1.41985	2.67558	2.82693	0.153056
ADT5-X2	Lb-A-5	29.273			-1.49753	2.82358					Overall ANOVA
ADT5-X2	Lb-A-5	29.1944			-1.5761	2.98163						DF	Sum of Squares	Mean Square	F Value	Prob>F
ADT5-X2	Lb-B-1	30.324	30.2436	0.0697546	-3.23465	9.41297	9.96025	0.474774			Model	29	18029500	621707	970.684	0
ADT5-X2	Lb-B-1	30.1994			-3.3592	10.2617					Error	60	38429	640.484
ADT5-X2	Lb-B-1	30.2073			-3.35136	10.2061					Total	89	18067900
ADT5-X2	Lb-B-2	30.4719	30.3482	0.130999	-1.05446	2.07694	2.26919	0.207252
ADT5-X2	Lb-B-2	30.211			-1.31542	2.48874					Fisher LSD Test
ADT5-X2	Lb-B-2	30.3617			-1.16472	2.24189						MeanDiff	SEM	t Value	Prob	Alpha	Sig	LCL	UCL
ADT5-X2	Lb-B-3	28.4723	28.6314	0.179497	-2.67132	6.37011	5.73409	0.699372			Lr-A-2 Lr-A-1	8.54633	20.6637	0.41359	0.68065	0.05	0	-32.7873	49.8799
ADT5-X2	Lb-B-3	28.5959			-2.5477	5.84703					Lr-A-3 Lr-A-1	35.1997	20.6637	1.70345	0.09366	0.05	0	-6.13392	76.5332
ADT5-X2	Lb-B-3	28.826			-2.31763	4.98511					Lr-A-3 Lr-A-2	26.6533	20.6637	1.28986	0.20205	0.05	0	-14.6802	67.9869
ADT5-X2	Lb-B-4	30.5518	30.4451	0.0965001	-1.54248	2.91294	3.14118	0.207388			Lr-A-4 Lr-A-1	71.972	20.6637	3.48301	0.0009318	0.05	1	30.6384	113.306
ADT5-X2	Lb-B-4	30.4195			-1.6747	3.19252					Lr-A-4 Lr-A-2	63.4257	20.6637	3.06942	0.00322	0.05	1	22.0921	104.759
ADT5-X2	Lb-B-4	30.3639			-1.73035	3.31807					Lr-A-4 Lr-A-3	36.7723	20.6637	1.77956	0.08021	0.05	0	-4.56125	78.1059
ADT5-X2	Lb-B-5	30.0702	30.1322	0.0584152	-1.40207	2.64281	2.53308	0.102958			Lr-A-5 Lr-A-1	364.471	20.6637	17.6382	2.03034e-25	0.05	1	323.138	405.805
ADT5-X2	Lb-B-5	30.1862			-1.28605	2.4386					Lr-A-5 Lr-A-2	355.925	20.6637	17.2246	6.69147e-25	0.05	1	314.591	397.259
ADT5-X2	Lb-B-5	30.1401			-1.33217	2.51782					Lr-A-5 Lr-A-3	329.272	20.6637	15.9348	3.13016e-23	0.05	1	287.938	370.605
ADT5-X2	Lb-C-1	30.987	30.9909	0.0785392	-3.71011	13.0874	13.0652	0.709569			Lr-A-5 Lr-A-4	292.499	20.6637	14.1552	8.76324e-21	0.05	1	251.166	333.833
ADT5-X2	Lb-C-1	30.9144			-3.78277	13.7634					Lr-B-1 Lr-A-1	1.62433	20.6637	0.07861	0.93761	0.05	0	-39.7092	42.9579
ADT5-X2	Lb-C-1	31.0713			-3.62583	12.3448					Lr-B-1 Lr-A-2	-6.922	20.6637	-0.33498	0.73881	0.05	0	-48.2556	34.4116
ADT5-X2	Lb-C-2	29.9674	30.0387	0.115938	-1.69952	3.24792	3.0979	0.242963			Lr-B-1 Lr-A-3	-33.5753	20.6637	-1.62484	0.10944	0.05	0	-74.9089	7.75825
ADT5-X2	Lb-C-2	29.9762			-1.69073	3.22819					Lr-B-1 Lr-A-4	-70.3477	20.6637	-3.40441	0.00119	0.05	1	-111.681	-29.0141
ADT5-X2	Lb-C-2	30.1725			-1.49446	2.81758					Lr-B-1 Lr-A-5	-362.847	20.6637	-17.5596	2.54316e-25	0.05	1	-404.181	-321.513
ADT5-X2	Lb-C-3	31.1401	31.0476	0.0805123	0.0925406	0.93787	1.00104	0.0549732			Lr-B-2 Lr-A-1	7.355	20.6637	0.35594	0.72314	0.05	0	-33.9786	48.6886
ADT5-X2	Lb-C-3	30.9937			-0.0538577	1.03804					Lr-B-2 Lr-A-2	-1.19133	20.6637	-0.05765	0.95422	0.05	0	-42.5249	40.1422
ADT5-X2	Lb-C-3	31.0089			-0.0387303	1.02721					Lr-B-2 Lr-A-3	-27.8447	20.6637	-1.34751	0.18288	0.05	0	-69.1783	13.4889
ADT5-X2	Lb-C-4	30.1712	30.1981	0.0989628	-2.27427	4.83753	4.75551	0.321771			Lr-B-2 Lr-A-4	-64.617	20.6637	-3.12708	0.00272	0.05	1	-105.951	-23.2834
ADT5-X2	Lb-C-4	30.3077			-2.13772	4.40067					Lr-B-2 Lr-A-5	-357.116	20.6637	-17.2823	5.66005e-25	0.05	1	-398.45	-315.783
ADT5-X2	Lb-C-4	30.1154			-2.33008	5.02833					Lr-B-2 Lr-B-1	5.73067	20.6637	0.27733	0.78248	0.05	0	-35.6029	47.0643
ADT5-X2	Lb-C-5	29.6969	29.6138	0.0741874	-1.26461	2.40262	2.54728	0.129501			Lr-B-3 Lr-A-1	21.6583	20.6637	1.04813	0.29878	0.05	0	-19.6752	62.9919
ADT5-X2	Lb-C-5	29.5903			-1.37116	2.58678					Lr-B-3 Lr-A-2	13.112	20.6637	0.63454	0.52814	0.05	0	-28.2216	54.4456
ADT5-X2	Lb-C-5	29.5542			-1.40731	2.65242					Lr-B-3 Lr-A-3	-13.5413	20.6637	-0.65532	0.51477	0.05	0	-54.8749	27.7922
											Lr-B-3 Lr-A-4	-50.3137	20.6637	-2.43488	0.01789	0.05	1	-91.6472	-8.98008
											Lr-B-3 Lr-A-5	-342.813	20.6637	-16.5901	4.33079e-24	0.05	1	-384.147	-301.479
											Lr-B-3 Lr-B-1	20.034	20.6637	0.96953	0.33618	0.05	0	-21.2996	61.3676
											Lr-B-3 Lr-B-2	14.3033	20.6637	0.6922	0.49148	0.05	0	-27.0302	55.6369
											Lr-B-4 Lr-A-1	113.083	20.6637	5.47252	9.15177e-07	0.05	1	71.7491	154.416
											Lr-B-4 Lr-A-2	104.536	20.6637	5.05893	4.26087e-06	0.05	1	63.2028	145.87
											Lr-B-4 Lr-A-3	77.883	20.6637	3.76907	0.000376367	0.05	1	36.5494	119.217
											Lr-B-4 Lr-A-4	41.1107	20.6637	1.98951	0.05121	0.05	0	-0.22292	82.4442
											Lr-B-4 Lr-A-5	-251.389	20.6637	-12.1657	7.66517e-18	0.05	1	-292.722	-210.055
											Lr-B-4 Lr-B-1	111.458	20.6637	5.39392	1.22935e-06	0.05	1	70.1248	152.792
											Lr-B-4 Lr-B-2	105.728	20.6637	5.11659	3.44651e-06	0.05	1	64.3941	147.061
											Lr-B-4 Lr-B-3	91.4243	20.6637	4.42439	4.14409e-05	0.05	1	50.0907	132.758
											Lr-B-5 Lr-A-1	2184.26	20.6637	105.705	6.91699e-70	0.05	1	2142.93	2225.6
											Lr-B-5 Lr-A-2	2175.72	20.6637	105.292	8.74066e-70	0.05	1	2134.38	2217.05
											Lr-B-5 Lr-A-3	2149.06	20.6637	104.002	1.82407e-69	0.05	1	2107.73	2190.4
											Lr-B-5 Lr-A-4	2112.29	20.6637	102.222	5.10895e-69	0.05	1	2070.96	2153.63
											Lr-B-5 Lr-A-5	1819.79	20.6637	88.0671	3.69144e-65	0.05	1	1778.46	1861.13
											Lr-B-5 Lr-B-1	2182.64	20.6637	105.627	7.23106e-70	0.05	1	2141.31	2223.97
											Lr-B-5 Lr-B-2	2176.91	20.6637	105.349	8.45968e-70	0.05	1	2135.58	2218.24
											Lr-B-5 Lr-B-3	2162.61	20.6637	104.657	1.25381e-69	0.05	1	2121.27	2203.94
											Lr-B-5 Lr-B-4	2071.18	20.6637	100.233	1.65043e-68	0.05	1	2029.85	2112.52
											Lr-C-1 Lr-A-1	34.4563	20.6637	1.66748	0.10063	0.05	0	-6.87725	75.7899
											Lr-C-1 Lr-A-2	25.91	20.6637	1.25389	0.21475	0.05	0	-15.4236	67.2436
											Lr-C-1 Lr-A-3	-0.74333	20.6637	-0.03597	0.97142	0.05	0	-42.0769	40.5902
											Lr-C-1 Lr-A-4	-37.5157	20.6637	-1.81553	0.07444	0.05	0	-78.8492	3.81792
											Lr-C-1 Lr-A-5	-330.015	20.6637	-15.9708	2.80439e-23	0.05	1	-371.349	-288.681
											Lr-C-1 Lr-B-1	32.832	20.6637	1.58887	0.11735	0.05	0	-8.50159	74.1656
											Lr-C-1 Lr-B-2	27.1013	20.6637	1.31154	0.19467	0.05	0	-14.2323	68.4349
											Lr-C-1 Lr-B-3	12.798	20.6637	0.61935	0.53803	0.05	0	-28.5356	54.1316
											Lr-C-1 Lr-B-4	-78.6263	20.6637	-3.80504	0.000334936	0.05	1	-119.96	-37.2927
											Lr-C-1 Lr-B-5	-2149.81	20.6637	-104.038	1.78681e-69	0.05	1	-2191.14	-2108.47
											Lr-C-2 Lr-A-1	12.1033	20.6637	0.58573	0.56025	0.05	0	-29.2303	53.4369
											Lr-C-2 Lr-A-2	3.557	20.6637	0.17214	0.86391	0.05	0	-37.7766	44.8906
											Lr-C-2 Lr-A-3	-23.0963	20.6637	-1.11772	0.26814	0.05	0	-64.4299	18.2372
											Lr-C-2 Lr-A-4	-59.8687	20.6637	-2.89728	0.00525	0.05	1	-101.202	-18.5351
											Lr-C-2 Lr-A-5	-352.368	20.6637	-17.0525	1.1055e-24	0.05	1	-393.702	-311.034
											Lr-C-2 Lr-B-1	10.479	20.6637	0.50712	0.61393	0.05	0	-30.8546	51.8126
											Lr-C-2 Lr-B-2	4.74833	20.6637	0.22979	0.81904	0.05	0	-36.5853	46.0819
											Lr-C-2 Lr-B-3	-9.555	20.6637	-0.4624	0.64546	0.05	0	-50.8886	31.7786
											Lr-C-2 Lr-B-4	-100.979	20.6637	-4.88679	7.98711e-06	0.05	1	-142.313	-59.6457
											Lr-C-2 Lr-B-5	-2172.16	20.6637	-105.12	9.63736e-70	0.05	1	-2213.49	-2130.83
											Lr-C-2 Lr-C-1	-22.353	20.6637	-1.08175	0.28369	0.05	0	-63.6866	18.9806
											Lr-C-3 Lr-A-1	165.643	20.6637	8.01614	4.59919e-11	0.05	1	124.31	206.977
											Lr-C-3 Lr-A-2	157.097	20.6637	7.60255	2.33871e-10	0.05	1	115.763	198.431
											Lr-C-3 Lr-A-3	130.444	20.6637	6.31269	3.66953e-08	0.05	1	89.1101	171.777
											Lr-C-3 Lr-A-4	93.6713	20.6637	4.53313	2.83042e-05	0.05	1	52.3377	135.005
											Lr-C-3 Lr-A-5	-198.828	20.6637	-9.62208	9.00195e-14	0.05	1	-240.162	-157.494
											Lr-C-3 Lr-B-1	164.019	20.6637	7.93754	6.26324e-11	0.05	1	122.685	205.353
											Lr-C-3 Lr-B-2	158.288	20.6637	7.66021	1.86402e-10	0.05	1	116.955	199.622
											Lr-C-3 Lr-B-3	143.985	20.6637	6.96801	2.83631e-09	0.05	1	102.651	185.319
											Lr-C-3 Lr-B-4	52.5607	20.6637	2.54362	0.01357	0.05	1	11.2271	93.8942
											Lr-C-3 Lr-B-5	-2018.62	20.6637	-97.6891	7.64626e-68	0.05	1	-2059.95	-1977.29
											Lr-C-3 Lr-C-1	131.187	20.6637	6.34866	3.19111e-08	0.05	1	89.8534	172.521
											Lr-C-3 Lr-C-2	153.54	20.6637	7.43042	4.60453e-10	0.05	1	112.206	194.874
											Lr-C-4 Lr-A-1	195.939	20.6637	9.48227	1.53751e-13	0.05	1	154.605	237.273
											Lr-C-4 Lr-A-2	187.393	20.6637	9.06868	7.56563e-13	0.05	1	146.059	228.726
											Lr-C-4 Lr-A-3	160.739	20.6637	7.77882	1.16895e-10	0.05	1	119.406	202.073
											Lr-C-4 Lr-A-4	123.967	20.6637	5.99926	1.23219e-07	0.05	1	82.6334	165.301
											Lr-C-4 Lr-A-5	-168.532	20.6637	-8.15595	2.65676e-11	0.05	1	-209.866	-127.199
											Lr-C-4 Lr-B-1	194.315	20.6637	9.40366	2.07905e-13	0.05	1	152.981	235.648
											Lr-C-4 Lr-B-2	188.584	20.6637	9.12634	6.05364e-13	0.05	1	147.25	229.918
											Lr-C-4 Lr-B-3	174.281	20.6637	8.43414	8.93624e-12	0.05	1	132.947	215.614
											Lr-C-4 Lr-B-4	82.8563	20.6637	4.00975	0.000170684	0.05	1	41.5228	124.19
											Lr-C-4 Lr-B-5	-1988.33	20.6637	-96.223	1.88393e-67	0.05	1	-2029.66	-1946.99
											Lr-C-4 Lr-C-1	161.483	20.6637	7.81479	1.01474e-10	0.05	1	120.149	202.816
											Lr-C-4 Lr-C-2	183.836	20.6637	8.89654	1.47432e-12	0.05	1	142.502	225.169
											Lr-C-4 Lr-C-3	30.2957	20.6637	1.46613	0.14783	0.05	0	-11.0379	71.6292
											Lr-C-5 Lr-A-1	1292.79	20.6637	62.5633	2.40472e-56	0.05	1	1251.46	1334.12
											Lr-C-5 Lr-A-2	1284.24	20.6637	62.1498	3.55893e-56	0.05	1	1242.91	1325.58
											Lr-C-5 Lr-A-3	1257.59	20.6637	60.8599	1.22867e-55	0.05	1	1216.26	1298.93
											Lr-C-5 Lr-A-4	1220.82	20.6637	59.0803	7.08381e-55	0.05	1	1179.49	1262.15
											Lr-C-5 Lr-A-5	928.32	20.6637	44.9251	6.77011e-48	0.05	1	886.986	969.654
											Lr-C-5 Lr-B-1	1291.17	20.6637	62.4847	2.59024e-56	0.05	1	1249.83	1332.5
											Lr-C-5 Lr-B-2	1285.44	20.6637	62.2074	3.36915e-56	0.05	1	1244.1	1326.77
											Lr-C-5 Lr-B-3	1271.13	20.6637	61.5152	6.52645e-56	0.05	1	1229.8	1312.47
											Lr-C-5 Lr-B-4	1179.71	20.6637	57.0908	5.33997e-54	0.05	1	1138.38	1221.04
											Lr-C-5 Lr-B-5	-891.473	20.6637	-43.142	7.15804e-47	0.05	1	-932.807	-850.139
											Lr-C-5 Lr-C-1	1258.34	20.6637	60.8959	1.18653e-55	0.05	1	1217	1299.67
											Lr-C-5 Lr-C-2	1280.69	20.6637	61.9776	4.1928e-56	0.05	1	1239.35	1322.02
											Lr-C-5 Lr-C-3	1127.15	20.6637	54.5472	7.81819e-53	0.05	1	1085.81	1168.48
											Lr-C-5 Lr-C-4	1096.85	20.6637	53.0811	3.88068e-52	0.05	1	1055.52	1138.19
											Lb-A-1 Lr-A-1	-5.44667	20.6637	-0.26359	0.793	0.05	0	-46.7803	35.8869
											Lb-A-1 Lr-A-2	-13.993	20.6637	-0.67718	0.5009	0.05	0	-55.3266	27.3406
											Lb-A-1 Lr-A-3	-40.6463	20.6637	-1.96704	0.05381	0.05	0	-81.9799	0.68725
											Lb-A-1 Lr-A-4	-77.4187	20.6637	-3.7466	0.000404693	0.05	1	-118.752	-36.0851
											Lb-A-1 Lr-A-5	-369.918	20.6637	-17.9018	9.58901e-26	0.05	1	-411.252	-328.584
											Lb-A-1 Lr-B-1	-7.071	20.6637	-0.34219	0.7334	0.05	0	-48.4046	34.2626
											Lb-A-1 Lr-B-2	-12.8017	20.6637	-0.61952	0.53792	0.05	0	-54.1352	28.5319
											Lb-A-1 Lr-B-3	-27.105	20.6637	-1.31172	0.19461	0.05	0	-68.4386	14.2286
											Lb-A-1 Lr-B-4	-118.529	20.6637	-5.73611	3.3739e-07	0.05	1	-159.863	-77.1958
											Lb-A-1 Lr-B-5	-2189.71	20.6637	-105.969	5.96148e-70	0.05	1	-2231.04	-2148.38
											Lb-A-1 Lr-C-1	-39.903	20.6637	-1.93107	0.0582	0.05	0	-81.2366	1.43059
											Lb-A-1 Lr-C-2	-17.55	20.6637	-0.84931	0.39908	0.05	0	-58.8836	23.7836
											Lb-A-1 Lr-C-3	-171.09	20.6637	-8.27973	1.6354e-11	0.05	1	-212.424	-129.756
											Lb-A-1 Lr-C-4	-201.386	20.6637	-9.74586	5.61272e-14	0.05	1	-242.719	-160.052
											Lb-A-1 Lr-C-5	-1298.24	20.6637	-62.8269	1.87555e-56	0.05	1	-1339.57	-1256.9
											Lb-A-2 Lr-A-1	-7.97667	20.6637	-0.38602	0.70085	0.05	0	-49.3103	33.3569
											Lb-A-2 Lr-A-2	-16.523	20.6637	-0.79961	0.42709	0.05	0	-57.8566	24.8106
											Lb-A-2 Lr-A-3	-43.1763	20.6637	-2.08948	0.04091	0.05	1	-84.5099	-1.84275
											Lb-A-2 Lr-A-4	-79.9487	20.6637	-3.86904	0.000271806	0.05	1	-121.282	-38.6151
											Lb-A-2 Lr-A-5	-372.448	20.6637	-18.0242	6.78523e-26	0.05	1	-413.782	-331.114
											Lb-A-2 Lr-B-1	-9.601	20.6637	-0.46463	0.64388	0.05	0	-50.9346	31.7326
											Lb-A-2 Lr-B-2	-15.3317	20.6637	-0.74196	0.46101	0.05	0	-56.6653	26.0019
[truncated: 308 more rows]

## Sheet: CHS
Target	Sample	Cq	Cq mean	Cq Std. Dev	△△ct	2^-△△ct	2^-△△ct mean	2^-△△ct Std.Dev
[truncated: 504 more rows]

[truncated: 16 more sheets: LDOX, DXS2, CCD4, Lignin-forming anionic perox, ALS, PED1, NIR1, Primary amine oxidase, TIFY10B, GATA22, BT4, GDSL, HAT5, SCL32, Reference genes, Selection of genes]
